# Supplementary material for: Synthesis and crystal structure of tert-butyl 1-(2-iodo­benzo­yl)cyclo­pent-3-ene-1-carboxyl­ate
Source: Acta Crystallogr E Crystallogr Commun. 2019 Aug 30;75(Pt 9):1383–5. doi: 10.1107/S2056989019011514 (PMC6727060; doi:10.1107/S2056989019011514)
Supplement: Supplementary file 1 [file e-75-01383-sup1.cif]

##############################################################################
#                                                                            #
# This CIF contains the data in a paper accepted for publication in          #
# Acta Crystallographica Section E. It conforms to the requirements of       #
# Notes for Authors for Acta Crystallographica Section E, and has been       #
# peer reviewed under the auspices of the IUCr Commission on Journals.       #
#                                                                            #
# Full details of the Crystallographic Information File format               #
# are given in the paper "The Crystallographic Information File (CIF):       #
# a New Standard Archive File for Crystallography" by S. R. Hall, F. H.      #
# Allen and I. D. Brown [Acta Cryst. (1991), A47, 655-685].                  #
#                                                                            #
# The current version of the core CIF dictionary is obtainable from          #
# ftp://ftp.iucr.org/pub/cif_core.dic.                                       #
#                                                                            #
# Software is freely available for graphical display of the structure(s)     #
# in this CIF. For information consult the CIF software page                 #
# http://www.iucr.org/resources/cif/software.                                #
#                                                                            #
# This file may be used for bona fide research purposes within the           #
# scientific community so long as proper attribution is given to the journal # 
# article from which it was obtained.                                        #
#                                                                            #
##############################################################################
data_global
_audit_creation_method     'APEX3 v2017.3-0'
_journal_date_recd_electronic     2019-07-08
_journal_date_accepted     2019-08-16
_journal_name_full     'Acta Crystallographica, Section E'
_journal_year     2019
_journal_volume     75
_journal_issue      9
_journal_page_first     1383
_journal_page_last     1385
_journal_paper_category     GO
_journal_paper_doi     10.1107/S2056989019011514
_journal_coeditor_code     WM5513
_publ_contact_author_name     'Dejing Yin'
_publ_contact_author_address
;
School of Biotechnology
Jiangnan University
Lihu Avenue 1800
Wuxi in Jiangsu Province
People's Republic of China
;
_publ_contact_author_email     'ydjszlg@163.com'
_publ_contact_author_fax     ?
_publ_contact_author_phone     '85918125'
_publ_section_title
;
Synthesis and crystal structure of <i>tert</i>-butyl
1-(2-iodobenzoyl)cyclopent-3-ene-1-carboxylate
;
loop_
    _publ_author_name
    _publ_author_footnote
    _publ_author_address
    'Yin, Dejing' .
;
School of Biotechnology
Jiangnan University
Lihu Avenue 1800
Wuxi in Jiangsu Province
People's Republic of China
;
_publ_section_synopsis
;
The cyclopent-3-ene ring has an envelope conformation with the tertiary C atom
as the flap atom.
;
data_I
_chemical_name_systematic
;
<i>tert</i>-Butyl 1-(2-iodobenzoyl)-cyclopent-3-ene-1-carboxylate
;
_chemical_name_common     ?
_chemical_formula_moiety     'C17 H19 I O3'
_chemical_formula_sum     'C17 H19 I O3'
_chemical_formula_iupac     'C17 H19 I O3'
_chemical_formula_weight     398.22
_chemical_melting_point     ?
_space_group_crystal_system     monoclinic
_space_group_name_H-M_alt     'P 21/c'
_space_group_name_Hall     '-P 2ybc'
loop_
    _space_group_symop_operation_xyz
    'x, y, z'
    '-x, y+1/2, -z+1/2'
    '-x, -y, -z'
    'x, -y-1/2, z-1/2'
_cell_length_a     9.4977(2)
_cell_length_b     9.3635(2)
_cell_length_c     19.8978(4)
_cell_angle_alpha     90
_cell_angle_beta     102.7520(10)
_cell_angle_gamma     90
_cell_volume     1725.90(6)
_cell_formula_units_Z     4
_cell_measurement_reflns_used     5961
_cell_measurement_theta_min     4.56
_cell_measurement_theta_max     69.85
_cell_measurement_temperature     299.(2)
_exptl_crystal_description     block
_exptl_crystal_colour     colourless
_exptl_crystal_size_max     0.3
_exptl_crystal_size_mid     0.2
_exptl_crystal_size_min     0.1
_exptl_crystal_density_diffrn     1.533
_exptl_crystal_density_meas     ?
_exptl_crystal_density_method     'not measured'
_exptl_crystal_F_000     792
_exptl_absorpt_coefficient_mu     14.636
_exptl_absorpt_correction_type     multi-scan
_exptl_absorpt_process_details
;
(SADABS; Bruker, 2014)
;
_exptl_absorpt_correction_T_min     0.2624
_exptl_absorpt_correction_T_max     0.7533
_exptl_special_details
;
;
_diffrn_ambient_temperature     299.(2)
_diffrn_source     ?
_diffrn_radiation_type     CuK\a
_diffrn_radiation_wavelength     1.54178
_diffrn_radiation_monochromator     ?
_diffrn_measurement_device_type     'Bruker APEXII CCD'
_diffrn_measurement_method     '\f and \w scans'
_diffrn_detector_area_resol_mean     ?
_diffrn_reflns_number     16056
_diffrn_reflns_av_R_equivalents     0.0659
_diffrn_reflns_av_unetI/netI     0.0464
_diffrn_reflns_theta_min     4.56
_diffrn_reflns_theta_max     70.11
_diffrn_reflns_theta_full     70.11
_diffrn_measured_fraction_theta_max     0.997
_diffrn_measured_fraction_theta_full     0.997
_diffrn_reflns_limit_h_min     -10
_diffrn_reflns_limit_h_max     11
_diffrn_reflns_limit_k_min     -11
_diffrn_reflns_limit_k_max     11
_diffrn_reflns_limit_l_min     -24
_diffrn_reflns_limit_l_max     22
_refine_special_details
;
;
_reflns_number_total     3278
_reflns_number_gt     2612
_reflns_threshold_expression     'I > 2\s(I)'
_refine_ls_structure_factor_coef     Fsqd
_refine_ls_matrix_type     full
_refine_ls_R_factor_all     0.0631
_refine_ls_R_factor_gt     0.0510
_refine_ls_wR_factor_gt     0.1205
_refine_ls_wR_factor_ref     0.1308
_refine_ls_goodness_of_fit_ref     1.057
_refine_ls_restrained_S_all     1.057
_refine_ls_number_reflns     3278
_refine_ls_number_parameters     193
_refine_ls_number_restraints     0
_refine_ls_number_constraints     ?
_refine_ls_hydrogen_treatment     constr
_refine_ls_weighting_scheme     calc
_refine_ls_weighting_details
              'w=1/[\s^2^(Fo^2^)+(0.0548P)^2^+2.0895P] where P=(Fo^2^+2Fc^2^)/3'
_atom_sites_solution_hydrogens     geom
_atom_sites_solution_primary     dual
_atom_sites_solution_secondary     difmap
_refine_ls_shift/su_max     0.000
_refine_ls_shift/su_mean     0.000
_refine_diff_density_max     0.614
_refine_diff_density_min     -1.220
_refine_ls_extinction_method     none
_refine_ls_extinction_coef     ?
loop_
    _atom_type_symbol
    _atom_type_description
    _atom_type_scat_dispersion_real
    _atom_type_scat_dispersion_imag
    _atom_type_scat_source
    C C 0.0181 0.0091 'International Tables Vol C Tables 4.2.6.8 and 6.1.1.4'
    H H 0.0000 0.0000 'International Tables Vol C Tables 4.2.6.8 and 6.1.1.4'
    I I -0.3257 6.8362 'International Tables Vol C Tables 4.2.6.8 and 6.1.1.4'
    O O 0.0492 0.0322 'International Tables Vol C Tables 4.2.6.8 and 6.1.1.4'
_computing_data_collection
;
APEX3 (Bruker, 2014)
;
_computing_cell_refinement
;
SAINT (Bruker, 2014)
;
_computing_data_reduction
;
SAINT (Bruker, 2014)
;
_computing_structure_solution
;
SHELXT2014 (Sheldrick, 2015a)
;
_computing_structure_refinement
;
SHELXL2014 (Sheldrick, 2015b)
;
_computing_molecular_graphics
;
DIAMOND (Brandenburg, 2006)
;
_computing_publication_material
;
SHELXL2014 (Sheldrick, 2015b), PLATON (Spek, 2009)
and publCIF (Westrip, 2010)
;
loop_
    _atom_site_type_symbol
    _atom_site_label
    _atom_site_fract_x
    _atom_site_fract_y
    _atom_site_fract_z
    _atom_site_U_iso_or_equiv
    _atom_site_adp_type
    _atom_site_calc_flag
    _atom_site_occupancy
    _atom_site_disorder_assembly
    _atom_site_disorder_group
    I I1 0.22879(4) 0.41049(5) 0.17053(2) 0.0858(2) Uani d 1 . .
    O O1 0.1852(4) 0.6510(4) 0.28314(19) 0.0681(9) Uani d 1 . .
    C C1 0.3928(4) 0.5060(4) 0.3155(2) 0.0425(8) Uani d 1 . .
    O O2 0.2177(3) 0.3021(3) 0.37481(14) 0.0444(6) Uani d 1 . .
    C C2 0.5151(4) 0.5150(5) 0.3679(2) 0.0489(9) Uani d 1 . .
    H H2 0.509986 0.562449 0.408373 0.059 Uiso calc 1 . .
    O O3 0.3190(4) 0.3762(3) 0.48200(17) 0.0596(8) Uani d 1 . .
    C C3 0.6447(5) 0.4554(6) 0.3617(3) 0.0581(12) Uani d 1 . .
    H H3 0.726078 0.463818 0.397392 0.07 Uiso calc 1 . .
    C C4 0.6522(5) 0.3836(6) 0.3024(3) 0.0647(13) Uani d 1 . .
    H H4 0.738876 0.34243 0.298079 0.078 Uiso calc 1 . .
    C C7 0.2544(4) 0.5741(4) 0.3257(2) 0.0442(9) Uani d 1 . .
    C C6 0.4034(5) 0.4366(5) 0.2548(2) 0.0496(10) Uani d 1 . .
    C C5 0.5325(5) 0.3725(6) 0.2497(3) 0.0613(12) Uani d 1 . .
    H H5 0.537768 0.321576 0.21015 0.074 Uiso calc 1 . .
    C C8 0.2122(4) 0.5470(4) 0.3950(2) 0.0407(8) Uani d 1 . .
    C C9 0.0444(4) 0.5578(5) 0.3866(3) 0.0528(11) Uani d 1 . .
    H H9A -0.000447 0.601873 0.342983 0.063 Uiso calc 1 . .
    H H9B 0.002167 0.464174 0.389089 0.063 Uiso calc 1 . .
    C C10 0.0274(5) 0.6489(5) 0.4456(3) 0.0600(12) Uani d 1 . .
    H H10 -0.060286 0.663186 0.458092 0.072 Uiso calc 1 . .
    C C11 0.1492(6) 0.7068(5) 0.4781(3) 0.0612(12) Uani d 1 . .
    H H11 0.156817 0.766726 0.515951 0.073 Uiso calc 1 . .
    C C12 0.2749(5) 0.6666(5) 0.4479(2) 0.0506(10) Uani d 1 . .
    H H12A 0.354422 0.630768 0.483133 0.061 Uiso calc 1 . .
    H H12B 0.307966 0.747473 0.425131 0.061 Uiso calc 1 . .
    C C13 0.2590(4) 0.4002(4) 0.4236(2) 0.0397(8) Uani d 1 . .
    C C14 0.2441(5) 0.1481(5) 0.3876(3) 0.0530(10) Uani d 1 . .
    C C15 0.1631(9) 0.0987(6) 0.4407(4) 0.091(2) Uani d 1 . .
    H H15A 0.070819 0.145176 0.432802 0.137 Uiso calc 1 . .
    H H15B 0.217624 0.122419 0.485973 0.137 Uiso calc 1 . .
    H H15C 0.149492 -0.002829 0.437233 0.137 Uiso calc 1 . .
    C C16 0.1791(7) 0.0833(6) 0.3183(3) 0.0763(16) Uani d 1 . .
    H H16A 0.079978 0.112254 0.304044 0.114 Uiso calc 1 . .
    H H16B 0.184221 -0.018889 0.321627 0.114 Uiso calc 1 . .
    H H16C 0.231621 0.115416 0.285077 0.114 Uiso calc 1 . .
    C C17 0.4050(6) 0.1218(6) 0.4074(4) 0.0851(19) Uani d 1 . .
    H H17A 0.450457 0.165224 0.373923 0.128 Uiso calc 1 . .
    H H17B 0.423246 0.020849 0.408884 0.128 Uiso calc 1 . .
    H H17C 0.443561 0.16255 0.451908 0.128 Uiso calc 1 . .
loop_
    _atom_site_aniso_label
    _atom_site_aniso_U_11
    _atom_site_aniso_U_22
    _atom_site_aniso_U_33
    _atom_site_aniso_U_12
    _atom_site_aniso_U_13
    _atom_site_aniso_U_23
    I1 0.0721(3) 0.1182(4) 0.0569(2) -0.0009(2) -0.00751(17) -0.0218(2)
    O1 0.0613(19) 0.078(2) 0.065(2) 0.0208(17) 0.0140(17) 0.0253(18)
    C1 0.0403(19) 0.045(2) 0.042(2) -0.0023(16) 0.0093(16) 0.0044(17)
    O2 0.0465(14) 0.0380(14) 0.0462(15) -0.0051(11) 0.0046(12) -0.0032(12)
    C2 0.041(2) 0.059(3) 0.046(2) -0.0017(18) 0.0091(17) -0.002(2)
    O3 0.074(2) 0.0489(17) 0.0468(18) 0.0025(14) -0.0058(15) 0.0017(14)
    C3 0.036(2) 0.079(3) 0.058(3) -0.002(2) 0.0082(19) 0.004(2)
    C4 0.046(2) 0.083(4) 0.068(3) 0.010(2) 0.019(2) 0.002(3)
    C7 0.040(2) 0.046(2) 0.045(2) -0.0018(17) 0.0072(17) 0.0028(18)
    C6 0.045(2) 0.058(3) 0.043(2) -0.0054(18) 0.0062(17) -0.0026(19)
    C5 0.067(3) 0.069(3) 0.053(3) 0.003(2) 0.024(2) -0.010(2)
    C8 0.0350(18) 0.043(2) 0.045(2) -0.0019(15) 0.0090(15) -0.0025(17)
    C9 0.0351(19) 0.063(3) 0.062(3) 0.0045(18) 0.0126(18) 0.005(2)
    C10 0.059(3) 0.061(3) 0.066(3) 0.020(2) 0.028(2) 0.014(2)
    C11 0.084(3) 0.044(2) 0.062(3) 0.012(2) 0.029(3) 0.001(2)
    C12 0.057(2) 0.043(2) 0.053(2) -0.0029(18) 0.015(2) -0.0033(19)
    C13 0.0361(18) 0.042(2) 0.041(2) -0.0002(15) 0.0096(16) 0.0013(16)
    C14 0.057(2) 0.035(2) 0.068(3) -0.0008(18) 0.016(2) -0.004(2)
    C15 0.143(6) 0.051(3) 0.096(5) -0.019(3) 0.061(5) 0.000(3)
    C16 0.087(4) 0.057(3) 0.082(4) -0.007(3) 0.013(3) -0.024(3)
    C17 0.067(3) 0.063(3) 0.117(5) 0.021(3) 0.002(3) -0.008(3)
_geom_special_details
;
All esds (except the esd in the dihedral angle between two l.s. planes)
are estimated using the full covariance matrix.  The cell esds are taken
into account individually in the estimation of esds in distances, angles
and torsion angles; correlations between esds in cell parameters are only
used when they are defined by crystal symmetry.  An approximate (isotropic)
treatment of cell esds is used for estimating esds involving l.s. planes.
;
loop_
    _geom_bond_atom_site_label_1
    _geom_bond_atom_site_label_2
    _geom_bond_site_symmetry_2
    _geom_bond_distance
    _geom_bond_publ_flag
    I1 C6 . 2.096(4) ?
    O1 C7 . 1.193(5) ?
    C1 C2 . 1.382(6) ?
    C1 C6 . 1.395(6) ?
    C1 C7 . 1.514(5) ?
    O2 C13 . 1.331(5) ?
    O2 C14 . 1.476(5) ?
    C2 C3 . 1.382(6) ?
    C2 H2 . 0.93 ?
    O3 C13 . 1.197(5) ?
    C3 C4 . 1.373(7) ?
    C3 H3 . 0.93 ?
    C4 C5 . 1.371(7) ?
    C4 H4 . 0.93 ?
    C7 C8 . 1.540(6) ?
    C6 C5 . 1.389(7) ?
    C5 H5 . 0.93 ?
    C8 C13 . 1.516(5) ?
    C8 C12 . 1.561(6) ?
    C8 C9 . 1.568(5) ?
    C9 C10 . 1.489(7) ?
    C9 H9A . 0.97 ?
    C9 H9B . 0.97 ?
    C10 C11 . 1.312(8) ?
    C10 H10 . 0.93 ?
    C11 C12 . 1.497(6) ?
    C11 H11 . 0.93 ?
    C12 H12A . 0.97 ?
    C12 H12B . 0.97 ?
    C14 C16 . 1.508(8) ?
    C14 C15 . 1.511(8) ?
    C14 C17 . 1.512(7) ?
    C15 H15A . 0.96 ?
    C15 H15B . 0.96 ?
    C15 H15C . 0.96 ?
    C16 H16A . 0.96 ?
    C16 H16B . 0.96 ?
    C16 H16C . 0.96 ?
    C17 H17A . 0.96 ?
    C17 H17B . 0.96 ?
    C17 H17C . 0.96 ?
loop_
    _geom_angle_atom_site_label_1
    _geom_angle_atom_site_label_2
    _geom_angle_atom_site_label_3
    _geom_angle_site_symmetry_1
    _geom_angle_site_symmetry_3
    _geom_angle
    _geom_angle_publ_flag
    C2 C1 C6 . . 118.2(4) ?
    C2 C1 C7 . . 118.9(4) ?
    C6 C1 C7 . . 122.9(4) ?
    C13 O2 C14 . . 122.5(3) ?
    C1 C2 C3 . . 121.7(4) ?
    C1 C2 H2 . . 119.2 ?
    C3 C2 H2 . . 119.2 ?
    C4 C3 C2 . . 119.4(4) ?
    C4 C3 H3 . . 120.3 ?
    C2 C3 H3 . . 120.3 ?
    C5 C4 C3 . . 120.2(4) ?
    C5 C4 H4 . . 119.9 ?
    C3 C4 H4 . . 119.9 ?
    O1 C7 C1 . . 121.2(4) ?
    O1 C7 C8 . . 121.5(4) ?
    C1 C7 C8 . . 117.1(3) ?
    C5 C6 C1 . . 119.9(4) ?
    C5 C6 I1 . . 116.5(3) ?
    C1 C6 I1 . . 123.4(3) ?
    C4 C5 C6 . . 120.5(4) ?
    C4 C5 H5 . . 119.8 ?
    C6 C5 H5 . . 119.8 ?
    C13 C8 C7 . . 111.9(3) ?
    C13 C8 C12 . . 111.1(3) ?
    C7 C8 C12 . . 110.5(3) ?
    C13 C8 C9 . . 107.8(3) ?
    C7 C8 C9 . . 110.7(3) ?
    C12 C8 C9 . . 104.7(3) ?
    C10 C9 C8 . . 103.7(4) ?
    C10 C9 H9A . . 111.0 ?
    C8 C9 H9A . . 111.0 ?
    C10 C9 H9B . . 111.0 ?
    C8 C9 H9B . . 111.0 ?
    H9A C9 H9B . . 109.0 ?
    C11 C10 C9 . . 112.8(4) ?
    C11 C10 H10 . . 123.6 ?
    C9 C10 H10 . . 123.6 ?
    C10 C11 C12 . . 113.1(4) ?
    C10 C11 H11 . . 123.4 ?
    C12 C11 H11 . . 123.4 ?
    C11 C12 C8 . . 103.4(4) ?
    C11 C12 H12A . . 111.1 ?
    C8 C12 H12A . . 111.1 ?
    C11 C12 H12B . . 111.1 ?
    C8 C12 H12B . . 111.1 ?
    H12A C12 H12B . . 109.1 ?
    O3 C13 O2 . . 125.3(4) ?
    O3 C13 C8 . . 124.9(4) ?
    O2 C13 C8 . . 109.7(3) ?
    O2 C14 C16 . . 102.5(4) ?
    O2 C14 C15 . . 109.0(4) ?
    C16 C14 C15 . . 110.4(5) ?
    O2 C14 C17 . . 109.1(4) ?
    C16 C14 C17 . . 111.1(5) ?
    C15 C14 C17 . . 114.1(6) ?
    C14 C15 H15A . . 109.5 ?
    C14 C15 H15B . . 109.5 ?
    H15A C15 H15B . . 109.5 ?
    C14 C15 H15C . . 109.5 ?
    H15A C15 H15C . . 109.5 ?
    H15B C15 H15C . . 109.5 ?
    C14 C16 H16A . . 109.5 ?
    C14 C16 H16B . . 109.5 ?
    H16A C16 H16B . . 109.5 ?
    C14 C16 H16C . . 109.5 ?
    H16A C16 H16C . . 109.5 ?
    H16B C16 H16C . . 109.5 ?
    C14 C17 H17A . . 109.5 ?
    C14 C17 H17B . . 109.5 ?
    H17A C17 H17B . . 109.5 ?
    C14 C17 H17C . . 109.5 ?
    H17A C17 H17C . . 109.5 ?
    H17B C17 H17C . . 109.5 ?
loop_
    _geom_torsion_atom_site_label_1
    _geom_torsion_atom_site_label_2
    _geom_torsion_atom_site_label_3
    _geom_torsion_atom_site_label_4
    _geom_torsion_site_symmetry_1
    _geom_torsion_site_symmetry_2
    _geom_torsion_site_symmetry_3
    _geom_torsion_site_symmetry_4
    _geom_torsion
    _geom_torsion_publ_flag
    C6 C1 C2 C3 . . . . -1.1(7) ?
    C7 C1 C2 C3 . . . . -179.9(4) ?
    C1 C2 C3 C4 . . . . -0.9(7) ?
    C2 C3 C4 C5 . . . . 0.6(8) ?
    C2 C1 C7 O1 . . . . 130.7(5) ?
    C6 C1 C7 O1 . . . . -48.0(6) ?
    C2 C1 C7 C8 . . . . -45.7(5) ?
    C6 C1 C7 C8 . . . . 135.7(4) ?
    C2 C1 C6 C5 . . . . 3.4(6) ?
    C7 C1 C6 C5 . . . . -177.9(4) ?
    C2 C1 C6 I1 . . . . 179.2(3) ?
    C7 C1 C6 I1 . . . . -2.2(6) ?
    C3 C4 C5 C6 . . . . 1.7(8) ?
    C1 C6 C5 C4 . . . . -3.7(7) ?
    I1 C6 C5 C4 . . . . -179.8(4) ?
    O1 C7 C8 C13 . . . . 150.6(4) ?
    C1 C7 C8 C13 . . . . -33.0(5) ?
    O1 C7 C8 C12 . . . . -85.0(5) ?
    C1 C7 C8 C12 . . . . 91.3(4) ?
    O1 C7 C8 C9 . . . . 30.4(6) ?
    C1 C7 C8 C9 . . . . -153.2(4) ?
    C13 C8 C9 C10 . . . . 104.1(4) ?
    C7 C8 C9 C10 . . . . -133.3(4) ?
    C12 C8 C9 C10 . . . . -14.3(5) ?
    C8 C9 C10 C11 . . . . 9.5(5) ?
    C9 C10 C11 C12 . . . . -0.2(6) ?
    C10 C11 C12 C8 . . . . -9.2(5) ?
    C13 C8 C12 C11 . . . . -101.9(4) ?
    C7 C8 C12 C11 . . . . 133.3(4) ?
    C9 C8 C12 C11 . . . . 14.1(4) ?
    C14 O2 C13 O3 . . . . -0.9(6) ?
    C14 O2 C13 C8 . . . . -178.2(3) ?
    C7 C8 C13 O3 . . . . 133.6(4) ?
    C12 C8 C13 O3 . . . . 9.6(5) ?
    C9 C8 C13 O3 . . . . -104.5(5) ?
    C7 C8 C13 O2 . . . . -49.1(4) ?
    C12 C8 C13 O2 . . . . -173.1(3) ?
    C9 C8 C13 O2 . . . . 72.8(4) ?
    C13 O2 C14 C16 . . . . -180.0(4) ?
    C13 O2 C14 C15 . . . . 63.0(6) ?
    C13 O2 C14 C17 . . . . -62.2(6) ?
loop_
    _geom_hbond_atom_site_label_D
    _geom_hbond_atom_site_label_H
    _geom_hbond_atom_site_label_A
    _geom_hbond_site_symmetry_A
    _geom_hbond_distance_DH
    _geom_hbond_distance_HA
    _geom_hbond_distance_DA
    _geom_hbond_angle_DHA
    C2 H2 O3 3_666 0.93 2.48 3.219(5) 136
_shelx_hkl_file
;
   1   0   0   60.19    3.80
   1   0   0   63.29    4.80
  -1   0   0   60.69    4.00
   3   0   0 1779.32   86.79
   3   0   0 1577.44   88.49
   4   0   0 5128.19  276.57
   4   0   0 5638.44  273.87
  -5   0   0 2793.02  152.68
   5   0   0 2768.02  146.99
   6   0   0  631.74   46.20
   6   0   0  616.14   44.20
   6   0   0  621.84   42.80
   6   0   0  707.13   50.29
  -6   0   0  739.63   49.40
   6   0   0  704.43   42.00
   7   0   0  938.41   54.89
  -7   0   0  960.30   66.99
   7   0   0  935.11   56.79
   7   0   0  973.30   60.49
   7   0   0  904.61   57.99
   7   0   0  924.81   62.89
   7   0   0  967.70   58.79
   8   0   0  226.48   21.70
   8   0   0  238.08   21.60
  -8   0   0  225.78   28.60
   8   0   0  268.97   25.90
   8   0   0  198.58   17.40
   9   0   0  102.59   10.90
   9   0   0  118.09   16.00
   9   0   0  113.19   13.70
   9   0   0  108.19   13.70
  10   0   0   16.30    5.30
  10   0   0   11.90    4.00
  11   0   0   66.09    9.30
  11   0   0   69.19    8.20
   1  -1   0 2582.64  130.99
  -1  -1   0 2561.04  131.69
   2  -1   0   16.60    2.60
  -2  -1   0   16.70    2.90
   2   1   0   19.40    2.70
   2   1   0   12.30    1.60
  -3  -1   0 1955.60  105.09
   3  -1   0 1861.01  102.39
   3   1   0 1825.02  103.49
   3   1   0 2112.19   99.79
  -4  -1   0  567.64   38.40
   4  -1   0  558.24   33.90
   4   1   0  599.04   31.20
   4   1   0  546.25   34.00
   5  -1   0  680.13   43.20
  -5  -1   0  752.92   50.49
   5   1   0  715.33   43.40
   5   1   0  776.42   39.80
   6  -1   0  302.87   25.20
   6  -1   0  246.38   30.50
   6  -1   0  259.27   23.80
   6  -1   0  240.18   21.10
   6  -1   0  241.98   27.60
   6  -1   0  287.07   20.90
  -6  -1   0  269.67   26.60
   6   1   0  221.58   23.00
   6   1   0  228.28   25.90
   6   1   0  214.68   21.80
   6   1   0  272.47   20.10
   6   1   0  234.18   22.40
   7  -1   0  267.47   22.50
   7  -1   0  275.47   24.50
   7  -1   0  253.47   25.30
  -7  -1   0  266.37   30.20
   7  -1   0  277.57   22.20
   7  -1   0  288.67   21.10
   7   1   0  267.77   22.90
   7   1   0  236.08   23.70
   7   1   0  260.77   19.90
   7   1   0  262.27   23.70
   7   1   0  279.77   26.40
  -7   1   0  240.58   26.50
  -8  -1   0  131.79   22.50
   8  -1   0  144.19   15.20
   8  -1   0  142.29   16.20
   8  -1   0  139.09   18.20
   8  -1   0  121.59   13.90
   8  -1   0  146.59   15.90
  -8   1   0  116.49   20.40
   8   1   0  136.29   15.70
   8   1   0  137.49   18.90
   8   1   0  130.59   15.20
   8   1   0  144.19   12.70
   9  -1   0    1.50    3.20
   9  -1   0    8.30    4.50
   9  -1   0    5.80    3.80
   9   1   0   -2.10    3.10
   9   1   0    5.60    3.90
   9   1   0   -0.20    2.70
  10  -1   0   63.99    9.40
  10  -1   0   65.69   10.90
  10   1   0   46.10    8.60
  10   1   0   71.79   11.00
  11  -1   0    2.70    3.00
  11  -1   0    1.70    2.30
  11   1   0   -0.70    2.60
  11   1   0    3.30    2.20
   0  -2   0 4430.26  226.88
  -1  -2   0  403.46   23.70
   1  -2   0  390.76   22.30
   2  -2   0  332.67   19.30
  -2  -2   0  329.67   21.20
   2   2   0  306.67   17.90
   3  -2   0    3.80    2.10
  -3  -2   0    5.80    2.90
   3   2   0    8.70    1.80
  -4  -2   0  245.88   22.80
   4  -2   0  289.67   19.50
   4   2   0  280.17   16.30
  -5  -2   0  323.77   28.80
   5  -2   0  288.77   22.00
   5   2   0  311.57   18.40
  -6  -2   0  158.38   20.50
   6  -2   0  125.39   13.40
   6  -2   0  105.09   17.50
   6  -2   0  101.59   14.80
   6  -2   0  133.89   14.60
   6   2   0  129.39   15.60
   6   2   0  132.69   14.40
   7  -2   0  194.68   21.30
   7  -2   0  176.38   18.80
  -7  -2   0  170.38   25.10
   7  -2   0  178.88   17.20
   7  -2   0  179.28   17.20
   7   2   0  172.48   15.10
   7   2   0  174.48   19.40
   7   2   0  162.48   19.40
   7   2   0  182.18   18.20
   8  -2   0   90.29   11.70
   8  -2   0   78.59   11.70
   8  -2   0   66.49   10.90
   8  -2   0   71.69   15.00
  -8  -2   0   31.70   14.40
   8   2   0   64.89   12.00
   8   2   0   59.19    7.90
   8   2   0   62.49   10.80
   9  -2   0   -1.30    2.80
   9  -2   0    7.30    4.50
   9  -2   0    5.20    4.30
   9   2   0    7.10    3.30
   9   2   0    5.50    3.30
   9   2   0    5.80    4.80
  10  -2   0    1.90    3.30
  10  -2   0   -2.60    2.90
 -10  -2   0   20.60    9.90
  10   2   0    5.10    3.40
  10   2   0    1.00    2.50
  11  -2   0    8.60    3.70
  11   2   0   13.10    3.70
  11   2   0    8.40    3.80
   0  -3   0    1.30    2.00
  -1  -3   0 5347.46  261.77
  -1  -3   0 5093.19  261.67
   1  -3   0 4790.82  258.97
  -2  -3   0  303.27   21.50
  -2  -3   0  288.27   21.10
   2  -3   0  313.97   19.10
   2   3   0  294.67   17.70
   3  -3   0 2087.99  109.49
  -3  -3   0 2095.39  114.19
  -3  -3   0 2058.09  113.89
   3   3   0 2031.60  106.89
   4  -3   0  917.91   50.89
  -4  -3   0  814.02   56.19
   4   3   0  875.51   47.00
   5  -3   0  546.85   34.50
  -5  -3   0  493.75   41.20
   5   3   0  539.55   29.70
   5   3   0  475.15   32.60
   6  -3   0  166.68   19.00
   6  -3   0  159.98   15.60
   6  -3   0  147.09   18.30
   6  -3   0  176.38   18.90
  -6  -3   0  151.18   22.00
   6  -3   0  136.19   12.10
   6   3   0  150.58   13.80
   6   3   0  169.28   16.60
   6   3   0  128.29   17.90
   7  -3   0  269.87   26.20
   7  -3   0  265.37   25.70
   7  -3   0  287.77   23.30
  -7  -3   0  239.38   33.90
   7   3   0  266.97   26.60
   7   3   0  274.77   20.80
   7   3   0  290.07   24.50
   8  -3   0   31.50    8.60
  -8  -3   0   77.79   22.20
   8  -3   0   44.50    8.70
   8  -3   0   47.60   10.90
  -8  -3   0   35.30   15.20
   8  -3   0   58.89   12.10
   8   3   0   57.69   10.30
   8   3   0   56.09   11.80
  -8   3   0   28.10   10.80
   8   3   0   56.79    7.50
   9  -3   0   -4.70    2.80
   9  -3   0    1.90    4.00
   9  -3   0    2.80    4.30
   9   3   0   -2.00    2.40
   9   3   0    3.20    4.10
   9   3   0    1.50    2.50
  10  -3   0   31.30    6.00
  10  -3   0   38.50    8.90
  10  -3   0   28.30    6.30
  10   3   0   31.20    7.10
  10   3   0   29.20    4.60
  10   3   0   35.60    7.50
   0  -4   0 4859.21  252.57
  -1  -4   0   46.10    6.90
   1  -4   0   53.39    5.80
  -1  -4   0   51.09    7.70
  -2  -4   0 1969.80  108.69
  -2  -4   0 1983.30  107.99
   2  -4   0 2027.00  104.19
   2   4   0 1859.61  102.29
  -3  -4   0   23.10    6.40
   3  -4   0   15.30    4.10
  -3  -4   0    8.90    5.10
   3   4   0   20.50    3.10
   4  -4   0  642.74   39.10
  -4  -4   0  568.94   44.70
  -4  -4   0  591.14   44.70
   4   4   0  654.53   35.20
   5  -4   0   96.39   10.60
  -5  -4   0   95.99   15.00
   5  -4   0   84.49   14.90
   5  -4   0   96.59   21.50
  -5  -4   0   93.99   15.60
   5  -4   0  108.99   11.90
   5   4   0   88.19   10.50
   5   4   0  100.89    8.70
   5   4   0   82.69   13.50
   6  -4   0   75.29    8.00
  -6  -4   0  102.19   16.70
   6  -4   0   89.19   13.90
   6  -4   0   89.29   11.90
  -6  -4   0   69.39   15.90
   6  -4   0   77.39   12.90
   6   4   0   78.59   10.10
   6   4   0   57.09   12.10
   6   4   0   83.19   12.30
   6   4   0   85.29    7.90
   7  -4   0   30.50   10.50
  -7  -4   0   10.40   14.60
   7  -4   0   30.10    9.00
  -7  -4   0   13.10    8.20
   7  -4   0   15.00    6.90
   7  -4   0   19.80    6.40
   7   4   0   32.40    8.90
   7   4   0   25.20    7.60
   7   4   0   31.60    6.80
   7   4   0   28.90    4.20
   8  -4   0    7.00    7.40
  -8  -4   0    1.60    7.60
   8  -4   0    5.20    5.00
   8  -4   0    0.40    5.70
   8   4   0    2.20    2.80
   8   4   0    2.20    5.70
   8   4   0    7.60    6.30
   9  -4   0   35.90    8.30
   9  -4   0   31.70    8.60
  -9  -4   0   32.40   12.20
   9  -4   0   47.10    8.80
   9   4   0   38.80    5.70
   9   4   0   39.80    9.20
   9   4   0   34.70    8.20
  10  -4   0   12.30    3.80
  10  -4   0   10.10    4.40
  10   4   0   10.50    4.10
  10   4   0   11.80    2.80
   0  -5   0    1.70    2.50
  -1  -5   0   13.50    4.80
   1  -5   0    7.30    3.00
  -2  -5   0   31.70    8.40
   2  -5   0   24.80    5.40
  -2  -5   0   34.50    8.30
   2   5   0   28.70    4.40
  -3  -5   0   15.40    6.60
   3  -5   0   14.90    3.90
  -3  -5   0   20.50    7.10
   3   5   0    9.10    2.90
   3   5   0   10.30    4.50
   4  -5   0  129.29   15.70
   4  -5   0  128.89   13.20
  -4  -5   0  105.09   16.40
   4  -5   0  122.39   11.60
   4  -5   0  103.99   14.60
   4   5   0  125.29   10.10
   4   5   0  122.29   11.90
   5  -5   0    7.60    5.60
  -5  -5   0   40.50   12.10
   5  -5   0   14.50    3.80
   5  -5   0    7.30    4.30
  -5  -5   0    5.80    6.40
   5  -5   0   10.40    6.20
   5   5   0    6.30    2.80
   5   5   0   16.30    3.60
   5   5   0   11.30    3.30
  -6  -5   0    9.90    7.00
   6  -5   0   11.10    5.00
  -6  -5   0   18.80   13.80
   6  -5   0    9.90    4.30
   6  -5   0    7.10    6.00
   6   5   0    6.80    5.60
   6   5   0    9.30    4.00
   6   5   0   24.10   11.50
   6   5   0    6.80    2.50
   7  -5   0    2.10    5.10
  -7  -5   0   -0.70   10.20
   7  -5   0   10.60    5.20
   7  -5   0    1.00    1.90
   7  -5   0    6.30    4.60
   7   5   0    0.50    2.30
   7   5   0    6.50    7.00
   7   5   0    4.80    3.80
   8  -5   0    1.70    4.50
   8  -5   0   -1.80    4.20
  -8  -5   0  -11.70    6.20
   8   5   0    1.50    4.00
   8   5   0    1.70    2.00
   9  -5   0   -3.50    3.50
   9  -5   0    8.30    4.40
  -9  -5   0   -0.40   11.00
   9   5   0    2.60    3.90
  10  -5   0    2.10    3.10
  10   5   0    0.10    1.70
  10   5   0    5.00    4.60
   0  -6   0  501.05   33.00
   0  -6   0  519.45   36.70
   0   6   0  487.55   38.30
   1  -6   0   49.80    7.50
   1  -6   0   52.69    9.80
  -1  -6   0   61.49   10.30
   1   6   0   51.19   10.00
   2  -6   0  731.13   44.00
  -2  -6   0  721.03   50.49
   2  -6   0  698.53   45.40
   2   6   0  753.62   42.10
   2   6   0  625.44   44.90
  -3  -6   0   51.99   14.50
   3  -6   0   46.70    8.40
   3  -6   0   54.59    9.00
  -3  -6   0   69.19   15.50
   3   6   0   75.09    9.60
   3   6   0   56.29    6.90
   4  -6   0  193.38   20.20
   4  -6   0  165.68   16.10
   4  -6   0  163.28   19.00
  -4  -6   0  123.69   20.90
   4  -6   0  153.68   14.40
  -4  -6   0  153.98   22.30
   4   6   0  144.89   12.50
   4   6   0  168.68   14.50
   5  -6   0   94.99   10.50
   5  -6   0   87.29   15.00
   5  -6   0   98.39   13.10
   5  -6   0  101.59   15.50
  -5  -6   0   98.29   17.70
   5   6   0  110.89   10.60
   5   6   0   94.49   10.00
   5   6   0   94.89   11.60
   6  -6   0   85.29   14.70
  -6  -6   0   90.69   20.70
   6  -6   0   83.29   13.80
   6  -6   0   76.09   12.60
   6  -6   0   73.59    8.20
   6   6   0   74.59    7.70
   6   6   0   49.60   12.50
   6   6   0   72.29    9.80
   7  -6   0   52.99   11.40
  -7  -6   0   42.20   13.60
   7  -6   0   39.90    4.80
   7  -6   0   42.10   10.90
   7   6   0   36.80    6.60
   7   6   0   40.60    4.50
   7   6   0   48.40    8.80
   8  -6   0   13.70    5.60
   8  -6   0    4.40    4.10
  -8  -6   0    8.60    9.30
   8   6   0   19.90    6.60
   9  -6   0   41.30   11.70
   9  -6   0   23.60    7.10
   0  -7   0    2.40    5.60
   0  -7   0    0.70    2.40
   0   7   0   -1.30    3.90
  -1  -7   0  631.24   46.10
   1  -7   0  620.54   44.30
  -1  -7   0  638.14   46.50
   1  -7   0  574.54   39.70
   1   7   0  591.94   42.20
   1   7   0  639.84   39.00
  -1   7   0  598.44   42.10
  -2  -7   0   25.50    8.70
   2  -7   0   40.50    9.00
  -2  -7   0   20.60    8.90
   2  -7   0   17.00    5.00
   2   7   0   21.10    5.70
   2   7   0   19.50    4.90
  -2   7   0   13.50    5.60
   3  -7   0  180.88   16.70
   3  -7   0  157.48   16.30
  -3  -7   0  152.78   21.00
  -3  -7   0  167.88   22.80
   3  -7   0  188.88   32.20
   3   7   0  141.49   15.30
   3   7   0  160.18   14.00
  -4  -7   0   14.60    9.60
   4  -7   0   12.40    7.20
   4  -7   0   12.80    4.90
   4  -7   0    7.10    5.00
   4   7   0    6.30    3.90
   4   7   0    5.40    3.80
   4   7   0   10.90    4.80
   5  -7   0   39.50   11.90
   5  -7   0   31.60    9.40
   5  -7   0   25.40    5.20
   5  -7   0   19.30    6.60
   5   7   0   23.90    6.50
   5   7   0   27.10    5.50
   5   7   0   19.90    5.30
  -6  -7   0   55.19   14.80
   6  -7   0   37.00    5.70
   6  -7   0   50.79   11.80
   6  -7   0   39.90    9.60
   6   7   0   38.80    5.10
   6   7   0   38.90    8.10
  -7  -7   0  -15.30    9.60
   7  -7   0    6.10    2.80
   7  -7   0    7.40    5.30
   7  -7   0   17.60    7.00
   7   7   0    2.00    2.00
   8  -7   0   -1.90    5.50
   8  -7   0    2.70    4.50
   8   7   0   -0.50    1.40
   0  -8   0   -0.50    3.80
   0  -8   0   15.50    7.60
   0   8   0    9.00    4.50
   1  -8   0   52.89   10.20
  -1  -8   0   73.09   14.30
  -1   8   0   49.40   10.70
   1   8   0   65.39   10.70
   1   8   0   47.80    8.20
   2  -8   0   28.00    6.90
  -2  -8   0   44.80   13.20
  -2  -8   0   36.10   10.60
   2  -8   0   43.40    9.90
  -2   8   0   39.40    8.40
   2   8   0   26.00    5.80
   2   8   0   40.50    8.80
   3  -8   0    8.90    6.70
   3  -8   0   15.40    7.10
  -3  -8   0   13.80   10.20
   3  -8   0   15.00    5.80
  -3  -8   0   -0.90    7.20
  -3   8   0    4.00    6.20
   3   8   0   14.50    4.80
   4  -8   0   11.10    4.50
  -4  -8   0   18.70    8.40
   4   8   0   16.70    5.80
   4   8   0   14.10    4.00
   5  -8   0   19.30    4.90
  -5  -8   0    3.00    8.30
   5  -8   0    6.50    5.70
   5   8   0   13.50    3.50
   5   8   0   13.00    4.10
   6  -8   0    7.20    2.50
  -6  -8   0    0.40   11.60
   6   8   0   13.90    2.80
   6   8   0    7.50    3.30
   7  -8   0   -1.80    4.90
   7   8   0    5.70    2.50
   8   8   0    2.30    1.70
  -1  -9   0  105.69   16.00
   1  -9   0   86.69   15.40
   1   9   0   65.19   12.10
  -1   9   0   62.49   10.50
   2  -9   0    5.70    3.60
   2  -9   0   10.30    5.40
  -2  -9   0   15.90    8.00
   2   9   0    9.10    3.10
  -2   9   0    1.20    4.00
   2   9   0   12.70    4.30
  -3  -9   0   28.90    8.00
   3  -9   0   11.40    6.10
   3  -9   0   23.20    6.40
   3   9   0   12.70    4.50
   3   9   0   16.70    4.30
   4  -9   0   31.10    8.20
   4  -9   0   37.80    6.50
   4   9   0   39.60    6.40
   4   9   0   23.30    5.50
   5  -9   0    3.30    1.80
   5  -9   0    8.50    4.90
   5   9   0    3.20    2.40
   5   9   0    2.30    1.60
   6  -9   0   33.90    3.90
   0 -10   0   14.60    6.90
   0  10   0   19.40    6.00
   0  10   0   19.70    7.50
   1 -10   0   -0.50    3.30
   1 -10   0    0.70    4.30
  -1  10   0   -1.30    3.00
   1  10   0   -6.20    4.90
   1  10   0    3.40    2.30
   2 -10   0   13.30    4.60
  -2 -10   0   33.80    7.60
   2 -10   0   18.10    7.10
   2  10   0   28.20    6.60
   2  10   0   15.30    5.40
   3 -10   0   13.20    4.10
  -3 -10   0   14.50    9.10
   3 -10   0    2.80    5.10
   3  10   0    8.60    3.70
   3  10   0   10.40    3.50
   4 -10   0    1.20    1.90
   4 -10   0   -1.70    4.70
   4  10   0   -1.10    2.00
   4  10   0   -0.90    1.20
   5 -10   0   -1.10    1.30
   5  10   0   -0.20    1.80
   0 -11   0   -4.70    2.40
   0 -11   0    1.30    3.70
  -1 -11   0   24.40    6.90
   1 -11   0    9.50    5.30
   1 -11   0   18.40    5.50
   1  11   0   14.50    3.90
   2 -11   0   -2.10    7.60
   2 -11   0   -0.20    2.50
  -2 -11   0    5.00    4.20
   2  11   0   -0.20    1.20
   3 -11   0    9.80    2.70
  11   0  -1   -3.10    2.30
  11   0  -1    3.00    2.90
  10   0  -1    1.30    3.60
  10   0  -1    3.00    3.20
   9   0  -1    2.00    3.90
   9   0  -1    2.60    3.10
   9   0  -1    1.50    3.20
  -8   0   1    2.70    6.50
   8   0  -1    2.90    3.90
   8   0  -1    1.50    3.70
   8   0  -1    0.10    3.00
   7   0  -1   -2.30    5.30
   7   0  -1    3.80    5.70
   7   0  -1   -3.40    3.70
   7   0  -1    0.90    2.90
   7   0  -1    0.80    3.30
   7   0  -1   -5.90    3.20
  -7   0   1   -1.40    5.40
   6   0  -1   22.80    7.60
  -6   0   1   -1.90    2.40
   6   0  -1    3.80    5.20
   6   0  -1   -1.30    3.60
   6   0  -1   -0.30    7.20
   6   0  -1    0.30    2.30
   5   0  -1    1.20    1.40
   5   0  -1   -0.50    1.60
   4   0  -1    0.30    0.90
   4   0  -1    1.40    1.40
   3   0  -1    1.40    1.00
   3   0  -1    0.50    1.00
   2   0  -1   -0.30    0.60
   2   0  -1    0.50    0.90
   1   0  -1    0.20    0.40
  -1   0   1    1.10    0.60
  -1   0   1    1.40    0.80
   0   0  -1    0.70    0.30
   0   0  -1    1.30    0.40
   0   0   1    0.50    0.40
   1   0   1    0.30    0.20
   1   0   1    0.00    0.50
  -1   0  -1    0.90    0.30
   2   0   1    0.90    0.50
  -2   0  -1    2.20    0.90
   3   0   1    1.60    0.70
   4   0   1    0.40    1.60
  -5   0  -1    1.30    2.30
   5   0   1    1.60    2.10
   6   0   1   -3.50    4.20
  -6   0  -1    5.20    4.60
   6   0   1    6.70    6.30
   6   0   1    4.20    3.40
   7   0   1    1.20    4.90
   7   0   1    6.80    4.40
   7   0   1    4.30    3.10
  -7   0  -1    0.00    5.80
   7   0   1    9.70    4.70
   8   0   1    8.10    4.60
   8   0   1    0.10    3.00
   8   0   1    3.10    4.80
  -8   0  -1    6.50    9.50
   8   0   1    2.10    4.30
   9   0   1    4.70    5.40
  10   0   1   -0.20    2.50
  10   0   1   -1.00    2.90
  11   0   1   -1.80    2.30
  11   0   1   -0.50    2.20
  11  -1  -1    3.60    2.70
  11  -1  -1    6.30    3.40
  11   1  -1    5.90    2.70
  11   1  -1    3.00    2.60
  10  -1  -1   79.39   12.20
  10  -1  -1   85.39   10.90
  10  -1  -1   81.29   10.50
  10   1  -1   73.99   10.50
  10   1  -1   85.59   12.40
   9  -1  -1   52.99   15.60
   9  -1  -1   30.00    7.20
   9  -1  -1   23.10    6.70
   9  -1  -1   37.90    8.70
   9   1  -1   56.29   15.90
   9   1  -1   57.89   13.00
   9   1  -1   39.80    5.90
   8  -1  -1   14.40    8.10
   8  -1  -1   10.90    4.80
   8  -1  -1   17.50    5.50
   8  -1  -1    5.70    4.50
  -8  -1   1   -4.70    7.60
   8  -1  -1   33.30    7.30
  -8   1   1   11.70    8.90
   8   1  -1   14.90    6.10
   8   1  -1   13.90    5.40
   8   1  -1   12.40    3.80
   8   1  -1    7.30    4.70
   7  -1  -1  621.44   39.20
  -7  -1   1  603.54   48.30
   7  -1  -1  602.24   37.60
   7  -1  -1  620.44   41.40
   7  -1  -1  575.34   44.00
   7  -1  -1  616.44   46.50
   7  -1  -1  535.45   41.00
   7  -1  -1  576.14   39.90
   7   1  -1  581.94   44.10
   7   1  -1  608.14   39.90
   7   1  -1  590.24   36.70
   7   1  -1  586.04   44.10
  -7   1   1  559.44   45.00
   7   1  -1  574.74   41.00
   7   1  -1  568.54   40.30
   6  -1  -1  227.98   18.30
   6  -1  -1  216.88   21.90
   6  -1  -1  209.88   25.50
   6  -1  -1  237.28   21.70
   6  -1  -1  205.58   18.70
   6  -1  -1  178.28   20.00
   6   1  -1  215.38   22.30
   6   1  -1  247.88   14.60
   6   1  -1  216.88   18.60
   6   1  -1  193.98   19.20
   6   1  -1  245.28   18.30
   6   1  -1  224.08   20.30
   5  -1  -1 2957.00  166.08
  -5  -1   1 3320.97  173.98
   5   1  -1 3105.19  166.28
   5   1  -1 3298.17  162.98
   4  -1  -1  400.06   25.90
  -4  -1   1  414.66   29.50
   4   1  -1  428.36   23.80
   4   1  -1  425.56   26.30
  -3  -1   1 5903.61  328.37
   3  -1  -1 5604.74  328.27
   3   1  -1 7250.07  324.97
   3   1  -1 6839.02  326.87
   2  -1  -1   27.90    3.10
  -2  -1   1   26.60    3.50
   2   1  -1   28.50    2.60
   0  -1  -1  307.97   16.90
   0   1  -1  278.77   16.30
   1  -1   1 3521.85  185.98
  -1  -1  -1 3806.42  187.38
  -2  -1  -1 2210.88  117.29
   2  -1   1 2167.78  115.19
   2   1   1 2200.78  113.29
   2   1   1 2347.67  115.59
   3  -1   1  643.04   37.70
  -3  -1  -1  568.94   41.90
   3   1   1  711.33   38.30
   3   1   1  721.63   35.20
  -4  -1  -1 1036.90   65.69
   4  -1   1 1012.80   59.99
   4   1   1 1214.68   56.89
   4   1   1 1058.99   60.49
  -5  -1  -1  477.45   37.80
   5  -1   1  436.86   30.50
   5   1   1  463.55   30.80
   5   1   1  531.45   26.50
  -6  -1  -1 1917.71  107.59
   6  -1   1 1745.73   94.19
   6  -1   1 1633.44   99.19
   6  -1   1 1625.74   97.49
   6   1   1 1720.83  104.49
   6   1   1 1604.14   99.19
   6   1   1 1656.23   98.09
  -6   1  -1 1745.13  101.69
   6   1   1 1568.84   94.89
   7  -1   1  243.98   22.40
   7  -1   1  230.48   20.60
  -7  -1  -1  206.58   27.90
   7  -1   1  251.27   24.30
   7  -1   1  216.18   19.80
   7   1   1  231.18   22.10
   7   1   1  240.88   17.90
  -7   1  -1  220.48   26.00
   7   1   1  222.98   21.10
   7   1   1  228.88   23.60
  -8  -1  -1   62.09   16.10
   8  -1   1   66.69   10.10
   8  -1   1   68.99   10.60
   8  -1   1   78.09   13.10
   8  -1   1   72.19   11.10
   8   1   1   72.39    9.10
   8   1   1   65.89   12.60
   8   1   1   68.99   11.20
   8   1   1   67.59   11.00
  -8   1  -1   48.20   13.40
   9  -1   1   25.90    6.60
   9  -1   1   31.50    9.50
   9  -1   1   19.70    5.70
   9   1   1   16.80    6.30
   9   1   1   25.80    8.00
   9   1   1   22.90    5.30
  10  -1   1   84.79   10.40
  10  -1   1   66.69   11.00
  10   1   1   60.69   10.50
  10   1   1   76.99   10.00
  11  -1   1    7.10    3.40
  11  -1   1    5.80    3.00
  11   1   1    8.70    4.90
  11   1   1    3.30    2.30
  11  -2  -1   18.40    5.00
  11   2  -1   19.00    5.40
  11   2  -1   11.40    3.80
  10  -2  -1   33.10    6.80
  10  -2  -1   31.20    8.90
  10  -2  -1   52.19    9.30
 -10  -2   1   43.50   12.40
  10   2  -1   26.60    4.70
  10   2  -1   27.00    6.70
   9  -2  -1   68.49   12.90
   9  -2  -1   80.19   11.20
   9  -2  -1   47.30    9.90
   9   2  -1   66.09   11.30
   9   2  -1   73.19   12.90
   9   2  -1   56.09    7.20
  -8  -2   1  138.59   24.60
   8  -2  -1  140.39   18.20
   8  -2  -1  150.58   17.10
   8  -2  -1  169.38   16.20
   8  -2  -1  141.19   15.10
   8   2  -1  138.09   20.80
  -8   2   1  127.69   19.10
   8   2  -1  128.89   12.70
   8   2  -1  125.49   15.80
   8   2  -1  135.59   17.60
   7  -2  -1  165.88   17.60
   7  -2  -1  138.69   18.10
   7  -2  -1  159.68   17.30
  -7  -2   1  180.28   22.70
   7  -2  -1  166.98   16.10
   7  -2  -1  154.58   18.10
   7   2  -1  148.79   18.70
   7   2  -1  172.08   18.00
   7   2  -1  168.08   17.30
   7   2  -1  154.58   13.90
   7   2  -1  173.48   18.40
   6  -2  -1 1311.77   72.19
   6  -2  -1 1063.99   77.09
   6  -2  -1 1276.57   73.49
  -6  -2   1 1326.47   82.89
   6  -2  -1 1241.48   81.49
   6  -2  -1 1219.88   76.59
   6   2  -1 1242.78   75.29
   6   2  -1 1186.98   73.59
   6   2  -1 1299.47   66.59
   6   2  -1 1310.27   78.39
   6   2  -1 1235.28   81.79
  -5  -2   1   27.50    7.90
   5  -2  -1   21.00    5.10
   5   2  -1   22.60    3.30
  -4  -2   1 2192.38  130.29
   4  -2  -1 2443.06  125.89
   4   2  -1 2490.35  122.79
   3  -2  -1  138.09   10.30
  -3  -2   1  137.49   12.30
   3   2  -1  128.99    8.70
  -2  -2   1 3849.71  196.18
   2  -2  -1 4027.70  194.68
   2   2  -1 3533.45  193.28
  -1  -2   1 5910.51  300.97
   0  -2  -1 2435.16  126.69
  -1  -2  -1 1500.25   78.59
   1  -2   1 1445.36   76.49
  -2  -2  -1  672.33   38.90
   2  -2   1  652.33   36.20
   2   2   1  641.84   34.70
  -3  -2  -1  470.85   33.20
   3  -2   1  497.35   29.60
   3   2   1  525.95   27.10
  -4  -2  -1  128.49   15.30
   4  -2   1  117.29   11.10
   4   2   1  132.09    8.60
   5  -2   1 1034.80   63.39
  -5  -2  -1 1093.99   72.99
   5   2   1 1163.78   58.09
   6  -2   1    0.20    3.00
   6  -2   1    7.90    4.90
   6  -2   1    7.80    5.10
   6  -2   1    9.60    8.60
  -6  -2  -1   -3.50    6.50
   6  -2   1    1.90    2.70
   6   2   1   -2.10    2.80
   6   2   1    3.30    2.80
   6   2   1    3.10    6.10
   6   2   1    5.50    4.30
   6   2   1    6.10    6.00
   7  -2   1  701.93   44.10
   7  -2   1  660.43   46.20
  -7  -2  -1  652.53   55.89
   7  -2   1  672.13   49.10
   7  -2   1  711.83   46.80
   7   2   1  646.74   40.40
   7   2   1  613.54   47.10
  -7   2  -1  586.24   61.09
   7   2   1  665.13   55.89
   8  -2   1   37.10    9.20
   8  -2   1   44.20    9.10
   8  -2   1   28.80    9.00
  -8  -2  -1   24.90   14.80
   8  -2   1   37.10    9.00
   8   2   1   26.30    7.10
   8   2   1   37.60    8.70
   8   2   1   35.10    5.80
  -8   2  -1   24.70    9.70
   9  -2   1  317.87   24.90
   9  -2   1  313.87   28.40
   9  -2   1  296.97   24.80
   9   2   1  307.57   27.20
   9   2   1  290.27   20.60
   9   2   1  311.77   25.40
  10  -2   1   -2.60    3.20
  10  -2   1    1.50    2.80
 -10  -2  -1    7.20    8.50
  10   2   1    1.50    2.40
  11  -2   1   18.00    4.20
  11  -2   1   22.80    4.90
  11   2   1   18.00    4.40
  11   2   1   19.00    4.70
  10  -3  -1   -3.40    2.80
  10  -3  -1    5.20    3.50
  10  -3  -1    6.10    3.60
  10   3  -1   -2.10    2.90
  10   3  -1   -2.90    3.30
  10   3  -1   -0.80    1.70
   9  -3  -1    6.40    4.80
  -9  -3   1  -10.70    7.50
   9  -3  -1    0.30    3.70
   9  -3  -1    6.80    3.90
   9   3  -1   -0.30    2.10
   9   3  -1   -4.50    2.30
   9   3  -1   -2.90    4.20
   8  -3  -1   -1.40    3.20
  -8  -3   1   -5.60    4.30
   8  -3  -1    5.20    4.40
   8  -3  -1   -5.10    4.60
   8  -3  -1   -5.50    4.00
   8   3  -1    3.60    4.20
   8   3  -1    2.80    2.80
  -8   3   1   -0.40    8.20
   7  -3  -1   -3.10    3.50
   7  -3  -1    1.20    3.60
   7  -3  -1   -6.90    5.40
   7  -3  -1    0.90    5.30
  -7  -3   1    4.30   10.20
   7   3  -1    0.40    2.90
   6  -3  -1    5.90    5.20
   6  -3  -1    3.60    3.20
   6  -3  -1   13.40    6.00
  -6  -3   1    9.30    7.20
   6  -3  -1    6.40    3.20
   6  -3  -1   12.40    7.50
   6   3  -1    8.80    6.30
   6   3  -1    5.20    2.60
   6   3  -1   -2.00    4.10
   6   3  -1   -2.20    2.90
   6   3  -1    4.00    3.10
   5  -3  -1   12.90    4.40
  -5  -3   1   12.40    5.70
   5   3  -1    8.70    4.00
   5   3  -1   14.00    3.00
   4  -3  -1   17.70    4.50
  -4  -3   1   13.50    5.70
   4   3  -1   23.90    3.20
   3  -3  -1  821.42   45.20
  -3  -3   1  781.72   48.40
  -3  -3   1  791.22   48.80
   3   3  -1  788.12   43.00
  -2  -3   1 1021.60   58.89
  -2  -3   1 1009.70   58.59
   2  -3  -1 1083.79   56.49
   2   3  -1 1035.90   55.09
  -1  -3   1   27.00    5.20
  -1  -3   1   30.00    4.60
   1  -3  -1   31.80    4.40
   0  -3  -1   46.80    6.00
   0  -3  -1   51.89    6.20
   0  -3   1   42.60    5.90
  -1  -3  -1  624.84   37.70
  -1  -3  -1  615.64   37.30
   1  -3   1  642.64   35.10
  -2  -3  -1   46.30    6.40
   2  -3   1   42.80    4.90
  -2  -3  -1   36.40    6.20
   3  -3   1  125.09   10.30
  -3  -3  -1  106.99   12.80
   3   3   1  121.19    8.30
  -4  -3  -1   16.90    5.60
   4  -3   1   18.90    4.60
   4   3   1   14.30    2.50
  -5  -3  -1   12.50   10.00
   5  -3   1   24.90    6.60
   5  -3   1   25.10    6.20
   5   3   1   26.10    3.60
   5   3   1   14.40    3.80
   6  -3   1   44.30   10.20
   6  -3   1   43.00    9.70
   6  -3   1   46.60    9.00
  -6  -3  -1   37.00   13.90
   6  -3   1   26.80    8.70
   6  -3   1   34.10    5.60
   6   3   1   37.90    7.80
   6   3   1   41.20    8.80
   6   3   1   40.60    5.30
   6   3   1   34.10    7.20
   7  -3   1   71.89    8.90
   7  -3   1   85.39   11.10
   7  -3   1   77.69   13.20
   7  -3   1   76.29   11.40
   7  -3   1   70.09   12.50
  -7  -3  -1   61.89   16.70
   7   3   1   53.99   11.80
   7   3   1   76.59   11.60
   7   3   1   67.79    6.50
   7   3   1   57.99    8.30
   8  -3   1   36.60    8.20
   8  -3   1   34.80   10.20
  -8  -3  -1   20.70   17.70
   8  -3   1   34.20    6.90
   8  -3   1   37.50    8.40
  -8  -3  -1   30.80   13.10
   8   3   1   31.40    8.20
   8   3   1   26.70    7.30
  -8   3  -1   28.20    8.90
   8   3   1   26.80    5.70
   9  -3   1   -2.70    3.60
   9  -3   1   -2.50    3.10
   9  -3   1    3.00    4.20
   9   3   1   -2.30    3.60
   9   3   1    1.10    3.40
   9   3   1    3.90    2.30
  10  -3   1    2.70    3.70
  10  -3   1   -3.40    2.50
  10   3   1    2.60    3.50
  10   3   1    5.10    3.20
  10   3   1   -2.40    2.40
  10  -4  -1   30.90    5.30
  10  -4  -1   20.50    5.70
  10   4  -1   21.40    5.40
  10   4  -1   14.60    3.20
   9  -4  -1   35.80    9.20
   9  -4  -1   38.20   10.40
   9  -4  -1   20.70    6.30
  -9  -4   1   24.00   12.10
   9   4  -1   42.30    9.00
   9   4  -1   34.60    5.50
   9   4  -1   27.20    6.90
   8  -4  -1  206.78   20.00
   8  -4  -1  182.68   19.90
   8  -4  -1  179.98   21.50
  -8  -4   1  162.28   22.20
   8   4  -1  197.18   25.30
   8   4  -1  179.48   18.60
   8   4  -1  157.98   15.60
  -7  -4   1   19.00   11.60
   7  -4  -1    5.30    6.60
  -7  -4   1   -1.60   12.10
   7  -4  -1   19.80    6.60
   7  -4  -1   20.90    7.00
   7  -4  -1   14.00   10.50
   7   4  -1   13.70    4.10
   7   4  -1   28.00    8.60
   7   4  -1   17.40    5.50
   6  -4  -1  645.54   43.10
   6  -4  -1  605.04   36.50
  -6  -4   1  689.43   51.59
  -6  -4   1  621.94   51.19
   6  -4  -1  624.24   45.50
   6  -4  -1  575.14   45.30
   6   4  -1  582.04   46.20
   6   4  -1  687.03   41.20
   6   4  -1  699.13   37.70
   6   4  -1  685.83   36.50
   6   4  -1  601.74   42.90
  -5  -4   1   11.50    5.00
   5  -4  -1   24.40    4.90
   5  -4  -1   19.10    5.30
   5  -4  -1    8.80    7.00
  -5  -4   1   10.90    7.60
   5  -4  -1   27.60    8.00
   5   4  -1   20.40    3.90
   5   4  -1   16.30    7.30
   5   4  -1   27.30    5.00
   5   4  -1   21.80    5.40
  -4  -4   1  526.25   39.80
  -4  -4   1  507.15   39.00
   4  -4  -1  539.25   34.30
   4   4  -1  541.75   30.80
  -3  -4   1  170.68   17.30
   3  -4  -1  181.48   14.40
  -3  -4   1  177.48   17.60
   3   4  -1  190.48   12.70
   2  -4  -1 1298.67   70.89
  -2  -4   1 1309.97   74.99
  -2  -4   1 1293.57   74.69
   2   4  -1 1315.77   69.59
   1  -4  -1  909.61   52.29
   1  -4  -1  904.71   49.80
  -1  -4   1  894.51   52.69
  -1  -4   1  851.21   52.59
   0  -4   1  972.20   56.29
   0  -4  -1  967.60   56.39
  -1  -4  -1  515.65   34.30
  -1  -4  -1  502.45   33.60
   1  -4   1  542.45   31.00
  -2  -4  -1  435.46   31.50
   2  -4   1  453.65   27.40
  -2  -4  -1  431.56   30.60
  -3  -4  -1  359.06   28.80
  -3  -4  -1  361.86   29.60
   3  -4   1  374.56   24.70
   3   4   1  379.96   22.10
  -4  -4  -1    8.00    5.60
  -4  -4  -1    1.70    3.30
   4  -4   1   12.30    4.20
   4   4   1    6.70    2.20
   5  -4   1  318.77   30.70
   5  -4   1  375.76   31.50
  -5  -4  -1  370.76   35.50
   5  -4   1  392.56   25.60
  -5  -4  -1  376.66   37.20
   5  -4   1  416.76   29.40
   5   4   1  430.16   28.10
   5   4   1  365.86   29.40
   5   4   1  429.56   25.40
   5   4   1  427.06   24.10
   6  -4   1   24.90    6.50
   6  -4   1   31.40    9.50
   6  -4   1   19.00    6.50
  -6  -4  -1   17.00   12.20
  -6  -4  -1   25.50   10.80
   6  -4   1   60.69   12.70
   6  -4   1   28.60    5.00
   6   4   1   35.10    9.50
   6   4   1   25.30    7.10
   6   4   1   38.60    4.90
  -7  -4  -1   96.79   17.60
   7  -4   1   79.29    7.50
   7  -4   1  116.49   15.00
   7  -4   1   73.19   15.10
  -7  -4  -1  132.59   22.50
   7  -4   1   87.89   14.10
   7  -4   1   82.29   12.00
   7   4   1   85.09    7.20
   7   4   1   87.19   15.70
   7   4   1   97.79   10.80
   7   4   1   76.69   11.50
   8  -4   1   17.00    6.50
   8  -4   1   23.70    7.70
  -8  -4  -1   20.90    9.50
   8  -4   1   12.00    5.50
   8   4   1   15.20    6.60
   8   4   1   19.50    5.80
  -9  -4  -1   18.50    9.80
   9  -4   1   28.80    7.90
   9  -4   1   34.50    7.80
   9  -4   1   36.70    8.60
   9   4   1   50.39    8.80
   9   4   1   32.80    7.90
   9   4   1   22.20    4.70
  10  -4   1    9.60    4.10
  10   4   1    6.90    3.20
  10   4   1    9.10    2.50
  10  -5  -1   26.20    7.50
  10  -5  -1   18.80    4.90
  10   5  -1   18.00    4.50
   9  -5  -1   19.30    5.40
   9  -5  -1   39.40   10.10
   9   5  -1   30.80    6.80
   9   5  -1   19.50    4.20
  -8  -5   1  -10.50    8.30
   8  -5  -1   13.30    6.00
   8  -5  -1    7.70    5.10
   8   5  -1   12.90    5.60
   8   5  -1   13.00    4.30
  -7  -5   1  214.08   25.20
   7  -5  -1  210.98   21.80
   7  -5  -1  148.69   11.40
   7  -5  -1  179.38   20.20
   7  -5  -1  208.98   21.00
   7   5  -1  165.68   17.70
   7   5  -1  201.58   16.80
   7   5  -1  159.58   10.90
   7   5  -1  179.38   21.00
   6  -5  -1    0.10    4.70
   6  -5  -1    4.10    2.30
  -6  -5   1    5.20    6.20
  -6  -5   1    7.30   12.30
   6  -5  -1    7.10    6.90
   6  -5  -1    7.40    3.90
   6   5  -1    4.00    2.50
   6   5  -1    6.70    4.80
   6   5  -1   -1.60   11.40
   6   5  -1    3.60    2.20
  -5  -5   1  848.42   63.29
   5  -5  -1  852.71   58.79
   5  -5  -1  889.71   50.89
   5  -5  -1  867.21   57.79
  -5  -5   1  836.02   62.49
   5  -5  -1  952.90   55.49
   5   5  -1  972.10   54.49
   5   5  -1  995.60   51.09
   5   5  -1  720.93   54.99
   5   5  -1  822.62   59.49
   5   5  -1  915.41   50.09
   4  -5  -1   -0.40    2.70
   4  -5  -1    0.60    4.80
   4  -5  -1    0.30    2.90
  -4  -5   1    2.30    5.10
  -4  -5   1    0.40    5.40
   4   5  -1    3.20    2.90
   4   5  -1    3.20    2.20
  -3  -5   1 1929.81  115.69
   3  -5  -1 2153.28  109.39
   3  -5  -1 1961.20  108.79
  -3  -5   1 2007.90  116.39
   3   5  -1 2005.20  110.89
   3   5  -1 1987.90  111.29
  -2  -5   1   58.99   10.10
  -2  -5   1   75.39   11.10
   2  -5  -1   72.59    8.00
   2   5  -1   74.09    7.40
   1  -5  -1  732.23   43.00
  -1  -5   1  725.73   46.90
   0  -5   1  837.22   51.69
   0  -5  -1  837.92   51.69
   1  -5   1  308.97   21.10
  -1  -5  -1  313.77   24.80
  -1  -5  -1  300.17   25.40
   2  -5   1  584.64   35.30
  -2  -5  -1  558.44   39.80
  -2  -5  -1  560.54   41.10
   3  -5   1   53.89    7.90
  -3  -5  -1   60.79   10.90
  -3  -5  -1   55.89   10.70
   3  -5   1   61.19    8.30
   3   5   1   57.29    6.10
   3   5   1   53.49    8.70
   4  -5   1  201.78   17.10
  -4  -5  -1  135.79   20.30
  -4  -5  -1  164.18   21.50
   4  -5   1  194.98   20.50
   4  -5   1  164.28   15.00
   4   5   1  179.18   13.00
   4   5   1  190.58   15.60
  -5  -5  -1   15.40    8.60
   5  -5   1   33.00    9.50
   5  -5   1   33.10    8.00
   5  -5   1   32.30    7.50
  -5  -5  -1   33.30   12.60
   5  -5   1   39.10    6.10
   5   5   1   26.80    8.00
   5   5   1   29.90    5.50
   5   5   1   30.60    5.30
   5   5   1   20.50    5.20
  -6  -5  -1  119.59   24.40
   6  -5   1  121.09   16.50
   6  -5   1  115.69   16.10
   6  -5   1  112.59   11.00
  -6  -5  -1   95.89   21.80
   6  -5   1  130.39   14.90
   6   5   1  132.59   10.90
   6   5   1  106.29   13.50
   6   5   1  128.19   13.40
   7  -5   1    4.00    5.30
   7  -5   1   -2.90    3.70
  -7  -5  -1    6.90    7.40
   7  -5   1    1.80    2.20
   7  -5   1   -1.70    5.80
   7   5   1   -1.90    1.50
   7   5   1    1.70    2.00
   7   5   1    1.10    3.60
   7   5   1    0.10    9.00
   8  -5   1   76.09   11.10
  -8  -5  -1   82.49   16.50
   8  -5   1   70.99   12.20
   8   5   1   65.89    8.50
   8   5   1   66.49   10.30
  -9  -5  -1   16.70   10.60
   9  -5   1   17.80    5.70
   9   5   1    5.80    2.30
   9   5   1    7.50    3.60
  10  -5   1    6.10    2.90
  10   5   1   -1.00    2.90
   9  -6  -1    6.90    6.60
   9  -6  -1   -0.90    4.90
   9   6  -1    2.00    1.60
   8  -6  -1    3.30    4.40
  -8  -6   1    6.90   14.10
   8   6  -1   -2.90    6.00
   8   6  -1    1.80    1.90
   7  -6  -1    1.80    2.00
   7  -6  -1   10.90    6.60
   7  -6  -1    3.60    4.50
  -7  -6   1   -2.30    7.40
   7   6  -1    0.60    2.10
   7   6  -1   -9.70    5.70
   7   6  -1   -1.60    1.50
   6  -6  -1   10.70    6.30
  -6  -6   1   14.90    8.50
   6  -6  -1    2.50    5.70
   6  -6  -1    2.80    5.20
   6  -6  -1    7.70    2.70
   6   6  -1    4.20    2.00
   6   6  -1    2.70    2.40
   6   6  -1  -12.60    7.20
  -5  -6   1   52.09   16.40
   5  -6  -1   62.89    9.70
  -5  -6   1   54.99   18.90
   5  -6  -1   49.99    7.20
   5  -6  -1   42.00   11.60
   5   6  -1   63.19    7.40
   5   6  -1   51.79    7.30
   5   6  -1   55.69    8.90
   4  -6  -1  223.58   25.90
   4  -6  -1  200.48   18.30
   4  -6  -1  209.28   17.20
   4  -6  -1  187.18   21.30
  -4  -6   1  185.88   25.50
  -4  -6   1  191.88   24.00
   4   6  -1  189.78   17.60
   4   6  -1  218.18   17.20
   4   6  -1  202.78   15.50
  -3  -6   1   10.70    6.20
   3  -6  -1    3.90    2.80
   3  -6  -1    7.60    3.60
   3   6  -1    5.60    3.50
   3   6  -1    4.80    2.30
  -2  -6   1    5.90    5.00
   2  -6  -1    8.70    3.40
   2  -6  -1   21.00    5.60
   2   6  -1    9.40    5.00
   2   6  -1   11.80    3.70
   1  -6  -1    0.30    2.20
  -1  -6   1    2.00    4.10
   1   6  -1    5.10    5.00
   0  -6  -1   23.90    8.90
   0  -6   1   16.70    4.40
   0  -6  -1   22.90    7.70
   0   6   1   45.50   11.50
   0   6  -1   27.30    7.80
   1  -6   1    9.60    5.50
   1  -6   1   16.10    4.60
  -1  -6  -1    9.00    5.10
   1   6   1    5.60    5.60
  -2  -6  -1   13.20    6.90
   2  -6   1   -0.10    2.20
   2  -6   1   -2.30    2.70
  -2  -6  -1    8.80    5.30
   2   6   1    0.00    1.80
   3  -6   1    9.70    3.80
   3  -6   1    3.90    4.90
  -3  -6  -1    8.20    8.00
  -3  -6  -1    4.80    5.50
   3  -6   1    6.30    3.40
   3   6   1    3.30    2.40
   3   6   1    6.40    3.90
   4  -6   1   -2.10    5.20
   4  -6   1   15.40    5.20
   4  -6   1    0.50    2.40
  -4  -6  -1   -2.00    7.90
   4  -6   1    7.90    5.90
   4   6   1    5.00    3.80
   4   6   1    0.80    2.30
   5  -6   1    2.40    2.60
  -5  -6  -1   13.10   10.60
   5  -6   1    8.40    5.60
   5  -6   1    4.80    4.10
   5  -6   1    6.10    4.80
   5   6   1    0.00    4.20
   5   6   1    2.70    2.90
   5   6   1    1.50    1.80
   6  -6   1   -1.50    5.90
   6  -6   1    8.70    5.30
   6  -6   1    9.00    3.20
   6  -6   1    8.90    6.80
  -6  -6  -1   10.90    9.30
   7  -6   1   23.90    7.30
   7  -6   1   38.50    9.30
  -7  -6  -1   21.70    9.80
   7  -6   1   27.10    4.10
   7   6   1   23.20    6.20
   7   6   1   21.10    3.50
   7   6   1   13.40    6.30
   8  -6   1   -2.90    4.20
  -8  -6  -1    3.60    7.70
   8  -6   1    3.90    4.70
   8   6   1    0.40    2.10
   8   6   1   -4.30    5.90
   9  -6   1    1.70    4.30
   9   6   1    0.80    1.70
   8  -7  -1   17.70    5.20
   8   7  -1   15.20    3.70
   7  -7  -1   31.20   10.60
   7  -7  -1   22.20    3.40
   7  -7  -1   20.40    7.10
  -7  -7   1   35.80   12.80
   7   7  -1   27.90    6.10
   6  -7  -1   36.00    9.50
  -6  -7   1   34.90   12.10
   6  -7  -1   45.30    5.80
   6  -7  -1   44.30   12.40
   6   7  -1   36.60    5.00
   6   7  -1   44.40    9.00
   5  -7  -1  119.09   12.10
   5  -7  -1  127.59   19.40
   5  -7  -1  130.09   16.60
  -5  -7   1  143.19   23.30
   5   7  -1  132.19   14.20
   5   7  -1  146.49   12.30
   4  -7  -1   10.60    4.30
   4  -7  -1   11.00    3.50
  -4  -7   1    0.80    7.20
   4  -7  -1    2.20    4.20
   4   7  -1    2.90    2.90
   4   7  -1    9.20    3.30
   4   7  -1    2.20    2.80
  -3  -7   1   39.20   10.80
   3  -7  -1   54.29    9.30
   3  -7  -1   48.50    8.50
   3   7  -1   62.99    7.70
   3   7  -1   64.19    9.30
  -3   7   1   41.90   10.80
   2  -7  -1    1.10    3.60
  -2  -7   1    2.30    8.50
   2  -7  -1   -0.10    2.60
  -2  -7   1   -1.50    3.60
   2   7  -1   -2.40    2.00
  -2   7   1    1.30    5.40
   2   7  -1    2.20    4.00
  -1  -7   1  156.68   20.60
   1  -7  -1  148.99   15.30
   1  -7  -1  182.48   19.10
  -1   7   1  160.48   16.80
   1   7  -1  185.38   15.60
   1   7  -1  158.08   17.60
   0  -7   1    4.00    5.90
   0  -7  -1   12.70    7.50
   0  -7  -1   13.40    4.30
   0  -7   1    7.20    4.60
   0   7   1   10.30    5.50
   0   7  -1   18.90    5.90
   1  -7   1  243.28   21.00
  -1  -7  -1  282.27   27.60
  -1  -7  -1  265.07   26.00
   1  -7   1  264.07   25.20
   1   7   1  233.78   22.60
  -1   7  -1  249.68   23.30
  -2  -7  -1    4.60    5.00
   2  -7   1    2.90    3.90
   2  -7   1    3.50    4.60
  -2  -7  -1   -2.80    8.20
   2   7   1    3.80    2.50
  -2   7  -1    4.60    5.70
   2   7   1    1.40    3.60
  -3  -7  -1  144.09   21.40
   3  -7   1  158.78   15.60
  -3  -7  -1   98.79   19.10
   3  -7   1  141.99   15.70
  -3   7  -1  110.99   17.70
   3   7   1  144.29   14.70
   3   7   1  144.49   12.90
   4  -7   1   40.90   12.30
   4  -7   1   28.00    8.70
   4  -7   1   33.30    7.20
   4  -7   1   46.90    9.90
  -4  -7  -1   59.79   16.90
   4   7   1   51.19    7.40
   4   7   1   40.90    6.70
   5  -7   1  101.09   15.60
  -5  -7  -1  171.88   24.60
   5  -7   1  145.99   18.00
   5  -7   1  127.29   12.50
   5  -7   1   93.39   15.90
   5   7   1  124.99   13.90
   5   7   1  141.89   12.40
   6  -7   1   -0.50    1.90
   6  -7   1   -0.10    5.30
  -6  -7  -1    6.50    9.50
   6  -7   1    1.60    5.10
   6   7   1    2.20    2.20
   6   7   1    1.60    1.80
  -7  -7  -1   23.50   10.10
   7  -7   1    9.40    2.80
   7  -7   1   10.60    5.40
   7  -7   1   10.50    5.80
   7   7   1    8.80    2.00
   7   7   1    6.80    3.20
   8  -7   1   13.80    5.60
   8   7   1   14.60    3.70
   8   8  -1    3.00    2.10
   7  -8  -1   11.60    4.80
   7   8  -1   19.60    4.30
   6  -8  -1   17.80    3.60
   6  -8  -1    9.60    4.40
  -6  -8   1  -13.10   10.20
   6   8  -1   11.20    3.50
  -5  -8   1   50.89   16.20
   5  -8  -1   72.79    8.40
   5  -8  -1   73.69   12.40
   5   8  -1   69.79    8.00
   5   8  -1   71.29    9.70
  -4  -8   1  244.68   28.00
   4  -8  -1  142.79   20.40
   4  -8  -1  206.38   17.60
   4   8  -1  199.98   16.70
   4   8  -1  199.78   18.20
   3  -8  -1   23.70    6.80
   3  -8  -1   27.50    9.50
  -3  -8   1   31.10    9.70
   3  -8  -1   20.20    8.00
  -3  -8   1   20.80    9.50
   3   8  -1   19.60    7.60
   3   8  -1   33.30    7.90
   3   8  -1   20.10    6.30
   2  -8  -1  256.17   22.80
  -2  -8   1  220.38   23.90
   2  -8  -1  181.48   19.10
  -2  -8   1  244.68   22.80
   2   8  -1  209.08   20.20
   2   8  -1  214.48   18.00
  -2   8   1  207.28   19.70
   1  -8  -1    1.10    4.50
  -1  -8   1   -5.20    3.80
   1  -8  -1   14.90    5.20
   1   8  -1    7.40    3.70
   1   8  -1    4.00    4.20
   0  -8  -1  209.88   20.70
   0  -8   1  203.78   19.90
   0  -8  -1  279.97   25.90
   0  -8   1  255.27   25.50
   0   8  -1  213.78   21.80
   0   8   1  213.88   21.20
   0   8  -1  230.58   19.60
   1  -8   1   -0.10    4.30
  -1  -8  -1    5.10    5.40
  -1  -8  -1    6.70    4.30
   1  -8   1    3.90    5.30
  -1   8  -1    2.10    3.70
  -1   8  -1    8.50    4.30
   1   8   1   -1.90    3.10
   2  -8   1   33.10    8.50
   2  -8   1   46.80    9.30
  -2  -8  -1   68.49   15.80
  -2  -8  -1   62.09   12.10
   2   8   1   32.70    6.50
   2   8   1   47.80    8.50
  -2   8  -1   55.89   10.30
   3  -8   1   20.50    6.50
   3  -8   1    3.40    6.60
  -3  -8  -1   17.30   10.80
   3  -8   1   13.70    7.10
  -3   8  -1   17.70    6.50
   3   8   1   14.40    5.30
   3   8   1   23.60    6.20
   4  -8   1   22.60    7.90
  -4  -8  -1   35.90   14.40
   5  -8   1   -1.50    5.60
   5  -8   1    6.80    3.10
  -5  -8  -1   23.20   10.30
   5   8   1    3.30    2.10
   6  -8   1   13.40    7.30
   6  -8   1   22.30    4.10
  -6  -8  -1   16.30    9.80
   6   8   1    3.80    3.20
   6   8   1   11.10    2.80
   7   8   1    9.80    2.80
   7   9  -1    8.60    3.00
   6  -9  -1    1.30    1.40
   6  -9  -1   -4.20    4.00
   6   9  -1    1.70    1.80
   5  -9  -1    5.60    2.60
   5  -9  -1    7.20    4.90
   5   9  -1    3.90    2.20
   5   9  -1    6.10    2.80
   4  -9  -1   -4.10    3.60
   4  -9  -1   -0.30    2.40
   4   9  -1    0.70    2.20
   4   9  -1   -0.40    1.60
   3  -9  -1   13.90    4.70
   3  -9  -1    6.40    6.00
  -3  -9   1   13.10    8.10
   3   9  -1    8.30    4.10
   3   9  -1   12.70    4.00
  -3   9   1    9.50    5.30
  -2  -9   1   14.20    6.60
   2  -9  -1    7.10    4.90
  -2   9   1   11.00    5.00
   2   9  -1    0.60    3.40
   1  -9  -1   17.90    7.40
  -1  -9   1   24.30    6.50
   1   9  -1   27.70    6.40
  -1   9   1   11.90    4.60
   1   9  -1    6.80    4.50
   0  -9   1    4.70    5.30
   0  -9  -1    7.30    8.00
   0   9   1    5.00    4.50
   0   9  -1    4.70    4.10
   1  -9   1    9.40    5.80
  -1  -9  -1    1.80    6.10
  -1   9  -1   -0.10    3.60
   1   9   1    6.00    4.30
  -2  -9  -1    1.90    5.20
   2  -9   1   -5.60    4.30
   2  -9   1   -0.20    2.70
   2   9   1    3.30    3.10
  -2   9  -1   -0.70    3.40
   3  -9   1    9.20    5.40
  -3  -9  -1    3.60    6.40
   3  -9   1    7.20    4.50
   3   9   1    6.90    3.20
   3   9   1   10.30    4.10
   4  -9   1   11.60    6.30
   4  -9   1    6.40    3.20
   4   9   1    1.70    1.90
   4   9   1    2.10    2.60
   5  -9   1    2.60    2.10
   5  -9   1   -1.80    5.90
   5   9   1    1.00    1.40
   5   9   1   -0.40    1.60
   6  -9   1    4.30    1.90
   6   9   1    1.90    2.10
   6   9   1    0.60    1.60
   5  10  -1   -1.60    1.80
   4 -10  -1    5.60    2.40
   4 -10  -1   -1.50    4.10
   4  10  -1    5.50    2.20
   4  10  -1    3.70    2.60
   3 -10  -1    1.60    2.30
   3 -10  -1    3.60    5.00
  -3 -10   1    1.50    8.40
   3  10  -1   -0.40    3.40
   3  10  -1    5.40    2.50
  -2 -10   1   10.50    5.30
   2 -10  -1    8.90    4.40
   2 -10  -1    5.70    3.40
   2  10  -1    2.20    3.30
  -2  10   1    0.40    3.20
   1 -10  -1   17.80    6.80
  -1 -10   1   17.20    6.90
  -1  10   1   12.30    4.90
   1  10  -1   18.10    5.80
   1  10  -1   17.60    5.40
   0 -10  -1   -1.80    3.30
   0 -10   1   -0.80    4.20
   0  10   1    0.70    2.50
   0  10   1    4.40    5.50
   0  10  -1    1.30    3.70
   1 -10   1    4.60    4.90
  -1 -10  -1    8.40    5.00
   1 -10   1    0.60    3.90
   1  10   1    5.80    5.40
  -1  10  -1    4.40    3.20
   1  10   1    1.70    2.60
   2 -10   1   10.30    4.70
  -2 -10  -1   -4.50    4.10
   2 -10   1    1.10    4.40
   2  10   1   -2.30    1.40
   3 -10   1   10.70    7.10
   3 -10   1   12.70    4.40
  -3 -10  -1   20.40    8.80
   3  10   1   12.40    3.80
   3  10   1    8.80    4.00
   4 -10   1    1.40    2.00
   4  10   1    0.10    1.20
   4  10   1   -1.40    1.60
   5 -10   1    8.30    2.30
   5  10   1    8.10    2.30
   5  10   1    5.10    2.10
   3 -11  -1    2.80    2.00
   2 -11  -1    3.40    4.30
   2 -11  -1    2.40    2.90
  -2 -11   1   -3.10    5.80
  -1 -11   1   13.70    6.40
  -1 -11   1   11.80    5.70
   1 -11  -1   15.40    6.30
   1 -11  -1   24.40    6.10
   0 -11   1    5.30    3.40
   0 -11   1    8.20    5.70
   0 -11  -1   -0.20    3.40
   0 -11  -1   12.10    5.40
   0  11   1    5.70    3.20
   1 -11   1    4.80    3.20
  -1 -11  -1   -4.90    4.80
   1 -11   1   24.10   15.50
   1  11   1    0.70    2.70
  -2 -11  -1   -5.90    4.70
   2 -11   1    8.30    3.20
   2  11   1   12.70    6.00
   2  11   1    3.10    1.90
  11   0  -2    4.40    3.10
  11   0  -2   -0.60    2.10
  10   0  -2   29.30    7.00
  10   0  -2   19.70    6.80
  10   0  -2   19.10    4.50
   9   0  -2    1.50    3.40
   9   0  -2    1.20    4.10
   9   0  -2    0.40    2.60
   9   0  -2    0.30    3.80
  -8   0   2  649.93   55.79
   8   0  -2  795.42   50.19
   8   0  -2  726.73   45.30
   8   0  -2  774.02   48.10
   8   0  -2  785.32   48.80
   8   0  -2  778.22   51.19
   8   0  -2  786.32   55.49
   7   0  -2   98.29   10.70
   7   0  -2   97.09   13.30
   7   0  -2  126.79   14.60
   7   0  -2  106.09   13.00
  -7   0   2   93.29   15.70
   7   0  -2   95.99   11.60
   7   0  -2   99.49   15.60
   7   0  -2   95.69   15.10
  -6   0   2  601.94   42.90
   6   0  -2  598.14   41.30
   6   0  -2  638.54   46.10
   6   0  -2  569.44   43.50
   6   0  -2  546.05   39.30
   6   0  -2  667.53   38.50
   5   0  -2  650.83   35.90
   5   0  -2  624.14   38.10
   4   0  -2  833.32   49.99
   4   0  -2  967.40   49.00
   3   0  -2   63.79    6.00
   3   0  -2   57.49    5.20
   2   0  -2  614.64   33.40
   2   0  -2  619.34   33.50
   1   0  -2  469.05   25.90
   1   0  -2  509.95   25.20
  -1   0   2  457.75   25.20
   0   0   2 1996.50  104.59
   0   0   2 1775.02  104.39
   0   0  -2 2269.57  103.89
   0   0  -2 2050.29  104.59
   0   0  -2 2184.48  104.59
  -1   0  -2  878.81   54.99
   1   0   2 1208.88   54.79
   2   0   2 1695.53   89.09
   3   0   2 4158.28  214.48
   4   0   2  197.18   14.90
  -4   0  -2  181.18   17.80
  -5   0  -2 1804.62  101.19
   5   0   2 1593.44   92.69
  -6   0  -2   35.90   10.80
   6   0   2   33.60    7.90
   6   0   2   25.50    7.60
   6   0   2   26.10    8.00
   6   0   2   25.40    6.20
   7   0   2  689.93   40.20
  -7   0  -2  753.72   58.39
   7   0   2  725.93   48.20
   7   0   2  794.82   50.39
   7   0   2  751.02   46.90
   7   0   2  681.33   51.39
   7   0   2  764.52   45.70
  -8   0  -2  267.47   33.30
   8   0   2  253.37   23.60
   8   0   2  274.57   27.20
   8   0   2  277.87   24.40
   9   0   2  176.18   20.20
   9   0   2  171.88   17.30
  10   0   2   27.80    8.40
  10   0   2   19.00    5.30
  11   0   2   23.10    5.60
  11  -1  -2   -3.60    2.20
  11  -1  -2   -1.00    2.20
  11   1  -2    3.80    2.50
  11   1  -2   -1.40    2.00
  10  -1  -2   12.40    5.20
  10  -1  -2    9.40    4.60
  10  -1  -2    4.50    3.50
  10   1  -2    7.90    4.20
  10   1  -2    3.50    3.70
  10   1  -2    6.90    4.40
   9  -1  -2   16.30    5.10
   9  -1  -2   16.90    8.80
   9  -1  -2   17.20    5.40
   9   1  -2   16.20    7.50
   9   1  -2   19.20    6.90
   9   1  -2   10.00    6.10
   9   1  -2   26.40    5.20
   8  -1  -2    2.60    3.40
  -8  -1   2   14.60    9.80
   8  -1  -2    0.00    3.60
   8  -1  -2   14.90    5.00
   8  -1  -2    0.10    4.20
   8  -1  -2   -0.10    4.10
   8   1  -2   10.10    5.70
   8   1  -2    7.70    5.40
   8   1  -2    7.80    4.70
   8   1  -2    8.50    4.20
   8   1  -2   11.00    6.10
  -8   1   2   10.20    7.80
   7  -1  -2  214.88   17.90
   7  -1  -2  236.28   20.90
   7  -1  -2  172.38   18.30
   7  -1  -2  213.08   21.20
   7  -1  -2  198.08   21.20
   7  -1  -2  222.78   23.30
  -7  -1   2  202.48   23.90
   7  -1  -2  213.88   17.20
   7   1  -2  166.08   21.30
   7   1  -2  186.48   19.70
   7   1  -2  180.18   18.40
  -7   1   2  182.08   21.20
   7   1  -2  175.28   18.00
   7   1  -2  192.68   16.10
   7   1  -2  198.58   21.80
   6  -1  -2   -4.30    4.10
  -6  -1   2    5.20    4.50
   6  -1  -2    4.90    4.50
   6  -1  -2   -2.70    4.50
   6  -1  -2    0.00    4.60
   6  -1  -2    6.30    7.70
   6  -1  -2    6.40    3.00
   6   1  -2    4.40    2.30
   6   1  -2   -1.40    4.00
   6   1  -2    4.20    2.00
   6   1  -2    4.50    4.40
   6   1  -2    4.40    3.00
   6   1  -2   -0.10    4.60
   5  -1  -2  364.66   24.30
  -5  -1   2  357.06   28.30
   5   1  -2  360.66   21.60
   5   1  -2  364.86   24.20
   4  -1  -2  360.36   24.30
  -4  -1   2  377.76   27.20
   4  -1  -2  444.26   24.00
   4   1  -2  343.97   26.90
   4   1  -2  421.06   24.90
   3  -1  -2  556.04   30.70
   3  -1  -2  572.34   30.30
  -3  -1   2  472.65   31.50
   3   1  -2  559.64   30.80
   3   1  -2  515.75   29.40
  -2  -1   2   67.59    5.60
   2  -1  -2   69.69    5.60
   2  -1  -2   68.29    5.60
   2   1  -2   71.59    5.20
   2   1  -2   72.29    5.60
   1  -1  -2  949.80   53.19
  -1  -1   2 1077.19   52.59
   1  -1  -2 1133.09   53.19
   1   1  -2  997.00   52.99
   1   1  -2  964.70   52.19
   0  -1  -2  472.05   24.60
   0  -1   2  437.36   22.90
   0   1  -2  402.96   23.10
   1  -1   2   61.19    4.80
  -1  -1  -2   69.09    6.00
  -2  -1  -2 1272.77   69.09
   2  -1   2 1242.88   66.59
  -3  -1  -2   43.30    7.10
   3  -1   2   55.39    6.00
   3   1   2   58.19    6.30
   3   1   2   58.19    3.90
   4  -1   2  950.70   52.59
  -4  -1  -2  873.61   58.59
   4   1   2  938.71   52.99
   5  -1   2   20.60    5.10
  -5  -1  -2   26.80    8.50
   6  -1   2  218.28   15.90
   6  -1   2  251.17   23.00
   6  -1   2  261.17   20.20
   6  -1   2  256.77   24.40
   6  -1   2  246.88   21.50
  -6  -1  -2  295.67   29.60
   6   1   2  235.18   16.00
   6   1   2  218.38   28.10
   6   1   2  240.68   21.20
  -6   1  -2  281.47   26.50
   6   1   2  239.68   18.70
   6   1   2  238.58   23.30
   7  -1   2   -3.10    4.30
   7  -1   2   12.00    6.70
   7  -1   2   11.00    6.40
  -7  -1  -2   13.10    8.90
   7  -1   2   10.70    3.10
   7   1   2    5.20    4.70
  -7   1  -2   16.00    8.60
   7   1   2    2.90    5.40
   7   1   2    6.10    3.10
   7   1   2    6.10    3.70
   8  -1   2   19.30    6.70
   8  -1   2   21.10    5.60
   8  -1   2   12.40    4.30
  -8  -1  -2   17.00   11.20
   8  -1   2   17.70    7.10
   8   1   2   11.40    5.30
   8   1   2   15.90    5.00
   8   1   2   16.10    5.60
  -8   1  -2   16.00    9.80
   9  -1   2   -3.60    3.10
   9  -1   2   -3.60    3.30
   9  -1   2    1.60    3.50
   9   1   2   -1.10    3.20
   9   1   2   -1.20    3.60
  10  -1   2   17.60    6.40
  10  -1   2   11.90    5.70
  10   1   2   15.50    4.70
  10   1   2   15.40    7.00
  11  -1   2    7.20    3.30
  11   1   2   14.30    3.80
  11  -2  -2    4.50    2.90
  11  -2  -2    0.50    3.00
  11   2  -2    0.10    2.50
  11   2  -2    5.60    3.30
 -10  -2   2    3.60   11.50
  10  -2  -2   10.40    5.00
  10  -2  -2   13.30    4.60
  10  -2  -2    9.00    3.70
  10   2  -2    5.60    3.50
  10   2  -2   11.90    5.50
  10   2  -2   14.20    5.50
   9  -2  -2   10.00    4.70
   9  -2  -2    6.80    5.20
   9  -2  -2    8.80    4.80
   9   2  -2   13.10    3.80
   9   2  -2   10.10    4.70
   9   2  -2    5.40    4.70
   8  -2  -2  266.27   25.70
   8  -2  -2  296.07   24.40
   8  -2  -2  260.87   23.10
   8  -2  -2  258.87   26.40
   8  -2  -2  288.67   22.10
   8   2  -2  272.37   24.50
   8   2  -2  289.17   22.90
  -8   2   2  245.08   26.10
   8   2  -2  290.17   27.60
   8   2  -2  288.07   21.20
   8   2  -2  286.97   25.30
   7  -2  -2   10.10    4.80
  -7  -2   2   -2.40    7.20
   7  -2  -2    0.70    3.10
   7  -2  -2    1.90    4.50
   7  -2  -2    4.80    5.50
   7  -2  -2    7.30    6.70
   7  -2  -2    6.20    3.90
   7   2  -2    1.80    3.90
   7   2  -2    1.90    8.20
   7   2  -2   -1.00    4.90
   7   2  -2    2.40    2.70
   7   2  -2    6.00    4.60
   7   2  -2    0.00    3.50
   6  -2  -2  199.18   23.40
   6  -2  -2  178.48   16.00
   6  -2  -2  165.68   25.90
   6  -2  -2  169.98   18.30
  -6  -2   2  191.48   20.90
   6  -2  -2  139.59   23.60
   6   2  -2  151.38   20.70
   6   2  -2  202.98   19.20
   6   2  -2  182.88   12.50
   6   2  -2  162.78   20.60
  -5  -2   2    9.30    4.60
   5  -2  -2    8.60    3.20
   5   2  -2    6.00    2.20
  -4  -2   2  148.89   15.30
   4  -2  -2  178.18   13.30
   4   2  -2  165.48   11.10
   3  -2  -2  744.53   39.20
  -3  -2   2  686.13   41.00
   3   2  -2  650.63   38.60
   2  -2  -2  352.96   19.60
  -2  -2   2  323.77   20.10
   2   2  -2  310.37   18.50
  -1  -2   2 1239.98   61.39
   1  -2  -2 1150.68   60.79
   1   2  -2 1082.09   60.19
   0  -2  -2 2026.40  106.29
  -1  -2  -2  893.61   48.50
   1  -2   2  842.22   46.00
   2  -2   2  210.58   14.10
  -2  -2  -2  231.48   17.10
  -3  -2  -2  832.32   53.09
   3  -2   2  837.52   48.20
   3   2   2  910.11   45.20
   4  -2   2   56.99    7.40
  -4  -2  -2   65.89   11.30
   4   2   2   68.09    5.00
  -5  -2  -2  388.86   35.90
   5  -2   2  398.16   27.30
   6  -2   2   -1.60    2.20
   6  -2   2   19.40    9.90
   6  -2   2    2.00    3.60
   6  -2   2    1.00    3.60
  -6  -2  -2   -5.80    4.40
   6  -2   2   -5.10    3.30
   6   2   2    2.00    5.50
   6   2   2   13.40    5.90
   6   2   2    3.30    2.60
   7  -2   2   32.60    5.00
  -7  -2  -2   32.00   14.40
   7  -2   2   46.80   10.50
   7  -2   2   34.40    8.90
   7  -2   2   38.70    8.00
   7  -2   2   28.70    6.40
   7   2   2   35.20    7.20
  -7   2  -2   20.40    8.70
   7   2   2   38.30    8.90
   7   2   2   24.90    4.60
   8  -2   2   53.49   13.70
   8  -2   2   65.59   11.80
  -8  -2  -2   33.00   20.70
   8  -2   2   54.69   13.60
   8  -2   2   66.09    9.90
   8   2   2   73.49   11.40
  -8   2  -2   72.49   24.80
   8   2   2   61.69   11.30
   8   2   2   49.50    7.60
   9  -2   2   12.60    6.10
   9  -2   2   18.20    5.20
   9  -2   2   23.80    6.30
   9   2   2   23.20    7.10
   9   2   2   18.30    4.70
   9   2   2    9.80    5.60
 -10  -2  -2    4.70    8.60
  10  -2   2    6.90    3.60
  10  -2   2   11.00    6.50
  10   2   2    2.20    3.50
  10   2   2    6.50    4.10
  11  -3  -2   22.80    6.60
  11   3  -2   23.30    5.20
  10  -3  -2   18.70    5.30
  10  -3  -2   27.90    7.40
  10  -3  -2   29.20    7.80
  10   3  -2   30.10    8.20
  10   3  -2   26.30    4.80
  10   3  -2   22.10    5.90
   9  -3  -2  100.89   11.80
   9  -3  -2   64.79   11.40
   9  -3  -2   84.79   12.00
   9   3  -2   84.39   13.10
   9   3  -2   77.99   11.60
   9   3  -2   68.79    8.70
   8  -3  -2    2.30    5.20
   8  -3  -2    4.20    4.60
  -8  -3   2    4.00    5.70
   8  -3  -2   -3.60    3.50
   8  -3  -2    0.80    4.10
   8   3  -2   -0.40    3.10
   8   3  -2    0.00    3.10
   8   3  -2    3.90    2.50
  -7  -3   2  658.43   53.99
   7  -3  -2  746.93   47.00
   7  -3  -2  689.63   53.79
   7  -3  -2  677.83   50.59
   7   3  -2  764.52   45.90
   7   3  -2  777.42   44.80
   7   3  -2  669.63   48.60
   6  -3  -2   11.30    4.20
   6  -3  -2    5.90    9.50
   6  -3  -2    4.60    6.10
   6  -3  -2   12.70    6.00
  -6  -3   2   12.80    7.40
   6  -3  -2   15.50    8.10
   6   3  -2   15.10    8.50
   6   3  -2    6.10    2.90
   6   3  -2    0.30    4.80
   6   3  -2    7.90    3.20
   6   3  -2    4.60    5.30
  -5  -3   2 1435.66   94.69
   5  -3  -2 1647.14   89.69
   5   3  -2 1641.64   85.79
   5   3  -2 1692.43   98.39
   5   3  -2 1662.23   96.49
  -4  -3   2  985.60   63.59
  -4  -3   2  983.00   64.09
   4  -3  -2 1164.08   60.49
   4   3  -2 1103.59   57.19
  -3  -3   2 1887.51  103.79
   3  -3  -2 1972.80  100.99
  -3  -3   2 1881.31  104.59
   3   3  -2 1864.41   98.89
   2  -3  -2 1038.60   53.89
  -2  -3   2  980.70   56.29
  -2  -3   2  974.50   55.59
   2   3  -2  961.60   52.59
  -1  -3   2  892.51   52.69
   1  -3  -2 1009.20   54.69
   0  -3  -2 2502.35  128.09
   0  -3   2 2318.27  129.59
  -1  -3  -2   78.59    8.20
   1  -3   2   78.39    6.70
  -1  -3  -2   77.39    8.60
   2  -3   2 2698.93  141.39
  -2  -3  -2 2729.83  144.89
  -2  -3  -2 2736.93  145.79
   3  -3   2   14.60    3.50
  -3  -3  -2   12.00    5.00
   3   3   2   17.10    2.30
  -4  -3  -2 3377.96  194.98
   4  -3   2 3508.15  185.68
   4   3   2 3703.23  180.78
   5  -3   2    4.10    3.70
   5  -3   2   12.70    4.40
   5  -3   2    1.80    3.00
  -5  -3  -2    8.20    6.30
   5   3   2    7.10    5.40
   5   3   2    8.10    2.70
  -6  -3  -2 1215.98   85.49
   6  -3   2 1171.78   73.39
   6  -3   2 1328.47   70.19
   6  -3   2 1006.30   70.99
   6  -3   2 1223.68   69.69
   6  -3   2 1102.49   63.69
   6   3   2 1210.68   63.39
   6   3   2 1139.89   66.49
   6   3   2 1178.48   69.79
   6   3   2 1070.49   71.69
   7  -3   2   89.29   15.00
   7  -3   2   90.39   14.40
   7  -3   2   78.09    7.70
   7  -3   2  120.99   13.60
  -7  -3  -2   90.59   21.60
   7  -3   2  110.09   13.10
  -7   3  -2   81.29   15.40
   7   3   2   85.69    7.50
   7   3   2   90.19   10.00
   7   3   2  107.79   15.30
   7   3   2  110.29   13.30
  -8  -3  -2  159.08   23.50
   8  -3   2  129.29   15.60
   8  -3   2  120.69   17.50
   8  -3   2  154.28   18.80
   8  -3   2  203.08   27.90
   8   3   2  131.99   16.90
   8   3   2  136.39   15.30
  -8   3  -2  152.58   30.50
   8   3   2  125.19   12.60
   9  -3   2  105.99   15.30
   9  -3   2   97.19   12.40
   9  -3   2  111.89   12.00
  -9  -3  -2   99.79   17.90
   9   3   2  107.89    9.90
   9   3   2  117.89   13.30
   9   3   2  106.19   14.50
  10  -3   2   31.40    7.00
  10  -3   2   20.20    6.30
  10   3   2   26.60    7.50
  10   3   2   23.40    5.40
  10  -4  -2   61.49    8.00
  10  -4  -2   45.80    6.50
  10   4  -2   34.90    5.00
  10   4  -2   49.00    7.70
   9  -4  -2   33.10    8.00
   9  -4  -2   39.80    7.40
  -9  -4   2   41.70   12.70
   9   4  -2   26.30    8.80
   9   4  -2   31.60    8.00
   9   4  -2   30.20    5.40
   8  -4  -2   76.09   15.90
  -8  -4   2   39.00   13.70
   8  -4  -2   73.29   13.20
   8  -4  -2   39.30    9.40
   8   4  -2   42.70    7.30
   8   4  -2   65.59   12.30
   8   4  -2   35.90    8.20
   7  -4  -2   -0.60    3.70
   7  -4  -2   -8.60   10.20
   7  -4  -2    0.60    4.50
  -7  -4   2    2.40    5.10
   7  -4  -2    6.90    4.80
   7   4  -2    3.10    2.40
   7   4  -2   17.90    6.80
   7   4  -2    4.80    4.50
   6  -4  -2  161.38   16.30
  -6  -4   2  165.28   22.10
   6  -4  -2  145.59   18.60
   6  -4  -2  175.28   19.10
   6  -4  -2  163.08   11.90
  -6  -4   2  151.38   21.00
   6   4  -2  162.68   11.60
   6   4  -2  169.18   13.00
   6   4  -2  169.88   15.00
   6   4  -2  181.58   21.50
   6   4  -2  146.39   17.60
   5  -4  -2    8.10    3.80
   5  -4  -2    5.00    6.70
   5  -4  -2    9.10    3.40
   5  -4  -2   15.40    6.70
  -5  -4   2    3.50    6.80
  -5  -4   2    3.70    5.00
   5   4  -2    4.10    2.80
   5   4  -2    4.30    2.20
   5   4  -2    3.00    7.30
   5   4  -2    3.70    7.10
   5   4  -2    0.30    2.50
  -4  -4   2  340.07   29.40
   4  -4  -2  399.46   26.10
  -4  -4   2  371.46   30.20
   4   4  -2  374.26   22.90
  -3  -4   2   80.39   10.90
   3  -4  -2   93.09    8.90
  -3  -4   2   86.79   10.90
   3   4  -2   84.09    7.50
  -2  -4   2  376.06   27.50
  -2  -4   2  389.76   27.50
   2  -4  -2  412.36   24.70
   2   4  -2  378.96   23.20
   1  -4  -2   48.70    6.80
   1  -4  -2   52.59    6.00
  -1  -4   2   63.69    7.90
   0  -4  -2  203.08   17.00
   0  -4  -2  194.58   16.00
   0  -4   2  179.08   15.40
   1  -4   2  356.66   21.70
  -1  -4  -2  325.07   24.10
  -1  -4  -2  338.47   25.20
   2  -4   2   74.59    7.80
  -2  -4  -2   81.49   10.50
  -2  -4  -2   84.19   11.10
  -3  -4  -2 1529.95   91.09
  -3  -4  -2 1482.45   91.89
   3  -4   2 1581.54   85.09
   3   4   2 1601.34   81.69
   4  -4   2    7.70    3.30
  -4  -4  -2    3.40    4.10
   4  -4   2    3.00    2.30
  -4  -4  -2   12.90   13.40
   4   4   2    3.30    1.90
   4   4   2   -1.40    2.70
   5  -4   2  220.08   19.40
   5  -4   2  215.28   16.90
   5  -4   2  205.18   21.80
   5  -4   2  232.78   22.10
  -5  -4  -2  196.28   27.00
  -5  -4  -2  224.78   27.20
   5   4   2  227.68   18.30
   5   4   2  242.38   16.70
  -6  -4  -2   76.39   19.10
  -6  -4  -2   98.59   18.20
   6  -4   2  110.09   16.50
   6  -4   2   95.09   16.60
   6  -4   2  103.79   10.20
   6  -4   2  145.19   17.10
   6  -4   2  119.29   16.30
   6   4   2  107.29   13.30
   6   4   2   95.29    9.20
   6   4   2   89.59   16.00
   6   4   2  157.48   21.30
  -7  -4  -2  185.88   25.30
   7  -4   2  147.39   18.60
   7  -4   2  147.39   11.80
   7  -4   2  185.28   18.20
  -7  -4  -2  172.38   30.90
   7  -4   2  183.18   18.30
   7  -4   2  151.98   18.40
   7   4   2  168.08   14.90
   7   4   2  155.48   16.20
   7   4   2  152.18   19.20
   7   4   2  159.98   11.60
   8  -4   2   59.69   11.20
   8  -4   2   53.49    9.50
   8  -4   2   43.70    8.50
  -8  -4  -2   31.40   11.70
   8   4   2   53.69    9.30
   8   4   2   51.89    7.30
   8   4   2   60.59   12.50
   9  -4   2   14.60    5.70
   9  -4   2   16.20    5.80
  -9  -4  -2   -2.60    7.10
   9  -4   2   14.10    7.00
   9   4   2    4.80    3.30
   9   4   2   12.50    3.70
   9   4   2    9.70    6.40
  10  -4   2    2.80    3.50
  10   4   2    6.30    3.00
  10  -5  -2    1.40    3.30
  10  -5  -2    3.30    2.60
  10   5  -2   -1.00    3.60
  10   5  -2    2.70    1.30
   9  -5  -2    1.10    2.90
   9  -5  -2    0.40    4.10
   9   5  -2    0.40    4.60
   8  -5  -2    7.90    5.60
   8  -5  -2    2.40    4.10
   8   5  -2    0.20    2.20
   8   5  -2   -3.70    4.00
  -7  -5   2   28.60   10.40
   7  -5  -2   17.70    7.00
   7  -5  -2   15.40    7.20
   7  -5  -2   26.50    7.60
   7   5  -2   20.90    9.10
   7   5  -2   20.60    6.80
   7   5  -2   14.90    5.00
   6  -5  -2   38.90    9.30
   6  -5  -2   27.70    5.10
   6  -5  -2   31.20    9.40
  -6  -5   2   44.60   11.90
   6  -5  -2   28.90    7.10
   6   5  -2   28.80    6.20
   6   5  -2   38.80    6.80
   6   5  -2   32.00    4.50
   6   5  -2   26.00   13.90
   5  -5  -2    8.70    7.50
  -5  -5   2    7.20    8.20
   5  -5  -2    9.60    7.20
   5  -5  -2    7.80    3.10
   5  -5  -2    8.00    3.60
  -5  -5   2   11.30    9.30
   5   5  -2   19.70    9.70
   5   5  -2   12.20    3.30
   5   5  -2   15.00    5.30
   5   5  -2    8.10    3.30
   5   5  -2   16.80    7.80
  -4  -5   2    5.20    6.50
   4  -5  -2   12.20    5.50
   4  -5  -2    8.70    4.00
   4  -5  -2   18.90    4.60
  -4  -5   2    6.70    5.20
   4   5  -2    5.70    3.20
   4   5  -2    9.80    3.10
   4   5  -2   12.10    3.90
   3  -5  -2   55.09    7.40
   3  -5  -2   59.29    8.10
  -3  -5   2   41.10    9.60
  -3  -5   2   40.80    9.50
   3   5  -2   55.59    6.40
   3   5  -2   60.39    9.60
   2  -5  -2  213.68   15.90
  -2  -5   2  189.18   18.80
   2   5  -2  190.48   14.20
  -1  -5   2  233.78   20.30
   1  -5  -2  224.58   17.40
   1  -5  -2  260.27   20.20
   0  -5   2  537.95   33.30
   0  -5  -2  550.94   36.80
   1  -5   2  308.67   20.50
  -1  -5  -2  269.67   24.20
  -1  -5  -2  284.67   23.50
   2  -5   2  162.78   13.60
  -2  -5  -2  154.28   17.60
  -2  -5  -2  164.18   17.10
   3  -5   2   49.20    8.20
  -3  -5  -2   54.39   12.90
  -3  -5  -2   55.99   13.40
   3  -5   2   45.70    7.20
   3   5   2   68.89    8.60
   3   5   2   56.39    6.00
  -4  -5  -2  471.95   40.00
   4  -5   2  397.76   34.80
   4  -5   2  461.45   32.40
  -4  -5  -2  444.66   41.00
   4  -5   2  488.65   31.10
   4   5   2  485.65   30.50
   4   5   2  481.15   27.90
   5  -5   2   38.10    9.40
  -5  -5  -2   27.50   12.60
   5  -5   2   33.10   10.10
   5  -5   2   36.70    8.00
  -5  -5  -2   35.50   12.00
   5  -5   2   42.80    6.90
   5   5   2   44.60    7.20
   5   5   2   31.90    8.00
   5   5   2   56.69    7.00
   5   5   2   39.50    6.30
   6  -5   2  134.09   16.90
   6  -5   2  116.79   16.40
  -6  -5  -2  129.59   22.20
   6  -5   2  116.39   11.20
   6  -5   2  131.59   15.20
  -6  -5  -2  116.19   26.50
   6   5   2  123.79   10.90
   6   5   2   93.99   13.50
   6   5   2  134.89   13.50
   7  -5   2   77.59   14.30
   7  -5   2   60.19   11.30
   7   5   2   61.39    8.70
   7   5   2   72.49   12.90
   8  -5   2   16.90    5.60
   8  -5   2   30.00    7.10
  -8  -5  -2   31.20   12.30
   8   5   2   10.00    3.60
   8   5   2   13.80    5.80
   9  -5   2   22.90    6.40
   9   5   2   24.30    5.60
   9   5   2   17.80    3.80
   9  -6  -2    6.40    3.70
   9  -6  -2   19.70    6.60
   9   6  -2   15.50    6.90
   9   6  -2    7.20    2.60
   8  -6  -2   55.29    9.70
   8  -6  -2   68.29   14.80
   8   6  -2   54.69    7.70
   8   6  -2   60.19   11.60
   7  -6  -2    0.20    5.30
   7  -6  -2    4.00    5.10
  -7  -6   2   24.60   10.20
   7  -6  -2    8.00    2.40
   7   6  -2   13.90    6.50
   7   6  -2    3.60    2.70
   6  -6  -2  226.98   22.20
  -6  -6   2  283.07   29.70
   6  -6  -2  290.77   28.20
   6  -6  -2  233.58   16.80
   6  -6  -2  205.18   22.70
   6   6  -2  240.78   16.20
   6   6  -2  232.68   19.50
   6   6  -2  201.28   22.20
   6   6  -2  248.58   20.30
   5  -6  -2   30.00    5.60
   5  -6  -2   41.80   12.20
  -5  -6   2   33.90    9.80
   5  -6  -2   19.20    6.50
   5  -6  -2   18.90    6.80
   5   6  -2   37.30    5.20
   5   6  -2   38.20    8.50
   5   6  -2   31.80    6.10
   4  -6  -2  383.96   28.00
   4  -6  -2  387.36   26.40
  -4  -6   2  387.46   35.40
   4  -6  -2  369.06   31.50
   4   6  -2  367.56   24.80
   4   6  -2  357.46   27.10
   4   6  -2  380.86   26.20
   3  -6  -2  235.48   19.80
   3  -6  -2  248.38   20.20
  -3  -6   2  254.07   26.50
   3   6  -2  255.07   19.20
   3   6  -2  259.77   18.50
   3   6  -2  270.47   21.20
   2  -6  -2  208.48   16.80
   2  -6  -2  199.38   18.20
  -2  -6   2  184.88   20.60
   2   6  -2  170.58   17.80
   2   6  -2  208.68   15.50
  -1  -6   2  335.67   29.40
   1  -6  -2  380.06   26.00
   1  -6  -2  350.16   28.80
   1   6  -2  383.46   25.00
   1   6  -2  389.16   29.10
   0  -6   2  242.98   18.50
   0  -6   2  192.18   23.90
   0  -6  -2  243.48   21.90
   0  -6  -2  242.68   23.20
   0   6   2  233.38   21.70
   0   6  -2  215.68   20.60
   1  -6   2  559.24   41.60
   1  -6   2  648.04   38.50
  -1  -6  -2  652.73   44.40
  -1  -6  -2  566.04   45.00
  -1   6  -2  589.74   41.50
   1   6   2  619.14   41.20
   2  -6   2   84.49   10.00
  -2  -6  -2   84.99   16.30
  -2  -6  -2   71.59   13.70
   2  -6   2   78.89   11.70
  -2  -6  -2   87.79   13.50
  -2   6  -2  109.89   14.00
   2   6   2   84.09   11.20
   2   6   2   85.99    8.70
   3  -6   2  289.47   22.80
  -3  -6  -2  287.57   28.70
  -3  -6  -2  288.17   29.20
   3  -6   2  285.47   22.80
   3  -6   2  286.37   26.20
  -3  -6  -2  251.27   29.80
  -3   6  -2  304.47   27.40
   3   6   2  316.87   20.30
   3   6   2  303.07   23.00
   4  -6   2    6.00    4.00
  -4  -6  -2   -5.00    7.00
   4  -6   2    5.30    3.80
   4  -6   2   14.40    6.70
  -4  -6  -2    8.10    6.30
   4   6   2    1.50    3.80
   4   6   2   -0.30    2.60
   5  -6   2  163.88   14.90
  -5  -6  -2  181.58   25.30
  -5  -6  -2  187.38   29.10
   5  -6   2  182.28   18.40
   5  -6   2  152.98   18.00
   5   6   2  168.38   14.50
   5   6   2  153.08   15.80
  -6  -6  -2    9.40   16.70
   6  -6   2   12.90    7.30
  -6  -6  -2   17.40   10.60
   6  -6   2   16.10    4.10
   6  -6   2    9.10    6.50
   6  -6   2   10.10    5.80
   6   6   2   19.40    5.00
   6   6   2   18.90    4.00
  -7  -6  -2   56.09   15.00
   7  -6   2   61.39   11.20
   7  -6   2   81.89   12.10
   7   6   2   53.49   10.10
   7   6   2   56.59    5.50
   7   6   2   57.99    8.40
   8  -6   2   16.10    6.10
  -8  -6  -2    9.30    9.00
   8   6   2    9.70    3.20
   9  -6   2    1.90    4.70
   9   6   2    4.80    2.00
   9   7  -2   10.00    2.50
   8  -7  -2    0.90    3.30
   8   7  -2    2.20    2.40
   7  -7  -2   18.00    5.60
  -7  -7   2    3.00   12.90
   7   7  -2   20.90    5.50
  -6  -7   2   -3.50    9.40
   6  -7  -2    3.70    2.20
   6  -7  -2   -5.40    3.70
   6   7  -2    4.40    2.90
   6   7  -2    4.30    1.90
  -5  -7   2   32.40   11.80
   5  -7  -2   58.79    7.80
   5  -7  -2   41.70   11.40
   5   7  -2   57.19    8.60
   5   7  -2   58.59    7.20
   4  -7  -2    7.30    4.40
   4  -7  -2    5.00    3.10
  -4  -7   2   -0.90    7.60
   4  -7  -2    9.50    6.30
   4   7  -2    2.70    2.50
   3  -7  -2   67.99    9.80
  -3  -7   2   51.39   12.70
   3  -7  -2   73.19    9.90
   3   7  -2   65.69    8.50
   3   7  -2   65.59    9.50
   3   7  -2   62.09    9.50
   3   7  -2   54.49    9.50
  -2  -7   2    2.20    8.10
  -2  -7   2   14.00    8.60
   2  -7  -2    8.80    4.50
   2  -7  -2    2.90    4.00
   2   7  -2   10.60    4.70
  -2   7   2   13.70    6.70
   2   7  -2   24.20    5.90
  -1  -7   2    5.00    3.40
   1  -7  -2    7.00    3.90
  -1  -7   2    3.80    7.20
   1   7  -2    8.10    3.00
  -1   7   2    2.20    4.60
   1   7  -2    6.40    4.90
   0  -7  -2    7.20    7.50
   0  -7   2    1.50    6.00
   0  -7  -2   12.70    5.80
   0  -7  -2   11.10    4.50
   0  -7   2    6.80    3.60
   0   7  -2    5.20    3.80
   0   7  -2    6.20    4.50
   0   7   2   11.70    5.10
   1  -7   2    3.00    3.50
  -1  -7  -2    5.90    6.50
   1  -7   2   -0.30    4.90
  -1  -7  -2    3.90    4.30
  -1   7  -2    8.10    4.20
   1   7   2    7.40    4.80
   2  -7   2  209.68   18.40
   2  -7   2  190.78   20.30
  -2  -7  -2  202.58   23.50
  -2  -7  -2  226.88   22.10
  -2   7  -2  191.98   19.20
   2   7   2  197.28   16.20
   2   7   2  172.88   19.50
   3  -7   2    2.30    4.10
   3  -7   2    8.00    4.50
  -3  -7  -2   23.30   10.20
  -3  -7  -2    4.20    5.40
   3  -7   2    6.60    7.10
  -3   7  -2   13.60    7.00
   3   7   2    5.30    3.50
   3   7   2    2.30    2.30
   4  -7   2   99.89   17.90
  -4  -7  -2  118.29   21.30
  -4  -7  -2  104.89   24.50
   4  -7   2  104.69   14.50
   4  -7   2  126.69   13.20
   4  -7   2  138.69   17.00
   4   7   2  125.69   12.00
   4   7   2  114.69   12.40
   5  -7   2    4.30    6.60
   5  -7   2   -4.10    5.80
  -5  -7  -2   10.50    7.80
   5  -7   2    4.20    3.10
   5  -7   2   16.90    7.50
   5   7   2    3.10    2.70
   5   7   2   -1.90    2.40
  -6  -7  -2   99.79   22.20
   6  -7   2   78.29   12.20
   6  -7   2   57.59    7.30
   6  -7   2   51.39   10.80
   6   7   2   55.99    6.70
   6   7   2   55.39    8.50
   7  -7   2   -1.80    4.00
  -7  -7  -2   -1.80    8.80
   7  -7   2    3.90    2.10
   7   7   2    3.50    1.60
   7   7   2    6.10    3.00
   8  -7   2   12.60    4.60
   8   7   2    5.20    2.30
   8   8  -2    1.00    1.40
   7  -8  -2   12.50    4.50
   7   8  -2    5.40    2.50
   6  -8  -2    1.60    1.60
  -6  -8   2    6.40   13.70
   6  -8  -2    7.60    4.60
   6   8  -2   -1.80    1.60
   6   8  -2    0.30    1.40
   5  -8  -2   12.50    3.50
  -5  -8   2   10.30   11.20
   5  -8  -2    9.50    4.90
   5   8  -2   10.90    3.30
   5   8  -2    6.60    3.20
  -4  -8   2   13.60    8.60
   4  -8  -2   -1.20    4.30
   4  -8  -2    2.10    2.70
   4   8  -2   -3.20    2.10
   4   8  -2   -1.10    1.50
   3  -8  -2    4.30    4.70
   3  -8  -2   -2.10    2.90
   3  -8  -2    6.40    4.80
  -3  -8   2   -2.20    8.50
   3   8  -2   -2.10    2.40
   3   8  -2   -2.30    3.90
  -3   8   2   -4.10    5.40
   3   8  -2   -1.90    2.40
  -2  -8   2   16.50    6.60
   2  -8  -2   10.60    4.90
   2  -8  -2    8.20    4.40
  -2  -8   2    8.60    6.60
  -2   8   2   -4.80    3.80
   2   8  -2    5.00    3.80
   2   8  -2   -1.10    2.90
   2   8  -2    3.30    3.80
   1  -8  -2    8.80    4.90
   1  -8  -2    0.40    4.40
  -1  -8   2   13.20    8.10
  -1  -8   2    4.30    4.40
   1   8  -2    3.30    2.60
   1   8  -2    3.20    3.50
  -1   8   2    2.50    4.20
   0  -8   2   10.00    7.70
   0  -8  -2    5.60    4.40
   0  -8   2   -2.10    4.80
   0  -8  -2    1.20    5.30
   0   8  -2    3.80    3.30
   0   8   2    5.00    3.90
   0   8  -2    5.10    4.40
  -1  -8  -2    2.20    4.20
   1  -8   2    5.10    5.90
  -1  -8  -2   17.30    7.70
  -1   8  -2    7.90    4.30
   1   8   2    5.20    3.50
  -1   8  -2    1.80    4.20
   1   8   2   11.70    4.70
  -2  -8  -2   51.79   14.90
   2  -8   2   72.49   11.30
  -2  -8  -2   70.49   13.50
   2  -8   2   49.30    9.30
   2   8   2   36.10    7.20
  -2   8  -2   48.20   10.00
  -2   8  -2   48.10   10.00
   2   8   2   40.90    8.80
   3  -8   2   41.90   10.20
  -3  -8  -2   47.50   11.50
  -3  -8  -2   57.39   17.30
   3  -8   2   59.29    9.90
   3  -8   2   24.30    9.00
   3   8   2   46.20    8.70
   3   8   2   50.89    8.40
  -4  -8  -2    3.70    5.50
   4  -8   2    6.00    3.60
   4  -8   2   -8.20    5.20
   4   8   2   -1.00    1.80
   4   8   2   -4.10    2.50
   5  -8   2   30.10   15.60
  -5  -8  -2   11.00    7.20
   5  -8   2    6.50    3.30
   5  -8   2   14.60    6.10
   5   8   2    4.10    3.10
   5   8   2    4.20    2.60
  -6  -8  -2   15.50    9.40
   6  -8   2   18.00   14.90
   7   8   2    2.40    2.60
   7   9  -2   -1.30    1.10
   6  -9  -2    6.80    3.50
   6  -9  -2    8.30    2.10
   6   9  -2    5.40    2.30
   5  -9  -2    3.00    2.00
   5   9  -2    4.10    1.90
   5   9  -2    2.80    2.40
   4  -9  -2    5.40    2.70
   4  -9  -2    3.40    4.20
   4   9  -2    3.00    2.30
   4   9  -2    3.60    3.00
  -3  -9   2    3.60    8.20
   3  -9  -2    0.30    2.50
   3  -9  -2    6.30    4.80
   3   9  -2    5.50    3.10
   3   9  -2    2.60    2.60
  -3   9   2    5.60    5.40
   2  -9  -2    6.60    4.10
  -2  -9   2   17.60    7.40
   2   9  -2    7.00    4.10
   2   9  -2   10.70    4.50
  -2   9   2   12.90    4.40
   1  -9  -2   25.00    8.70
  -1  -9   2   16.30    7.40
   1   9  -2   24.60    7.00
  -1   9   2   27.60    7.60
   1   9  -2   23.60    6.90
   0  -9  -2   17.10    6.90
   0  -9   2   -5.20    3.90
   0   9  -2    4.30    4.40
   0   9   2    4.50    3.50
   1  -9   2   44.40   10.40
  -1  -9  -2   37.50    9.90
  -1   9  -2   49.90    9.20
   1   9   2   31.30    7.30
  -2  -9  -2   21.20    7.40
   2  -9   2   21.40    6.00
   2  -9   2   12.50    7.60
   3  -9   2   -2.40    2.80
  -3  -9  -2   12.20    7.00
   3  -9   2    8.80    6.60
   3   9   2    1.50    2.10
   3   9   2    2.90    3.10
   4  -9   2   21.70    8.10
  -4  -9  -2   32.40   11.90
   4  -9   2   23.90    6.00
   4   9   2   12.90    3.70
   4   9   2   16.70    5.50
   5  -9   2   -0.50    1.90
   5   9   2    0.00    2.50
   5   9   2   -0.10    1.80
   6  -9   2   13.80    2.70
   6   9   2    8.90    2.60
   6   9   2   12.90    2.60
   5 -10  -2    3.20    1.70
   5 -10  -2    3.00    3.70
   5  10  -2    4.50    3.60
   4 -10  -2    3.20    2.20
   4 -10  -2    8.20    4.70
   4  10  -2    5.90    2.80
   4  10  -2    6.60    2.30
   3 -10  -2   15.90    4.50
   3 -10  -2   13.90    5.40
   3  10  -2   12.00    3.80
   3  10  -2   11.80    4.10
   2 -10  -2    2.60    2.90
   2 -10  -2    1.10    3.20
  -2 -10   2   13.60    6.50
   2  10  -2    8.00    3.60
  -2  10   2   14.10    3.80
  -1 -10   2   14.70    5.50
   1 -10  -2    1.30    3.40
   1  10  -2    1.30    2.90
  -1  10   2   -3.20    2.80
   0 -10  -2   -2.20    2.50
   0 -10   2    1.80    4.50
   0  10  -2    1.20    2.60
   0  10   2    2.90    3.00
   1 -10   2   -4.40    3.10
  -1 -10  -2   -4.20    4.00
   1 -10   2   -4.60    5.10
   1  10   2    1.70    1.90
   1  10   2    6.10    3.80
  -2 -10  -2    1.10    3.80
   2 -10   2   17.60    7.50
   2  10   2    9.30    5.30
   3 -10   2    1.70    2.90
   3  10   2    4.50    2.70
   3  10   2    3.50    3.50
   4 -10   2    2.30    2.40
   4  10   2    3.30    1.80
   4  10   2    3.20    2.20
   5 -10   2   18.50    3.10
   5  10   2   24.90    4.80
   5  10   2   13.10    2.50
   3 -11  -2    1.90    6.50
   2 -11  -2    8.90    4.70
  -2 -11   2   19.40    7.40
   2 -11  -2   21.00    4.40
  -1 -11   2  -12.10    6.20
   1 -11  -2    6.20    3.30
  -1 -11   2    0.00    4.00
   1 -11  -2   -2.20    3.70
   0 -11  -2    2.60    3.80
   0 -11  -2   10.70    4.60
   0 -11   2   12.60    4.50
   0  11   2    3.50    3.10
   1 -11   2    2.60    2.60
  -1 -11  -2   -5.70    3.90
   1  11   2   -8.90    7.90
   1  11   2    1.00    2.10
   2 -11   2   -3.00    2.10
   2  11   2    2.20    2.10
   2  11   2    3.40    2.90
  11   0  -3   -1.10    2.60
  11   0  -3    5.70    2.50
  10   0  -3   -5.10    2.90
  10   0  -3    0.80    4.00
  10   0  -3   -1.20    2.30
  10   0  -3    1.70    3.50
   9   0  -3    1.50    3.90
   9   0  -3    2.10    4.00
  -8   0   3    0.60    7.70
   8   0  -3    2.50    5.60
   8   0  -3    9.10    4.50
   8   0  -3    0.20    2.70
   8   0  -3    1.60    4.50
   8   0  -3   -1.90    2.60
   8   0  -3   -5.10    4.90
   7   0  -3   -4.50    5.30
   7   0  -3    0.40    3.50
   7   0  -3    2.00    3.00
   7   0  -3    0.50    3.80
   7   0  -3   -5.10    3.80
  -7   0   3    2.60    4.70
   7   0  -3   -3.00    2.80
   7   0  -3   -4.60    4.30
   6   0  -3    4.10    4.90
   6   0  -3    8.30    5.10
   6   0  -3   12.30    6.30
   6   0  -3    7.20    7.50
   6   0  -3    0.80    2.30
  -6   0   3    0.90    2.60
   5   0  -3    0.80    1.60
   5   0  -3   -1.40    1.10
   4   0  -3    2.80    1.30
   4   0  -3   -0.90    1.00
   3   0  -3    2.20    1.20
   3   0  -3    1.00    1.20
   2   0  -3    1.70    1.20
   2   0  -3    0.10    0.80
   1   0  -3    3.60    1.30
  -1   0   3    1.40    0.60
   1   0  -3    1.00    0.50
   0   0  -3    0.60    0.50
   0   0  -3   -0.80    0.50
   0   0  -3   -0.10    0.40
   0   0   3   -0.40    0.60
  -1   0  -3    1.30    1.00
   1   0   3    1.40    1.00
  -2   0  -3    1.00    1.10
   2   0   3    2.60    1.50
   3   0   3    0.60    1.40
  -3   0  -3    1.70    1.50
   4   0   3   -2.20    1.60
  -4   0  -3   -0.90    1.30
   5   0   3    0.10    2.20
  -5   0  -3    4.60    3.70
   6   0   3   -0.90    4.70
  -6   0  -3    5.60    5.30
   6   0   3    1.80    2.80
   6   0   3   -3.30    3.10
   6   0   3    7.90    6.70
   6   0   3    1.20    2.40
   7   0   3    5.40    6.40
  -7   0  -3    7.50    7.00
   7   0   3    0.60    2.10
   7   0   3    0.40    4.20
   7   0   3    3.90    6.00
   8   0   3   -0.50    4.30
  -8   0  -3   -3.20   11.20
   8   0   3    4.10    3.50
   9   0   3   -0.80    2.90
   9   0   3    5.20    5.20
  10   0   3   -1.40    2.50
  10   0   3   -3.30    3.10
  11  -1  -3   23.60    4.90
  11  -1  -3   20.80    5.60
  11   1  -3   31.40    7.20
  11   1  -3   27.30    5.90
  10  -1  -3    9.10    3.60
  10  -1  -3    5.50    4.50
 -10  -1   3    1.90    9.30
  10  -1  -3    4.30    3.70
  10   1  -3    3.60    2.60
  10   1  -3    5.50    4.20
  10   1  -3   -0.20    3.40
   9  -1  -3  102.99   13.50
   9  -1  -3  109.99   15.60
   9  -1  -3   85.39   10.10
   9  -1  -3  100.89   15.20
   9   1  -3  100.09   13.70
   9   1  -3   96.09   14.80
   9   1  -3  111.49   13.90
   9   1  -3   87.79   13.40
   8  -1  -3   13.30    6.10
   8  -1  -3   20.50    6.30
   8  -1  -3   28.00    5.90
   8  -1  -3   16.10    5.70
   8  -1  -3   38.10   10.10
   8  -1  -3   15.60    7.80
  -8  -1   3   14.70    9.40
   8   1  -3   31.00    8.60
  -8   1   3   33.70   10.60
   8   1  -3   23.10    6.00
   8   1  -3   35.70    8.10
   8   1  -3   33.00    8.30
   8   1  -3   28.10    7.60
   8   1  -3   35.70    8.90
   7  -1  -3  301.67   27.70
   7  -1  -3  309.77   22.50
   7  -1  -3  288.87   28.10
   7  -1  -3  279.27   24.60
   7  -1  -3  304.57   22.90
   7  -1  -3  276.27   25.50
  -7  -1   3  272.37   28.30
   7  -1  -3  308.47   24.80
  -7   1   3  233.38   25.50
   7   1  -3  270.87   27.00
   7   1  -3  306.67   25.10
   7   1  -3  313.27   26.00
   7   1  -3  320.87   28.10
   7   1  -3  312.17   23.50
   7   1  -3  282.47   18.80
   7   1  -3  289.67   21.70
  -6  -1   3  419.76   33.40
   6  -1  -3  361.86   31.10
   6  -1  -3  423.06   30.90
   6  -1  -3  385.96   33.30
   6  -1  -3  422.66   34.20
   6  -1  -3  443.96   31.20
   6  -1  -3  430.66   28.30
   6   1  -3  424.26   31.10
   6   1  -3  424.16   27.90
   6   1  -3  426.96   27.80
   6   1  -3  425.06   24.90
   6   1  -3  368.76   33.10
   6   1  -3  388.06   30.20
  -5  -1   3   57.09    9.00
   5  -1  -3   50.69    6.80
   5   1  -3   61.79    5.90
   5   1  -3   58.09    6.90
   4  -1  -3  748.43   40.70
   4  -1  -3  711.23   41.30
  -4  -1   3  713.33   43.50
   4   1  -3  728.23   41.20
   4   1  -3  707.63   39.70
   3  -1  -3  102.29    7.80
   3  -1  -3   90.89    7.60
  -3  -1   3   82.39    7.90
   3   1  -3   91.29    7.20
   3   1  -3  102.29    7.90
   2  -1  -3 5601.04  299.17
  -2  -1   3 5603.14  298.17
   2  -1  -3 6297.77  298.77
   2   1  -3 5805.42  298.57
   2   1  -3 6114.69  298.57
   1  -1  -3 1005.40   48.90
   1  -1  -3  957.40   47.20
  -1  -1   3  799.72   46.70
   1  -1  -3  876.51   47.70
   1   1  -3  890.31   47.50
   0  -1   3 2116.09  113.89
   0  -1  -3 2371.36  116.29
   0   1  -3 2257.37  114.79
   1  -1   3  409.26   22.30
  -1  -1  -3  393.26   23.80
  -1   1  -3  389.56   21.50
  -2  -1  -3 3210.98  160.08
   2  -1   3 2868.11  156.78
   2   1   3 3040.20  153.58
   3  -1   3 1269.07   68.49
  -3  -1  -3 1149.98   72.69
  -3   1  -3 1331.17   64.29
  -4  -1  -3 2719.23  156.78
   4  -1   3 2911.91  148.99
   5  -1   3  615.24   41.60
  -5   1  -3  692.13   47.60
   6  -1   3  431.96   28.70
   6  -1   3  467.05   31.80
   6  -1   3  465.05   32.90
   6  -1   3  428.46   34.70
   6  -1   3  419.36   35.20
  -6  -1  -3  512.25   43.10
   6   1   3  459.95   29.70
   6   1   3  455.35   35.50
  -6   1  -3  509.45   39.90
   6   1   3  419.26   32.90
   6   1   3  497.05   37.20
   6   1   3  427.56   29.80
   7  -1   3   38.50    9.80
   7  -1   3   45.40    5.50
   7  -1   3   50.89   10.50
   7  -1   3   56.09    9.70
  -7  -1  -3   47.00   15.40
   7  -1   3   42.40    8.20
  -7   1  -3   44.20   12.80
   7   1   3   49.00    8.70
   7   1   3   44.00    5.50
   7   1   3   75.99   15.00
   7   1   3   50.39   10.90
   8  -1   3   18.10    6.70
   8  -1   3   21.90    8.10
  -8  -1  -3   -2.70   15.00
   8  -1   3   11.30    5.20
   8   1   3   17.50    6.80
  -8   1  -3   24.80   12.90
   8   1   3   14.60    6.00
   8   1   3   16.50    5.50
   9  -1   3  186.18   20.80
   9  -1   3  203.78   19.00
   9   1   3  213.68   19.80
   9   1   3  228.68   22.40
  10  -1   3    2.60    2.50
  10  -1   3   -3.80    3.10
 -10  -1  -3    7.10    7.30
  10   1   3   -2.30    2.90
  10   1   3    1.80    3.70
  11  -2  -3   -4.30    3.20
  11  -2  -3   -3.60    2.40
  11   2  -3   -0.60    2.80
  11   2  -3   -5.60    2.90
  11   2  -3    2.30    2.10
  10  -2  -3   57.89    9.60
  10  -2  -3   42.40    7.60
  10  -2  -3   48.70    8.70
  10   2  -3   38.00    5.80
  10   2  -3   37.90    8.50
  10   2  -3   53.69    9.90
   9  -2  -3   17.70    5.40
   9  -2  -3   12.90    5.60
   9  -2  -3   14.50    5.50
  -9  -2   3    6.40    7.40
   9   2  -3   20.90    5.00
   9   2  -3   19.00    7.20
   9   2  -3   21.50    6.80
   8  -2  -3  357.46   28.70
   8  -2  -3  327.57   26.60
   8  -2  -3  362.56   25.60
   8  -2  -3  339.57   31.20
   8  -2  -3  377.66   30.80
   8   2  -3  342.67   28.70
   8   2  -3  336.37   31.30
   8   2  -3  327.77   24.60
   8   2  -3  374.86   26.30
   8   2  -3  346.87   28.80
   8   2  -3  363.86   30.10
  -7  -2   3  119.19   19.00
   7  -2  -3  107.99   16.50
   7  -2  -3  155.48   20.10
   7  -2  -3  114.89   14.90
   7  -2  -3  156.38   16.00
   7  -2  -3  153.68   15.40
   7  -2  -3  121.99   16.60
   7  -2  -3  119.19   13.40
   7   2  -3  120.59   10.40
   7   2  -3  150.98   18.40
   7   2  -3  120.89   15.20
   7   2  -3  141.29   19.10
   7   2  -3  147.49   15.00
   7   2  -3  133.19   15.20
   7   2  -3  132.69   12.60
   6  -2  -3  918.01   58.79
   6  -2  -3  769.52   60.99
  -6  -2   3  869.81   58.19
   6  -2  -3 1022.30   57.19
   6  -2  -3  864.11   61.19
   6  -2  -3  920.21   52.29
   6  -2  -3  855.11   60.69
   6   2  -3  755.22   55.19
   6   2  -3  814.72   66.19
   6   2  -3  921.11   55.59
   6   2  -3  877.11   47.80
   6   2  -3  677.83   65.49
  -5  -2   3  465.35   34.70
   5  -2  -3  496.15   31.20
   5   2  -3  480.25   28.20
   4  -2  -3  515.85   29.60
  -4  -2   3  449.16   31.40
   4   2  -3  467.65   27.40
  -3  -2   3 3408.56  182.28
   3  -2  -3 3770.62  181.38
   3   2  -3 3369.66  179.78
   2  -2  -3  418.06   23.80
  -2  -2   3  426.96   23.90
   2   2  -3  401.06   23.30
   0  -2  -3 2079.79  109.99
   0  -2   3 2103.49  107.29
   1  -2   3 5378.56  296.37
  -1  -2  -3 6308.17  299.97
  -2  -2  -3  616.04   37.10
   2  -2   3  567.44   33.30
   3  -2   3 2683.63  146.39
  -3  -2  -3 2823.52  152.88
   3   2   3 2890.61  142.49
   4  -2   3  178.18   15.20
  -4  -2  -3  153.78   19.50
   4   2   3  207.48   10.90
   5  -2   3  885.21   51.49
  -5  -2  -3  859.51   63.29
   5  -2   3  836.22   54.39
   5   2   3  811.22   54.99
  -6  -2  -3  371.96   38.30
   6  -2   3  353.56   30.00
   6  -2   3  376.06   30.50
   6  -2   3  372.96   27.70
   6  -2   3  368.86   26.90
   6  -2   3  344.67   22.60
   6   2   3  338.77   24.30
   6   2   3  332.27   27.20
   6   2   3  346.07   21.90
   6   2   3  323.07   29.20
   7  -2   3  142.99   17.80
   7  -2   3  134.19   15.00
  -7  -2  -3  132.79   23.50
   7  -2   3  123.59   10.20
   7  -2   3  143.89   20.20
   7  -2   3  134.79   14.70
   7   2   3  129.09   10.10
  -7   2  -3  145.79   21.50
   7   2   3  148.59   15.90
   7   2   3  105.59   16.50
   7   2   3  140.09   12.40
   8  -2   3  191.08   18.60
   8  -2   3  204.68   22.40
   8  -2   3  209.58   19.50
   8  -2   3  223.48   20.40
   8   2   3  228.78   22.40
   8   2   3  206.48   19.80
  -8   2  -3  167.18   26.30
   8   2   3  195.18   16.00
   9  -2   3   19.00    6.70
   9  -2   3   24.00    5.90
   9   2   3   24.20    6.70
   9   2   3   39.50    9.40
  10  -2   3   59.79    8.10
  10  -2   3   54.79    9.00
  10   2   3   65.09    9.20
  10   2   3   61.79    8.50
  11  -3  -3   10.10    5.20
  11   3  -3    8.30    3.00
  11   3  -3    3.90    2.70
  10  -3  -3    0.40    2.70
  10  -3  -3   -5.90    3.90
  10  -3  -3    6.90    3.50
  10   3  -3    5.20    3.40
  10   3  -3   -4.00    2.00
  10   3  -3    4.30    3.70
   9  -3  -3   18.30    6.10
  -9  -3   3   10.50   11.10
   9  -3  -3   31.30    7.90
   9   3  -3   32.60    8.30
   9   3  -3   24.70    7.00
   9   3  -3   20.70    4.80
   8  -3  -3   20.90    7.50
   8  -3  -3   20.90    7.20
   8  -3  -3   23.40    8.40
  -8  -3   3   17.20    8.80
   8  -3  -3   16.30    5.90
   8   3  -3   28.20    7.10
   8   3  -3   18.30    7.90
   8   3  -3   16.30    6.60
   8   3  -3   16.10    4.80
   7  -3  -3   -0.60    2.30
   7  -3  -3   12.80   10.70
   7  -3  -3   -2.30    5.30
  -7  -3   3    0.10    4.50
  -7  -3   3    2.10    9.30
   7  -3  -3   -4.90    6.60
   7   3  -3    8.00    5.80
   7   3  -3    2.80    9.50
   7   3  -3   -1.50    6.60
   7   3  -3    3.70    2.60
   7   3  -3   -2.20    3.10
   6  -3  -3   17.60    8.40
   6  -3  -3    8.80    3.70
  -6  -3   3    9.10    6.30
   6  -3  -3    7.70    8.00
   6  -3  -3   12.80   11.10
   6  -3  -3    2.70    3.60
   6  -3  -3   16.40    6.60
   6   3  -3   11.90    3.30
   6   3  -3   10.50    6.40
   6   3  -3    4.50    5.70
   6   3  -3   14.50    6.70
   6   3  -3   15.40    5.70
   6   3  -3   10.80    3.60
   5  -3  -3   19.20    6.90
   5  -3  -3   17.80    4.70
  -5  -3   3   27.40    7.50
   5   3  -3   32.90   14.40
   5   3  -3   14.60    3.80
  -4  -3   3   19.00    5.40
  -4  -3   3   20.30    5.70
   4  -3  -3   16.30    4.30
   4   3  -3   18.60    3.50
   3  -3  -3   51.79    5.70
  -3  -3   3   39.70    6.00
  -3  -3   3   46.20    8.80
   3   3  -3   40.00    4.40
  -2  -3   3  328.57   21.20
  -2  -3   3  290.27   24.50
   2  -3  -3  337.87   20.30
   2   3  -3  342.87   19.50
   1  -3  -3  258.17   18.20
   1   3  -3  263.37   16.00
   0  -3  -3 1321.17   72.49
   0  -3  -3 1290.87   71.69
  -1  -3  -3   35.90    5.70
   1  -3   3   41.30    4.50
  -1  -3  -3   43.10    6.30
  -2  -3  -3  183.08   15.70
   2  -3   3  193.28   13.60
  -2  -3  -3  191.18   16.80
  -3  -3  -3  222.68   21.10
   3  -3   3  210.98   16.20
   3   3   3  234.58   13.60
  -4  -3  -3  113.19   15.90
   4  -3   3  121.49   12.10
   4   3   3  128.49    8.40
  -5  -3  -3    0.60    4.40
   5  -3   3    7.40    4.60
   5  -3   3    7.70    3.40
   5  -3   3    7.10    4.00
   5   3   3   12.10    4.20
   5   3   3   11.50    3.70
   6  -3   3   47.90    8.10
  -6  -3  -3   49.50   17.60
   6  -3   3   57.59   10.00
   6  -3   3   48.50    9.30
   6  -3   3   34.60    9.60
   6  -3   3   63.99    7.00
   6   3   3   52.29   10.40
   6   3   3   46.60    6.10
   6   3   3   47.30    7.60
  -7  -3  -3  -15.10   10.20
   7  -3   3    6.70    5.00
   7  -3   3   -1.50    1.80
   7  -3   3    2.90    4.00
   7  -3   3   -4.70    5.20
  -7   3  -3    3.80    6.20
   7   3   3    1.00    3.60
   7   3   3    2.40    1.90
   7   3   3   -5.90    5.50
   7   3   3    1.70    2.40
   8  -3   3   19.20    7.20
  -8  -3  -3   14.90    7.70
   8  -3   3   10.30    6.20
   8  -3   3   24.20    5.90
   8   3   3   21.70    7.10
   8   3   3   11.00    3.90
   9  -3   3   -0.50    3.50
   9  -3   3   -1.10    3.20
  -9  -3  -3   -8.80    6.20
   9   3   3   -0.20    2.90
  10  -3   3    7.60    3.90
  10  -3   3    5.20    4.30
  10  -4  -3   -0.60    3.50
  10  -4  -3    3.40    2.70
  10   4  -3    8.10    3.80
  10   4  -3    3.50    1.90
   9  -4  -3   17.10    5.40
   9  -4  -3   18.50    6.20
   9   4  -3   10.30    5.20
   9   4  -3   10.50    3.50
   9   4  -3   20.60    6.30
   8  -4  -3   23.50    7.90
  -8  -4   3   11.80   10.50
   8  -4  -3   28.80   12.80
   8  -4  -3   16.90    7.70
   8  -4  -3   25.70    8.10
   8   4  -3   27.40    7.80
   8   4  -3   16.60    5.00
   8   4  -3   35.20    8.80
   7  -4  -3    2.50    3.50
  -7  -4   3    4.90    7.20
   7  -4  -3   -3.10    4.10
   7   4  -3    4.00    6.00
   7   4  -3    6.10    5.80
   7   4  -3    8.60    6.60
   7   4  -3    1.50    2.40
   6  -4  -3  228.18   16.00
  -6  -4   3  247.08   26.30
   6  -4  -3  229.88   23.90
   6  -4  -3  274.67   24.70
  -6  -4   3  227.78   25.90
   6  -4  -3  254.87   21.40
   6   4  -3  257.07   23.60
   6   4  -3  252.17   15.70
   6   4  -3  286.57   21.90
   6   4  -3  274.27   18.30
   6   4  -3  249.68   25.60
   5  -4  -3   49.10    7.00
  -5  -4   3   40.10   11.20
   5  -4  -3   55.89   11.90
   5  -4  -3   67.99    8.70
  -5  -4   3   69.89   12.40
   5  -4  -3   92.79   19.80
   5  -4  -3   95.29   13.00
   5   4  -3   60.89    8.90
   5   4  -3   70.89   13.10
   5   4  -3   88.99   14.50
   5   4  -3   71.29    7.10
   5   4  -3   63.69    7.10
  -4  -4   3  119.69   15.00
  -4  -4   3  129.59   15.60
   4  -4  -3  139.89   12.50
   4   4  -3  146.39   11.00
  -3  -4   3  606.44   40.80
  -3  -4   3  536.35   45.90
   3  -4  -3  635.44   36.70
   3   4  -3  652.93   35.30
  -2  -4   3  154.08   15.10
   2  -4  -3  171.18   12.70
   2   4  -3  166.88   11.80
  -1  -4   3 3286.77  178.28
   1  -4  -3 3636.04  178.68
   1   4  -3 3233.18  174.38
   0  -4  -3   91.09   10.70
   0  -4   3   93.59    8.20
   0  -4  -3   82.69    9.50
  -1  -4  -3 3639.84  189.48
  -1  -4  -3 3493.55  190.68
   1  -4   3 3634.54  185.78
   2  -4   3  190.78   14.30
  -2  -4  -3  187.08   18.10
  -2  -4  -3  180.28   17.00
  -3  -4  -3 1776.52  106.89
  -3  -4  -3 1724.33  104.89
   3  -4   3 1813.02   98.79
   3   4   3 1942.21   95.29
   4  -4   3  239.08   19.50
  -4  -4  -3  224.88   25.90
  -4  -4  -3  210.28   23.60
   4  -4   3  229.68   18.10
   4   4   3  237.58   17.50
   4   4   3  248.98   15.00
   5  -4   3  859.81   51.49
   5  -4   3  750.42   53.89
   5  -4   3  789.92   47.40
  -5  -4  -3  805.52   61.39
   5  -4   3  762.52   53.19
  -5  -4  -3  760.02   63.09
   5   4   3  765.12   49.99
   5   4   3  867.81   46.80
   5   4   3  845.62   49.40
   6  -4   3  349.07   26.50
   6  -4   3  371.06   27.50
   6  -4   3  309.37   21.90
   6  -4   3  321.97   28.60
  -6  -4  -3  304.57   35.10
  -6  -4  -3  326.97   38.50
   6  -4   3  314.17   28.60
   6   4   3  314.37   24.00
   6   4   3  288.97   29.50
   6   4   3  333.37   21.50
   6   4   3  308.67   34.60
   7  -4   3  185.28   21.60
  -7  -4  -3  224.98   28.40
   7  -4   3  164.68   21.00
   7  -4   3  177.88   13.30
   7  -4   3  209.58   19.00
   7  -4   3  186.78   19.60
  -7  -4  -3  209.18   34.50
   7   4   3  190.18   18.20
   7   4   3  144.29   20.50
  -7   4  -3  167.98   25.60
   7   4   3  174.18   12.80
   7   4   3  203.38   16.20
   8  -4   3  143.59   18.40
  -8  -4  -3  174.98   25.80
   8  -4   3  178.88   17.20
   8  -4   3  178.78   16.20
   8   4   3  167.48   14.50
   8   4   3  181.58   17.50
   8   4   3  161.08   18.70
   9  -4   3   21.80    6.30
  -9  -4  -3   16.20    8.20
   9   4   3   28.70    5.00
  10  -4   3   73.69    9.20
  10   4   3   63.99    7.60
  10  -5  -3   12.10    4.10
  10  -5  -3   26.80    6.00
  10   5  -3   22.00    4.60
  10   5  -3   12.70    2.80
   9  -5  -3    8.30    3.70
   9  -5  -3   13.60    6.70
   9   5  -3   13.90    3.90
   9   5  -3   22.60    7.20
  -8  -5   3   16.90   12.10
   8  -5  -3    9.90    5.30
   8  -5  -3   14.30    6.60
   8   5  -3   15.50    5.00
   8   5  -3   18.80    6.80
   7  -5  -3  271.57   24.70
   7  -5  -3  230.38   23.80
  -7  -5   3  214.08   26.00
   7  -5  -3  224.68   23.70
   7   5  -3  245.98   22.70
   7   5  -3  263.37   20.40
   6  -5  -3   43.90   11.60
   6  -5  -3   41.00   15.40
  -6  -5   3   31.00   10.30
   6  -5  -3   37.20    5.40
   6  -5  -3   42.80    9.90
   6   5  -3   42.40    6.30
   6   5  -3   37.60   11.70
   6   5  -3   48.10    7.90
   6   5  -3   29.80   11.80
   5  -5  -3  243.88   17.30
  -5  -5   3  235.18   26.20
   5  -5  -3  306.07   27.60
   5  -5  -3  220.18   19.70
  -5  -5   3  268.47   26.00
   5  -5  -3  192.08   22.50
   5   5  -3  201.98   23.20
   5   5  -3  234.48   17.40
   5   5  -3  282.47   20.80
   5   5  -3  235.68   16.70
   5   5  -3  241.08   19.50
  -4  -5   3  216.18   23.50
  -4  -5   3  203.88   22.70
   4  -5  -3  248.98   17.70
   4  -5  -3  226.98   21.90
   4  -5  -3  252.47   19.30
   4   5  -3  249.18   17.90
   4   5  -3  218.88   18.40
   4   5  -3  233.98   16.60
  -3  -5   3  211.78   22.40
   3  -5  -3  251.47   18.60
   3  -5  -3  236.28   18.50
   3   5  -3  238.08   19.10
   3   5  -3  267.77   17.30
  -2  -5   3  605.34   42.60
   2  -5  -3  621.14   38.00
   2   5  -3  663.53   37.00
   1  -5  -3   28.90    4.90
   1  -5  -3   26.30    6.30
   1   5  -3   21.70    4.70
   0  -5   3 2153.18  112.99
   0  -5  -3 2076.99  116.89
   1  -5   3   89.99    9.10
  -1  -5  -3  104.79   12.00
  -1  -5  -3   84.69   12.40
   2  -5   3 1626.44   87.29
  -2  -5  -3 1537.75   94.79
  -2  -5  -3 1592.54   92.89
   3  -5   3   97.49   10.70
  -3  -5  -3   92.19   14.00
  -3  -5  -3   80.59   14.40
   3   5   3   90.39    8.00
  -4  -5  -3  842.12   61.19
   4  -5   3  863.11   50.49
  -4  -5  -3  791.42   62.69
   4  -5   3  856.51   52.29
   4  -5   3  724.63   54.99
   4   5   3  862.21   46.60
   4   5   3  884.61   49.70
   5  -5   3  281.57   24.40
   5  -5   3  260.67   26.70
   5  -5   3  309.47   28.50
  -5  -5  -3  309.37   33.00
   5  -5   3  312.17   27.30
  -5  -5  -3  269.27   34.50
   5   5   3  265.37   23.40
   5   5   3  278.87   27.40
   6  -5   3  201.28   21.90
   6  -5   3  178.58   19.20
   6  -5   3  182.58   20.70
   6  -5   3  187.28   15.60
  -6  -5  -3  232.88   29.70
  -6  -5  -3  161.58   29.90
   6   5   3  212.68   15.20
   6   5   3  179.38   16.90
   6   5   3  194.98   17.90
   7  -5   3  151.48   16.00
   7  -5   3  143.09   18.70
  -7  -5  -3  124.19   21.50
   7  -5   3  122.49   10.60
   7   5   3  138.69   14.20
   7   5   3  127.29    9.90
   7   5   3  126.29   12.70
   8  -5   3    3.30    4.40
  -8  -5  -3   13.50   11.80
   8   5   3    8.10    3.20
   8   5   3   17.20    4.90
   9  -5   3   76.49   10.30
  -9  -5  -3   58.49   17.20
   9   5   3   76.99    8.80
   9   5   3   65.09    6.70
   9  -6  -3   11.70    6.80
   9  -6  -3    3.90    3.30
   9   6  -3    9.40    2.80
   8  -6  -3   15.60    7.30
   8  -6  -3   19.30    6.70
   8   6  -3   21.30   12.30
   8   6  -3   11.50    3.40
  -7  -6   3    0.50   10.20
   7  -6  -3    0.60    3.30
   7  -6  -3   -2.90    7.10
   7   6  -3    4.30    6.10
   7   6  -3   -2.10    2.10
   6  -6  -3   -8.40    9.30
   6  -6  -3    8.20    5.00
  -6  -6   3   -6.30    8.00
   6  -6  -3   -1.60    1.60
   6   6  -3    7.70    8.50
   6   6  -3    0.10    2.30
   6   6  -3   13.70    5.80
   6   6  -3    0.20    1.80
   5  -6  -3    0.50    1.90
   5  -6  -3    0.40    4.40
   5  -6  -3    3.80    3.20
   5   6  -3    3.70    2.90
   5   6  -3   -0.10    7.50
   5   6  -3    5.50    3.70
   5   6  -3    4.00    2.30
   4  -6  -3   30.00    9.00
  -4  -6   3   34.90    9.40
   4  -6  -3   30.30    6.50
   4  -6  -3   36.40    8.10
   4   6  -3   40.40    6.30
   4   6  -3   33.70    6.30
   4   6  -3   34.40    7.00
   3  -6  -3   89.09   10.30
  -3  -6   3   77.69   15.90
   3  -6  -3   85.89   10.40
   3   6  -3   87.99    9.30
   3   6  -3   79.39    9.80
   3   6  -3   79.19   10.20
   2  -6  -3    8.40    4.60
   2  -6  -3    4.10    2.90
  -2  -6   3    6.70    5.10
   2   6  -3    5.00    4.10
   2   6  -3    3.00    2.40
   1  -6  -3  306.17   22.90
   1  -6  -3  349.87   35.30
   1   6  -3  313.47   21.80
   1   6  -3  290.07   33.90
   0  -6  -3   24.60    7.50
   0  -6  -3   44.60    9.60
   0  -6   3   17.40    8.30
   0  -6   3   17.60    4.30
   0   6  -3   27.10    7.60
   0   6   3   29.10    6.60
   0   6  -3   26.50    5.60
   1  -6   3  130.99   12.30
  -1  -6  -3  136.79   17.50
   1  -6   3   90.29   21.10
  -1  -6  -3  123.49   15.60
   1   6   3   96.09   19.60
  -1   6  -3  134.29   16.20
  -2  -6  -3    3.20    4.80
  -2  -6  -3    2.90    5.20
   2  -6   3   -2.40    3.60
  -2  -6  -3   15.80    8.80
   2  -6   3    1.60    2.90
   2   6   3   -1.30    3.10
  -2   6  -3    2.50    5.30
   3  -6   3   58.69   12.10
   3  -6   3   52.29    8.60
  -3  -6  -3   36.00   10.80
   3  -6   3   53.19    9.90
  -3  -6  -3   33.20   10.60
   3   6   3   40.40    5.90
   3   6   3   50.59    8.00
  -4  -6  -3   -7.10    4.00
   4  -6   3    2.60    4.80
  -4  -6  -3   -5.70    7.40
   4  -6   3   -0.60    2.40
   4  -6   3   -1.00    6.50
   4   6   3    1.60    2.70
   4   6   3   -1.80    2.10
  -5  -6  -3    3.70   13.10
   5  -6   3   14.90    6.80
   5  -6   3    8.80    3.70
   5  -6   3   -2.40    7.80
   5  -6   3   15.00    6.70
  -5  -6  -3   13.00   11.10
   5   6   3   10.90    3.60
   5   6   3    3.30    3.10
  -6  -6  -3   17.10   10.70
   6  -6   3    4.80    4.90
   6  -6   3    1.90    2.10
   6   6   3    0.30    2.50
   6   6   3    4.50    2.00
   7  -6   3    2.90    2.10
   7  -6   3    2.70    3.90
  -7  -6  -3   -8.40    7.50
   7   6   3    1.00    2.40
   7   6   3    3.60    1.70
   7   6   3   10.10    7.00
   8  -6   3   -0.40    3.60
  -8  -6  -3   -4.80    8.50
   8   6   3   -1.30    1.40
   9  -6   3    5.20    3.50
   9   6   3    3.80    2.10
   9  -7  -3    0.10    2.60
   9   7  -3    0.60    1.50
   8  -7  -3    4.00    3.40
   8   7  -3   -1.30    1.60
   7  -7  -3    7.60    4.70
   7   7  -3    5.70    3.20
   6  -7  -3    6.70    2.50
  -6  -7   3   10.30   12.30
   6  -7  -3    4.20    4.40
   6   7  -3    5.20    1.90
   6   7  -3   16.90    4.80
   5  -7  -3   10.20    5.30
  -5  -7   3   20.50   11.30
   5  -7  -3   23.10    5.10
   5   7  -3   15.30    5.30
   5   7  -3    9.30    6.90
   5   7  -3   17.00    4.30
   4  -7  -3   24.40    5.80
  -4  -7   3   21.70    9.20
   4  -7  -3   14.80    5.80
   4  -7  -3    7.50    4.40
   4   7  -3    8.30    4.30
   4   7  -3   17.80    4.60
   4   7  -3    6.60    5.80
   4   7  -3   14.00    4.90
  -3  -7   3   47.40   13.70
   3  -7  -3   47.70    8.20
   3  -7  -3   28.70    7.00
   3   7  -3   36.20    8.50
   3   7  -3   45.60    9.10
   3   7  -3   38.80    6.70
   3   7  -3   46.50    7.20
  -2  -7   3  104.39   17.70
   2  -7  -3  104.89   13.80
   2  -7  -3  117.29   13.00
   2   7  -3  113.29   13.90
   2   7  -3  111.39   11.60
  -2   7   3  120.79   14.30
   1  -7  -3   34.60    7.90
   1  -7  -3   41.20    9.70
  -1  -7   3   35.00    9.10
  -1  -7   3   44.00    8.90
   1   7  -3   31.50    8.00
  -1   7   3   42.80    8.10
   1   7  -3   44.50    7.20
   0  -7   3   62.19   13.00
   0  -7   3   65.69    9.40
   0  -7  -3   77.79   14.40
   0  -7  -3   50.59    9.10
   0  -7  -3   65.99   13.80
   0   7  -3   85.79   12.90
   0   7  -3   70.79    9.30
   0   7   3   68.49   11.70
   1  -7   3   47.40    7.70
   1  -7   3   47.80   10.70
  -1  -7  -3   24.50    8.10
  -1  -7  -3   43.40   10.00
  -1   7  -3   39.40    8.30
   1   7   3   48.60   10.00
  -1   7  -3   36.70    7.90
   2  -7   3    7.00    4.50
  -2  -7  -3   -5.70    6.30
  -2  -7  -3    0.90    3.90
   2  -7   3   10.60    5.50
   2   7   3    5.70    3.10
  -2   7  -3   -5.80    4.60
   2   7   3    4.40    3.30
  -2   7  -3   -3.70    3.50
   3  -7   3  186.08   18.80
   3  -7   3  211.48   19.70
   3  -7   3  188.58   21.90
  -3  -7  -3  174.88   24.20
  -3  -7  -3  171.28   31.20
  -3  -7  -3  173.78   26.90
   3   7   3  213.58   18.60
  -3   7  -3  240.18   21.10
   3   7   3  207.08   16.10
   4  -7   3   13.80    6.00
  -4  -7  -3    7.70    9.40
   4  -7   3   20.20    8.20
   4  -7   3   13.40    4.60
   4  -7   3   15.00    7.20
   4   7   3   10.70    3.60
  -4   7  -3    2.40    8.30
   4   7   3   14.60    5.90
   5  -7   3   66.39    9.30
   5  -7   3   68.99   14.20
   5  -7   3   69.29   12.50
  -5  -7  -3   50.99   15.00
   5   7   3   70.29   10.30
   5   7   3   67.19    8.40
  -6  -7  -3    8.00   11.20
   6  -7   3    8.50    3.10
   6  -7   3   11.20    5.80
   6   7   3    6.00    3.60
   7  -7   3   19.10    5.40
   7  -7   3   14.60    2.70
  -7  -7  -3   32.30   11.20
   7   7   3   15.00    2.80
   7   7   3   15.80    4.10
   8  -7   3    4.80    4.50
   8   7   3    0.80    1.70
   8  -8  -3    2.90    2.60
   8   8  -3   -0.80    1.40
   7   8  -3    0.70    2.40
   6  -8  -3   -0.20    1.70
   6  -8  -3    3.80    4.80
   6   8  -3    4.00    2.30
   6   8  -3    3.30    1.40
   5  -8  -3   30.60    8.40
   5  -8  -3   24.30    5.10
   5   8  -3   23.30    5.80
   5   8  -3   25.20    4.60
   4  -8  -3   33.80    9.40
   4  -8  -3   36.90    6.80
   4   8  -3   35.80    6.60
   4   8  -3   44.80    7.90
   3  -8  -3   48.40    8.70
   3   8  -3   56.19    9.00
  -3   8   3   31.10    7.60
   3   8  -3   53.69    8.50
   3   8  -3   60.49   12.60
   3   8  -3   46.00    9.10
   2  -8  -3    3.20    3.20
  -2  -8   3   14.40    7.90
   2  -8  -3   -4.40    3.90
  -2   8   3    3.00    5.50
   2   8  -3    3.50    3.00
   2   8  -3   -4.50    2.90
   2   8  -3    2.40    3.60
  -1  -8   3   90.69   15.40
   1  -8  -3   82.99   13.50
   1  -8  -3   65.09   10.80
  -1  -8   3   46.90    9.50
  -1   8   3   86.99   11.80
   1   8  -3   68.69   12.20
   1   8  -3   67.89    9.70
   1   8  -3   65.29   11.10
   0  -8   3   13.40    7.70
   0  -8  -3   11.30    6.00
   0  -8   3   29.70    9.70
   0   8  -3   25.20    7.50
   0   8  -3   40.80    8.40
   0   8   3   23.20    7.10
  -1  -8  -3   71.49   12.20
   1  -8   3   87.69   12.40
   1  -8   3  104.89   15.00
  -1  -8  -3   81.29   14.10
  -1   8  -3   90.09   13.40
   1   8   3   75.19    9.90
   1   8   3   61.79   11.30
  -1   8  -3   77.99   11.20
   2  -8   3    9.60    8.10
  -2  -8  -3   29.80    8.70
   2  -8   3    7.10    5.70
   2  -8   3   21.30    6.50
  -2  -8  -3   14.00    9.20
   2   8   3   16.20    4.60
   2   8   3   15.30    5.30
  -2   8  -3   19.00    6.30
  -2   8  -3   12.50    4.30
   3  -8   3   94.49   16.40
  -3  -8  -3  110.79   16.10
   3  -8   3   96.89   12.90
  -3  -8  -3  136.09   21.00
  -3   8  -3  123.69   16.10
   3   8   3   84.09   12.10
   3   8   3  109.19   12.40
  -4  -8  -3  103.79   23.70
   4  -8   3   72.59   10.30
   4  -8   3   58.19   12.10
   4  -8   3  104.29   16.80
   4   8   3   59.49    9.50
   4   8   3   75.79    9.50
   5  -8   3   61.29    8.30
   5  -8   3   44.10   11.00
  -5  -8  -3   63.29   17.50
   5   8   3   60.79    7.50
   5   8   3   69.79    9.60
  -6  -8  -3   33.90   11.10
   6  -8   3   35.70    8.10
   6  -8   3   25.30    5.50
   6   8   3   20.80    4.70
   7   8   3    1.20    1.70
   7  -9  -3   -2.60    3.80
   7   9  -3   -0.60    1.70
   6  -9  -3    0.70    3.60
   6   9  -3    5.60    2.70
   5  -9  -3   -4.80    2.90
   5  -9  -3    6.40    2.60
   5   9  -3    2.40    3.00
   5   9  -3    1.40    1.80
   4  -9  -3   -0.30    1.80
   4  -9  -3   -0.80    2.60
   4   9  -3   -1.20    2.40
   4   9  -3    2.50    2.00
   3  -9  -3    0.30    3.60
   3  -9  -3    3.30    2.40
  -3  -9   3   -0.10   12.50
   3   9  -3   -2.00    2.30
  -3   9   3    2.20    4.80
   3   9  -3    2.30    2.50
   2  -9  -3    2.90    3.70
  -2  -9   3    6.80    5.80
   2   9  -3    2.20    3.70
   2   9  -3   13.50    4.80
   2   9  -3    7.60    3.20
  -2   9   3    9.60    4.50
  -1  -9   3   12.00    6.30
   1  -9  -3    9.70    4.50
   1   9  -3    6.50    4.10
  -1   9   3    8.30    5.30
   0  -9  -3   34.60    9.50
   0  -9   3   28.00    8.90
   0   9  -3   23.00    7.50
  -1  -9  -3    2.60    4.50
   1  -9   3    3.80    4.50
   1   9   3    2.20    3.10
  -1   9  -3    6.60    4.00
  -2  -9  -3   41.60   10.30
   2  -9   3   27.50    9.80
   2  -9   3   55.59    9.90
   2   9   3   41.80    7.50
  -3  -9  -3   20.30    7.10
   3  -9   3   -6.50    8.90
   3  -9   3    2.20    4.10
   3   9   3    1.30    2.40
   3   9   3    3.00    2.40
   4  -9   3    2.60    2.30
  -4  -9  -3  -10.50    7.60
   4   9   3    1.90    2.30
   4   9   3    4.90    2.90
   5  -9   3   -1.30    2.00
  -5  -9  -3   10.80    9.00
   5   9   3    0.20    2.10
   5   9   3    0.80    1.50
   6  -9   3   -3.00    1.90
   6   9   3    1.80    1.70
   6   9   3    1.80    1.30
   5 -10  -3    4.70    2.50
   5 -10  -3    0.70    3.00
   5  10  -3    7.90    2.70
   4 -10  -3   -0.50    3.00
   4 -10  -3    1.80    2.00
   4  10  -3    3.50    3.20
   3 -10  -3   12.50    4.40
   3 -10  -3    6.20    3.70
   3  10  -3   17.50    4.10
   3  10  -3   16.60    4.80
   2 -10  -3   20.50    5.80
  -2 -10   3   18.20    6.90
   2  10  -3   19.10    4.90
  -2  10   3    8.80    4.80
   2  10  -3   14.50    7.70
   1 -10  -3    6.60    3.70
   1  10  -3   -3.30    2.40
  -1  10   3    6.10    3.30
   1  10  -3    1.20    3.90
   0 -10  -3    3.90    4.20
   0 -10   3   -5.70    3.70
   0  10   3    0.10    2.20
   1 -10   3    0.70    6.20
  -1 -10  -3    7.00    3.70
   1 -10   3   11.10    5.00
   1  10   3    6.10    3.10
  -2 -10  -3    0.10    4.50
   2 -10   3    8.00    4.10
   2  10   3    8.50    3.20
  -3 -10  -3  -12.20    6.00
   3 -10   3    4.40    3.10
   3  10   3   -0.70    2.20
   3  10   3    0.10    1.60
   4 -10   3   13.90    3.90
   4  10   3    9.50    2.70
   4  10   3    8.90    3.30
   3 -11  -3   -0.10    3.40
   2 -11  -3    0.90    2.20
   1 -11  -3    0.70    2.40
  -1 -11   3    0.10    4.00
   1 -11  -3    2.00    3.50
   0 -11  -3    1.90    3.50
   0 -11   3    8.90    3.90
   0  11   3    3.00    3.00
  -1 -11  -3    1.40    4.20
   1 -11   3    9.10    4.30
   1  11   3    3.70    3.90
   1  11   3   -0.10    2.30
   2 -11   3    6.90    3.00
  -2 -11  -3   14.80    5.10
   2  11   3    3.40    2.40
  11   0  -4   49.60    7.20
  11   0  -4   41.90    7.80
  10   0  -4   69.79   10.90
  10   0  -4   57.89    6.90
  10   0  -4   67.69   11.60
  10   0  -4   66.59    9.80
   9   0  -4  313.07   29.40
   9   0  -4  303.27   24.20
   9   0  -4  313.77   26.70
   9   0  -4  326.57   26.50
   9   0  -4  271.77   21.80
   8   0  -4   37.10    9.80
  -8   0   4   42.10   12.30
   8   0  -4   47.60   10.40
   8   0  -4   24.90    6.20
   8   0  -4   46.40    9.40
   8   0  -4   26.80    5.60
   8   0  -4   28.90    8.40
   8   0  -4   36.60    9.40
   7   0  -4 1134.79   69.99
   7   0  -4 1069.39   73.79
   7   0  -4 1221.18   73.59
   7   0  -4 1216.38   72.09
   7   0  -4 1168.38   68.59
   7   0  -4 1171.98   66.69
  -7   0   4 1080.49   72.49
   7   0  -4 1178.08   67.09
  -6   0   4    4.30    3.30
   6   0  -4    4.90    5.80
   6   0  -4    6.80    2.60
   6   0  -4    5.00    3.50
   6   0  -4    2.20    4.90
   6   0  -4    4.80    4.40
   6   0  -4    2.10    5.00
   6   0  -4   -0.70    5.50
   6   0  -4    4.00    2.90
   5   0  -4 3630.04  184.28
   5   0  -4 3506.55  185.78
   4   0  -4 1885.91  100.99
   4   0  -4 1943.71  100.59
   3   0  -4 5687.23  280.87
   3   0  -4 5316.17  280.37
   2   0  -4 1144.19   59.99
   2   0  -4 1152.68   61.19
  -1   0   4 9999.00  505.35
   0   0  -4 2780.02  149.39
   0   0  -4 2711.83  149.29
   0   0  -4 3284.47  148.39
   1   0   4 5731.43  285.97
  -1   0  -4 5013.00  286.07
  -1   0  -4 6290.37  289.87
   1   0   4 5641.34  287.47
  -2   0  -4 1927.91  107.59
   2   0   4 2061.89  105.09
   3   0   4 1997.50  107.89
  -3   0  -4 2037.10  113.09
   4   0   4 2586.04  145.69
  -4   0  -4 2909.61  154.88
   5   0   4  294.07   22.60
  -5   0  -4  346.87   31.40
   5   0   4  271.67   24.30
   6   0   4 1550.24   88.29
   6   0   4 1317.97   96.09
   6   0   4 1484.55   81.39
   6   0   4 1563.94   91.69
  -6   0  -4 1664.43  100.79
  -7   0  -4   29.90   11.90
   7   0   4   39.90    6.20
   7   0   4   13.80   14.70
   7   0   4   32.40    9.00
   7   0   4   25.90    7.50
   8   0   4  693.03   49.20
   8   0   4  675.63   44.80
  -8   0  -4  573.14   56.19
   9   0   4    1.10    3.10
   9   0   4    5.60    4.80
  10   0   4  154.38   14.60
  10   0   4  178.48   16.80
  11  -1  -4    9.00    4.20
  11  -1  -4   13.50    3.80
  11   1  -4    2.20    2.80
  11   1  -4    7.10    3.50
  10  -1  -4    4.30    3.40
  10  -1  -4    8.40    3.90
  10  -1  -4    2.00    3.10
  10   1  -4    3.20    3.50
  10   1  -4    5.90    4.00
   9  -1  -4    8.90    4.40
   9  -1  -4    6.70    4.40
   9  -1  -4    8.10    4.80
   9  -1  -4    3.60    3.60
   9   1  -4    7.50    4.50
   9   1  -4    9.40    5.50
   9   1  -4   10.50    5.40
   9   1  -4   13.10    5.80
   9   1  -4    9.30    5.90
   8  -1  -4   88.39   12.50
   8  -1  -4  118.69   17.50
   8  -1  -4  118.79   11.50
   8  -1  -4  105.49   15.90
   8  -1  -4   99.69   13.80
  -8  -1   4   55.49   17.90
   8  -1  -4   94.59   13.30
   8  -1  -4  103.19   12.50
   8   1  -4   88.69   13.20
   8   1  -4   85.39   14.90
   8   1  -4  101.69   15.20
   8   1  -4  104.59   12.60
   8   1  -4  108.09   11.00
   8   1  -4   81.09   13.10
   7  -1  -4   44.40   10.30
   7  -1  -4   29.20    6.70
  -7  -1   4   19.70    9.00
   7  -1  -4   45.50   10.00
   7  -1  -4   44.70    8.00
   7  -1  -4   39.30    9.10
   7  -1  -4   25.50    8.70
   7  -1  -4   55.19   11.70
   7   1  -4   42.40    6.50
   7   1  -4   33.80    8.90
   7   1  -4   36.80    5.10
   7   1  -4   43.00   10.60
  -7   1   4   25.90    7.70
   7   1  -4   32.80   10.40
   7   1  -4   22.90    7.20
   7   1  -4   46.00    8.20
  -6  -1   4  507.75   37.00
   6  -1  -4  521.35   33.00
   6  -1  -4  531.35   40.30
   6  -1  -4  526.05   39.00
   6  -1  -4  465.05   36.60
   6  -1  -4  490.65   36.40
   6  -1  -4  466.05   38.30
   6  -1  -4  516.25   35.50
   6   1  -4  492.35   32.60
   6   1  -4  512.75   38.80
   6   1  -4  533.55   32.40
   6   1  -4  527.95   30.10
   6   1  -4  475.95   39.60
   6   1  -4  497.55   35.80
   6   1  -4  471.05   35.90
   6   1  -4  543.15   36.80
   5  -1  -4   12.50    3.30
   5  -1  -4   11.60    3.40
  -5  -1   4   12.70    4.40
   5   1  -4   14.80    3.50
   5   1  -4   12.00    3.40
   4  -1  -4 3074.29  152.88
   4  -1  -4 2915.11  153.08
  -4  -1   4 2856.21  154.48
   4   1  -4 2950.60  151.78
   4   1  -4 2899.01  152.68
  -3  -1   4   18.80    3.10
   3  -1  -4   16.50    3.50
   3  -1  -4   20.20    3.10
   3   1  -4   18.20    2.90
   3   1  -4   16.80    2.90
  -2  -1   4 4033.60  213.18
   2  -1  -4 4577.94  214.68
   2  -1  -4 4072.59  215.68
   2   1  -4 4012.50  214.98
   2   1  -4 4374.56  214.18
   1  -1  -4 2033.60  106.79
   1  -1  -4 2085.09  107.49
   1  -1  -4 2105.39  105.79
   1   1  -4 2049.20  106.69
   0  -1   4 1880.51   94.69
   0  -1  -4 1892.11   97.09
   0   1  -4 1804.92   95.79
  -1  -1  -4 1346.17   73.09
   1  -1   4 1379.76   71.49
  -1   1  -4 1349.86   70.49
  -2  -1  -4  659.93   40.30
   2  -1   4  624.34   37.40
  -2   1  -4  604.84   34.60
   2   1   4  753.62   33.90
   2   1   4  649.14   33.60
  -3  -1  -4 1667.23   96.19
   3  -1   4 1689.93   90.69
   4  -1   4   10.20    3.50
  -4  -1  -4   12.50    5.70
  -4   1  -4   11.50    4.80
   5  -1   4  653.63   48.30
  -5  -1  -4  828.72   59.59
   5  -1   4  827.62   48.40
   5  -1   4  788.72   51.39
   5   1   4  735.73   49.00
  -5   1  -4  906.31   57.49
   6  -1   4   75.99   12.40
  -6  -1  -4   80.69   19.30
   6  -1   4   66.89    9.70
   6  -1   4   59.39    7.50
   6  -1   4   82.09   11.20
   6   1   4   81.49   10.50
  -6   1  -4   74.69   14.10
   6   1   4   56.99   11.40
   6   1   4   59.69    7.10
   6   1   4   67.29   11.20
   7  -1   4  210.98   19.80
   7  -1   4  181.28   13.50
  -7  -1  -4  195.38   28.40
   7  -1   4  173.98   28.10
   7  -1   4  201.38   22.00
   7   1   4  186.08   13.40
   7   1   4  199.38   19.50
  -7   1  -4  227.08   26.10
   7   1   4  182.08   21.00
   8  -1   4    2.30    4.00
  -8  -1  -4    3.80   14.10
   8  -1   4   -4.30    3.50
   8   1   4    2.90    5.30
   8   1   4   -1.80    3.50
   9  -1   4   61.79   10.00
   9  -1   4   81.69   12.70
   9   1   4   56.99    9.70
   9   1   4   75.99   11.50
  10  -1   4    6.40    4.00
 -10  -1  -4    4.50    5.30
  10  -1   4    5.10    2.90
  10   1   4    7.40    3.90
  11  -2  -4   -1.30    2.00
  11  -2  -4    0.00    3.50
  11  -2  -4    3.60    3.60
  11   2  -4    2.40    2.50
  11   2  -4    0.90    3.00
  11   2  -4    0.50    1.90
  10  -2  -4    5.60    3.90
  10  -2  -4    6.40    4.30
  10  -2  -4    4.30    3.90
  10   2  -4    5.30    2.80
  10   2  -4    8.50    4.00
  10   2  -4    5.90    4.70
   9  -2  -4    2.20    3.00
   9  -2  -4   -3.00    2.80
  -9  -2   4   -3.80    7.60
   9  -2  -4    6.60    4.90
   9   2  -4    2.20    3.80
   9   2  -4   -0.80    3.10
   9   2  -4    2.20    4.40
   8  -2  -4   75.69   12.10
   8  -2  -4   55.79    8.70
   8  -2  -4   66.79   15.50
   8  -2  -4   62.19   10.50
   8  -2  -4   52.79   12.40
   8  -2  -4   58.09    9.00
   8   2  -4   58.69   11.40
   8   2  -4   73.79   13.30
   8   2  -4   60.19   10.70
  -8   2   4   37.10   10.50
   8   2  -4   68.59   11.60
   8   2  -4   70.79   10.10
   8   2  -4   61.29    8.70
   7  -2  -4   73.89   12.40
   7  -2  -4   61.99   12.50
   7  -2  -4   57.99    9.20
   7  -2  -4   89.19   15.60
   7  -2  -4   57.99   10.40
  -7  -2   4   36.20   11.10
   7  -2  -4   39.70   10.40
   7  -2  -4   72.99   13.10
   7   2  -4   62.99   11.50
   7   2  -4   74.39   13.70
   7   2  -4   59.59    6.80
   7   2  -4   69.59    8.60
   7   2  -4   74.09   11.30
   7   2  -4   45.30   10.60
   7   2  -4   52.69    8.70
   6  -2  -4  235.68   21.50
   6  -2  -4  249.88   21.10
   6  -2  -4  223.18   22.60
   6  -2  -4  234.58   18.90
   6  -2  -4  227.38   24.00
   6  -2  -4  210.58   23.00
  -6  -2   4  233.28   22.80
   6  -2  -4  258.47   24.40
   6   2  -4  216.18   26.40
   6   2  -4  226.98   16.40
   6   2  -4  219.28   18.80
   6   2  -4  271.07   22.50
   6   2  -4  220.88   18.10
   6   2  -4  253.87   24.40
   6   2  -4  189.78   21.00
   5  -2  -4  143.29   12.70
  -5  -2   4  132.19   14.20
   5   2  -4  143.99   10.90
   4  -2  -4    3.20    2.00
   4   2  -4    4.80    1.60
  -3  -2   4 1057.39   57.89
   3  -2  -4 1118.29   58.09
   3   2  -4 1037.10   56.99
   2  -2  -4   78.69    6.20
  -2  -2   4   68.89    5.20
   2   2  -4   73.69    7.70
   1  -2  -4  720.13   39.80
   1   2  -4  699.43   36.00
   1   2  -4  640.04   37.00
   0  -2   4 1780.22   90.29
   0  -2  -4 1851.41   93.99
   0   2  -4 1648.04   90.99
   1  -2   4  224.18   13.80
  -1  -2  -4  242.38   16.90
  -1   2  -4  209.98   13.70
   2  -2   4  319.77   20.90
  -2  -2  -4  359.16   24.80
  -3  -2  -4  211.88   20.60
   3  -2   4  209.78   16.30
   3   2   4  240.98   12.50
  -4  -2  -4  425.66   36.50
   4  -2   4  446.26   29.10
   5  -2   4   89.89   12.90
   5  -2   4  106.39    9.80
   5  -2   4   94.59   13.10
  -5  -2  -4  100.19   17.70
   5  -2   4  112.29   11.60
   5   2   4   92.09    9.30
   5   2   4  112.99   12.70
   6  -2   4   85.69   10.60
   6  -2   4   84.09   11.80
   6  -2   4   84.99   13.60
   6  -2   4   87.99   14.40
  -6  -2  -4  100.99   19.10
   6  -2   4   82.09    8.60
   6   2   4   93.09    9.90
  -6   2  -4   62.19   13.00
   6   2   4   70.69    7.70
   6   2   4   85.09   14.00
   6   2   4   58.09   10.90
   7  -2   4   14.50    5.80
   7  -2   4   14.80    7.20
   7  -2   4   18.40    3.80
   7  -2   4   23.30    6.60
  -7  -2  -4   26.50   14.00
   7   2   4   33.00    9.80
   7   2   4   22.20    3.80
   7   2   4   19.20    5.20
  -7   2  -4   21.40    9.70
   7   2   4   18.60    5.60
   8  -2   4  158.38   19.60
   8  -2   4  193.78   21.50
   8  -2   4  193.38   20.10
   8   2   4  181.18   18.60
   8   2   4  251.97   31.00
   8   2   4  176.08   15.10
  -9  -2  -4   -2.00    6.30
   9  -2   4    2.00    4.20
   9  -2   4    2.70    3.50
   9   2   4   -2.80    4.00
  10  -2   4   35.90    6.50
  10  -2   4   34.40    7.90
  10   2   4   36.80    6.50
  10   2   4   40.60    8.70
  11  -3  -4    3.60    3.10
  11  -3  -4   18.60    6.10
  11   3  -4    8.70    3.40
  11   3  -4    9.50    2.00
  10  -3  -4   10.10    4.30
  10  -3  -4    4.50    4.20
  10  -3  -4    3.60    4.40
  10   3  -4   10.30    4.50
  10   3  -4    4.00    3.90
  10   3  -4    3.60    2.70
   9  -3  -4   18.60    7.00
   9  -3  -4   17.90    6.60
   9  -3  -4   11.60    5.60
   9   3  -4   14.90    4.30
   9   3  -4   14.50    6.20
   9   3  -4   16.10    7.00
   9   3  -4   12.30    5.20
   8  -3  -4  219.58   20.30
   8  -3  -4  286.47   24.80
   8  -3  -4  221.58   23.50
   8  -3  -4  252.37   24.20
   8   3  -4  224.18   18.80
   8   3  -4  261.57   20.30
   8   3  -4  257.67   23.80
   8   3  -4  203.28   23.80
   8   3  -4  245.18   23.70
   7  -3  -4    7.80    7.80
   7  -3  -4   19.70    6.50
   7  -3  -4   22.80    5.70
  -7  -3   4    5.30    6.30
   7   3  -4   11.20    3.80
   7   3  -4   -1.20    8.80
   7   3  -4   19.90   10.90
   7   3  -4   13.00    4.20
   7   3  -4   22.30    9.50
   7   3  -4    6.50    4.90
   6  -3  -4  506.45   39.60
  -6  -3   4  536.45   39.60
   6  -3  -4  530.95   36.10
   6  -3  -4  590.34   44.60
   6  -3  -4  528.75   40.70
   6  -3  -4  579.24   40.60
  -6  -3   4  515.85   40.20
   6   3  -4  661.13   41.10
   6   3  -4  549.54   32.50
   6   3  -4  513.25   34.50
   6   3  -4  511.25   42.70
   6   3  -4  605.34   45.30
   6   3  -4  515.15   39.80
   6   3  -4  510.15   40.30
   5  -3  -4   17.30    6.00
   5  -3  -4   17.90    4.50
   5  -3  -4   24.30    7.40
  -5  -3   4   14.10    6.00
  -5  -3   4   19.10    8.50
   5   3  -4   13.40    3.30
   5   3  -4   12.20    3.70
   5   3  -4   22.60    8.90
  -4  -3   4 2327.07  132.49
  -4  -3   4 2222.88  129.59
   4  -3  -4 2628.84  128.29
   4   3  -4 2483.35  126.09
  -3  -3   4   16.80    4.00
  -3  -3   4   18.30    4.70
   3  -3  -4   13.90    3.10
   3   3  -4   10.00    2.50
   2  -3  -4 4304.37  211.78
   2   3  -4 3945.31  210.88
   1  -3  -4   11.50    3.40
   1  -3  -4   11.30    3.60
   1   3  -4   18.70    2.80
   0  -3   4 4086.19  216.08
   0  -3  -4 4420.06  220.78
   0  -3  -4 4506.05  219.68
   0   3  -4 3928.61  216.28
  -1  -3  -4  147.29   13.30
   1  -3   4  148.89   10.50
  -1  -3  -4  144.19   12.50
  -2  -3  -4 2838.72  151.08
   2  -3   4 2568.04  145.09
  -2  -3  -4 2976.00  149.88
   3  -3   4 1313.97   74.39
  -3  -3  -4 1292.47   81.39
   3   3   4 1430.66   70.29
  -4  -3  -4  556.44   57.09
   4  -3   4  652.33   39.30
   5  -3   4  904.81   51.89
   5  -3   4  827.22   50.39
  -5  -3  -4  738.03   62.39
   5  -3   4  801.72   47.40
   5   3   4  822.82   46.40
   5   3   4  726.53   50.39
   5   3   4  839.42   49.30
   6  -3   4  452.85   28.70
   6  -3   4  482.45   41.00
   6  -3   4  418.86   35.70
   6  -3   4  446.16   32.80
  -6  -3  -4  445.66   46.60
   6  -3   4  477.85   33.20
   6   3   4  448.06   27.80
   6   3   4  459.15   30.40
   6   3   4  417.26   35.00
   6   3   4  455.55   33.20
   7  -3   4  327.07   24.30
   7  -3   4  257.17   18.60
   7  -3   4  271.97   27.40
   7  -3   4  320.27   26.20
  -7  -3  -4  274.07   38.10
   7  -3   4  286.87   24.30
   7   3   4  302.87   24.90
   7   3   4  292.97   21.20
   7   3   4  267.67   25.70
  -7   3  -4  258.87   30.90
   7   3   4  288.27   18.50
   8  -3   4    7.80    7.30
  -8  -3  -4    9.80    7.20
   8  -3   4   18.20    5.40
   8  -3   4   25.10    8.20
   8   3   4   24.70    6.50
   8   3   4   18.20    4.50
   8   3   4   21.40    7.20
  -9  -3  -4   86.99   16.00
   9  -3   4   97.29   13.60
   9  -3   4  103.29   14.00
   9   3   4  102.29   11.90
   9   3   4  111.69   13.80
  10  -3   4    3.10    2.90
  10  -3   4    1.90    4.50
  10   3   4    1.60    2.20
  10  -4  -4    3.60    2.80
  10  -4  -4    4.90    3.80
  10   4  -4    4.30    2.00
  10   4  -4    8.10    4.10
   9  -4  -4   18.40    6.10
   9  -4  -4    3.80    3.30
   9   4  -4   11.40    4.90
   9   4  -4   10.90    3.80
   9   4  -4   21.00    6.20
  -8  -4   4   -0.60    9.70
   8  -4  -4   -1.80    3.10
   8  -4  -4   -1.70    4.20
   8  -4  -4    1.30    5.20
   8   4  -4   -5.20    4.60
   8   4  -4   -0.60    4.20
   8   4  -4    1.60    2.40
   8   4  -4    3.90    6.40
   7  -4  -4   43.90   11.80
   7  -4  -4   78.99   15.00
  -7  -4   4   50.99   13.80
   7  -4  -4   58.39    9.50
   7   4  -4   54.09    8.30
   7   4  -4   64.79   10.20
   7   4  -4   70.59   12.50
   7   4  -4   77.59   13.50
   7   4  -4   56.49    8.60
   6  -4  -4    1.30    3.10
   6  -4  -4    8.20    6.10
   6  -4  -4    6.80    6.50
   6  -4  -4   -2.10    7.00
  -6  -4   4    7.40    7.10
   6  -4  -4    5.10    2.90
   6   4  -4    5.50    3.00
   6   4  -4    5.00    5.60
   6   4  -4    5.30    6.20
   6   4  -4   -1.90    4.70
   6   4  -4    1.60    2.90
   6   4  -4    9.00    3.70
  -5  -4   4  441.56   35.70
   5  -4  -4  412.86   33.70
   5  -4  -4  432.96   26.50
  -5  -4   4  452.55   33.30
   5  -4  -4  469.05   30.30
   5  -4  -4  468.05   41.40
   5   4  -4  357.16   34.10
   5   4  -4  465.25   29.50
   5   4  -4  395.36   36.00
   5   4  -4  429.76   25.90
   5   4  -4  457.95   27.50
   5   4  -4  440.56   29.30
   4  -4  -4    3.30    2.20
  -4  -4   4   -5.80    6.00
  -4  -4   4    6.50    5.20
   4   4  -4    1.90    2.10
   3  -4  -4  414.06   25.80
  -3  -4   4  390.56   29.30
   3   4  -4  404.36   24.50
   2  -4  -4  419.06   25.20
  -2  -4   4  377.16   28.10
   2   4  -4  406.76   24.20
   1  -4  -4 2822.12  141.89
  -1  -4   4 2552.74  141.49
   1   4  -4 2582.24  137.49
   0  -4  -4  142.59   13.10
   0  -4  -4  138.69   14.10
   0  -4   4  150.98   11.00
   0   4  -4  132.49   10.60
  -1  -4  -4  943.11   58.69
   1  -4   4 1012.10   53.79
  -1  -4  -4  947.21   58.99
   2  -4   4   11.50    3.50
  -2  -4  -4   13.70    5.30
  -2  -4  -4   19.70    5.40
  -3  -4  -4  266.67   25.90
  -3  -4  -4  266.17   24.90
   3  -4   4  274.57   20.10
   3   4   4  266.47   16.60
   4  -4   4   78.99    9.70
   4  -4   4   56.19    8.70
  -4  -4  -4   64.09   12.00
  -4  -4  -4   70.09   13.80
   4   4   4   76.69    8.40
   4   4   4   68.29    6.10
  -5  -4  -4   50.89   13.60
   5  -4   4   59.19   11.70
  -5  -4  -4   57.19   17.60
   5  -4   4   69.89    8.50
   5  -4   4   69.79    9.50
   5   4   4   59.99    7.30
   5   4   4   55.19   10.10
   5   4   4   61.99    8.90
   6  -4   4  471.35   36.90
  -6  -4  -4  515.05   48.00
   6  -4   4  488.65   31.50
   6  -4   4  492.75   35.60
  -6  -4  -4  465.45   50.19
   6  -4   4  497.85   38.60
   6  -4   4  577.94   36.00
   6   4   4  507.05   30.70
   6   4   4  483.55   33.10
   6   4   4  442.66   34.40
   7  -4   4  117.79   13.50
   7  -4   4  124.89   15.30
   7  -4   4  103.09   15.00
  -7  -4  -4  119.09   21.70
   7  -4   4   94.59    9.20
   7  -4   4  134.09   16.80
  -7  -4  -4  103.99   24.40
   7   4   4  109.99    9.10
   7   4   4   92.29   12.40
   7   4   4  106.49   11.00
  -7   4  -4   87.79   17.30
   8  -4   4   39.20   10.00
   8  -4   4   59.09   10.00
  -8  -4  -4   40.40   11.80
   8   4   4   50.99    6.70
   8   4   4   55.09    9.20
  -9  -4  -4    5.90   10.20
   9  -4   4    6.90    6.80
   9  -4   4    9.00    4.30
   9   4   4   -0.20    3.20
   9   4   4    4.40    3.60
  10  -5  -4   -1.10    2.10
  10  -5  -4   -3.50    3.30
  10   5  -4    1.50    1.50
  10   5  -4   -3.40    4.20
   9  -5  -4   -0.70    2.60
   9  -5  -4    4.90    4.40
   9   5  -4    2.90    4.20
   9   5  -4    3.50    2.10
   8  -5  -4   25.80    7.50
   8   5  -4   43.40    7.00
   8   5  -4   37.30    8.50
  -7  -5   4   -4.10    9.70
   7  -5  -4   -4.00    5.50
   7  -5  -4    3.90    4.10
   7  -5  -4   -5.90    5.10
   7   5  -4   -1.00    1.70
   7   5  -4   -9.60    5.00
   7   5  -4    4.20    5.50
   6  -5  -4    0.70    4.60
   6  -5  -4    0.30    2.20
  -6  -5   4    6.80    7.70
   6  -5  -4    4.20    3.40
   6   5  -4   -3.30    2.00
   6   5  -4    2.00    3.50
   6   5  -4    3.80    5.90
   5  -5  -4   10.70    5.80
  -5  -5   4   23.70    9.50
   5  -5  -4    4.30    3.30
   5  -5  -4    0.60    2.20
   5   5  -4    1.30    2.10
   5   5  -4    8.40    3.70
   5   5  -4    6.80    7.90
   5   5  -4   19.70    5.70
   5   5  -4    5.40    3.60
  -4  -5   4   79.29   13.60
   4  -5  -4   61.29    8.40
   4  -5  -4   61.09    8.00
   4  -5  -4   46.60   11.00
   4   5  -4   67.99    7.50
   4   5  -4   52.79    7.90
   4   5  -4   73.39    7.80
   4   5  -4   57.99    8.30
   3  -5  -4  153.58   13.20
  -3  -5   4  163.38   17.50
   3  -5  -4  131.19   12.90
   3   5  -4  147.99   12.00
   3   5  -4  147.29   13.40
  -2  -5   4   80.29   21.20
   1  -5  -4  119.49   12.70
   1  -5  -4  116.19   11.10
   1   5  -4  119.69   10.20
   0  -5  -4   55.99    9.80
   0  -5   4   57.09    6.70
   0  -5  -4   47.80    8.00
   0   5  -4   53.89    6.50
  -1  -5  -4   28.70    7.30
  -1  -5  -4   36.20    8.90
   1  -5   4   44.90    6.10
  -2  -5  -4   12.20    5.40
  -2  -5  -4    4.60    3.40
   2  -5   4    1.60    4.60
   2  -5   4   15.50    4.20
   2   5   4    9.40    4.60
  -3  -5  -4    2.00    5.50
   3  -5   4   12.00    4.60
   3  -5   4    9.00    3.70
  -3  -5  -4    9.60    6.10
   3   5   4   11.40    4.10
  -4  -5  -4  112.19   21.20
  -4  -5  -4  145.19   21.00
   4  -5   4  144.19   15.60
   4  -5   4  148.19   14.80
  -4   5  -4  147.09   15.70
   4   5   4  148.39   11.70
   4   5   4  161.98   13.60
   5  -5   4   14.60    5.60
  -5  -5  -4    1.30    8.60
   5  -5   4   -0.40    4.50
  -5  -5  -4   -4.60    4.90
   5   5   4    4.90    3.00
   5   5   4    2.70    2.40
   5   5   4    9.70    5.20
   6  -5   4   77.49    9.30
  -6  -5  -4   71.79   21.40
   6  -5   4   69.79   12.80
  -6  -5  -4  110.39   20.50
   6  -5   4   82.69   12.80
   6   5   4   80.39   10.00
   6   5   4   93.29    9.00
   6   5   4   61.59   10.60
   7  -5   4    6.50    2.30
   7  -5   4    1.40    4.60
  -7  -5  -4   10.10    7.30
   7   5   4    1.60    2.90
   7   5   4    4.80    4.40
   7   5   4    3.40    2.00
   8  -5   4    7.90    5.20
  -8  -5  -4   11.60    7.10
   8   5   4    4.40    2.40
   8   5   4    3.00    5.90
   9  -5   4    1.10    3.00
   9   5   4    3.80    4.40
   9   5   4   -0.70    2.30
   9  -6  -4   -0.50    2.00
   9   6  -4   -0.80    1.60
   8  -6  -4   39.40    9.40
   8  -6  -4   25.50    7.30
   8   6  -4   51.99   14.30
   8   6  -4   41.10    6.40
   7  -6  -4   73.09   13.70
   7  -6  -4   30.30    8.70
   7   6  -4   52.59   10.10
   7   6  -4   50.19    7.50
   6  -6  -4   60.79    6.30
  -6  -6   4   49.30   16.10
   6  -6  -4   53.19   12.20
   6  -6  -4   63.69   11.20
   6   6  -4   64.29    9.10
   6   6  -4   66.99   10.20
   6   6  -4   63.39    6.00
   6   6  -4   62.19    9.40
   6   6  -4   53.39   12.40
   5  -6  -4   73.09    8.20
  -5  -6   4   74.69   15.90
   5  -6  -4   48.90   10.90
   5  -6  -4   64.19   11.50
   5   6  -4   77.39   10.00
   5   6  -4   73.99    8.00
   5   6  -4   77.99    9.30
   4  -6  -4   28.80    6.90
   4  -6  -4   34.90   10.30
   4  -6  -4   32.10    6.20
   4   6  -4   31.30    5.80
   4   6  -4   41.30    7.90
   4   6  -4   35.90    6.40
   4   6  -4   27.80    5.50
  -3  -6   4  197.38   22.80
   3  -6  -4  212.68   17.90
   3  -6  -4  208.88   17.70
   3   6  -4  186.08   17.20
   3   6  -4  225.48   16.80
   3   6  -4  238.48   19.00
  -2  -6   4   25.60    8.50
   2  -6  -4   45.30    7.30
   2  -6  -4   38.90    8.20
   2   6  -4   41.30    9.60
   2   6  -4   55.09    8.30
   2   6  -4   53.29    6.90
   1  -6  -4  899.01   55.89
   1  -6  -4  845.62   51.89
   1  -6  -4  849.91   55.69
  -1  -6   4  876.21   52.39
   1   6  -4  899.91   50.79
   1   6  -4  870.01   55.69
   0  -6   4   95.89   15.70
   0  -6  -4  106.59   13.60
   0  -6   4  100.29   11.20
   0   6   4  126.39   13.90
   0   6  -4  112.79   11.00
   1  -6   4  230.98   18.00
  -1  -6  -4  249.88   29.30
   1  -6   4  225.78   21.40
  -1  -6  -4  203.58   21.20
  -1  -6  -4  205.58   23.70
  -1   6  -4  244.68   18.70
   1   6   4  199.98   19.10
  -2  -6  -4  215.78   22.90
  -2  -6  -4  230.38   25.50
  -2  -6  -4  223.18   22.90
   2  -6   4  209.08   18.50
   2  -6   4  241.88   21.30
  -2   6  -4  245.18   19.50
   2   6   4  219.88   19.40
  -2   6  -4  210.68   21.70
  -3  -6  -4   97.19   18.30
   3  -6   4  131.99   14.60
  -3  -6  -4  123.39   20.60
   3  -6   4  124.19   24.90
   3  -6   4  123.79   14.30
  -3  -6  -4  125.09   18.60
  -3   6  -4  171.18   16.00
   3   6   4  151.48   14.30
   3   6   4  153.48   11.90
   4  -6   4  300.57   25.80
  -4  -6  -4  315.37   34.20
   4  -6   4  326.57   25.10
  -4  -6  -4  256.57   34.00
  -4   6  -4  366.96   27.30
   4   6   4  349.67   24.10
   4   6   4  321.97   21.50
  -5  -6  -4   -2.20   14.80
   5  -6   4    5.50    3.50
  -5  -6  -4    5.60    7.20
   5  -6   4   14.60    8.00
   5  -6   4   12.70    5.90
   5   6   4    5.00    3.90
   5   6   4    6.40    3.00
   6  -6   4  205.58   16.70
  -6  -6  -4  237.48   31.30
   6  -6   4  174.88   20.80
   6   6   4  181.38   15.50
   6   6   4  210.58   19.60
   7  -6   4   -2.80    3.10
  -7  -6  -4   -0.10    6.90
   7  -6   4    3.20    2.20
   7   6   4    4.10    2.30
   7   6   4    5.60    1.80
   8  -6   4   72.89   10.00
  -8  -6  -4   62.89   15.10
   8   6   4   47.50    6.00
   9  -6   4   -0.30    2.80
   9  -7  -4    5.10    2.90
   8  -7  -4    7.00    3.60
   8   7  -4    2.70    2.10
   7  -7  -4    6.70    4.20
   7   7  -4   -1.10    1.80
   6  -7  -4   90.89   13.10
   6  -7  -4   72.99    7.50
   6   7  -4  112.49   11.60
   6   7  -4   80.59    7.30
   5  -7  -4    2.30    4.90
   5  -7  -4    3.80    2.90
   5  -7  -4    0.20    5.20
  -5  -7   4    2.40   12.40
   5   7  -4    2.40    2.40
   5   7  -4    7.60    5.60
   5   7  -4   -5.50    4.70
   5   7  -4    2.50    2.90
   4  -7  -4  126.89   12.90
   4  -7  -4  121.99   14.20
   4  -7  -4  146.19   18.30
  -4  -7   4  114.39   21.10
   4   7  -4  149.09   13.20
   4   7  -4  128.19   14.00
   4   7  -4  129.89   13.00
   4   7  -4  139.89   12.60
   3  -7  -4   15.10    5.20
   3  -7  -4   25.10    6.20
   3   7  -4   16.90    5.00
   3   7  -4   28.70    6.50
   3   7  -4   16.90    4.90
  -2  -7   4  168.38   17.50
  -2  -7   4  181.08   22.00
  -2   7   4  173.58   17.50
   2   7  -4  165.38   16.10
  -1  -7   4   12.50    4.40
   1  -7  -4    3.70    5.90
  -1  -7   4    8.60    7.50
   1  -7  -4    1.30    2.40
  -1   7   4   -4.80    4.40
   1   7  -4   -6.40    4.10
   1   7  -4    1.70    2.50
   0  -7  -4  366.56   31.40
   0  -7   4  355.66   32.10
   0  -7  -4  343.47   30.60
   0  -7   4  333.17   26.40
   0  -7  -4  332.97   26.80
   0   7  -4  384.76   26.30
   0   7   4  355.26   27.90
   0   7  -4  374.26   29.80
  -1  -7  -4   28.10    9.80
   1  -7   4   31.60    8.80
  -1  -7  -4   48.90   11.40
   1  -7   4   27.10    6.70
  -1   7  -4   46.20    9.60
  -1   7  -4   27.30    6.50
   2  -7   4  255.37   26.20
  -2  -7  -4  271.67   28.00
  -2  -7  -4  264.67   28.00
   2  -7   4  238.28   23.20
   2  -7   4  278.87   24.50
  -2   7  -4  251.97   25.70
  -2   7  -4  275.47   22.80
   2   7   4  256.77   20.20
   2   7   4  235.58   21.90
   3  -7   4   14.90    5.20
  -3  -7  -4    0.40    6.30
  -3  -7  -4   -2.40    7.40
   3  -7   4    2.90    4.70
  -3  -7  -4   10.70   10.00
   3  -7   4   -4.00    8.50
   3   7   4   10.20    4.50
  -3   7  -4    4.00    5.60
   3   7   4    8.70    3.70
   4  -7   4   55.19    8.70
  -4  -7  -4   68.09   18.60
  -4  -7  -4   45.60   19.10
   4  -7   4   68.19   12.40
   4   7   4   55.69    8.40
  -4   7  -4   60.09   19.10
  -5  -7  -4   39.70   14.20
   5  -7   4   31.60    6.80
   5  -7   4   22.10    7.00
   5   7   4   20.30    4.60
   5   7   4   21.10    5.70
   6  -7   4   11.60    3.70
   6  -7   4    8.30    5.30
  -6  -7  -4   18.00   11.40
   6   7   4    6.30    2.60
   6   7   4    5.10    2.90
  -7  -7  -4   20.20   11.60
   7  -7   4   11.20    2.60
   7  -7   4   16.50    5.60
   7   7   4   11.60    2.20
   7   7   4   10.60    3.90
   8  -7   4    5.40    3.40
   8   7   4    4.50    2.20
   8  -8  -4    1.80    2.60
   8   8  -4    0.20    1.20
   7  -8  -4   12.50    5.30
   7   8  -4   11.40    3.20
   6  -8  -4    7.90    2.30
   6  -8  -4    0.70    3.20
   6   8  -4    4.20    2.90
   5  -8  -4    1.60    2.30
   5  -8  -4    0.60    4.00
   5   8  -4    5.50    3.00
   5   8  -4    1.90    1.80
   4  -8  -4    5.80    3.60
   4  -8  -4   12.70    6.10
   4   8  -4    5.00    4.30
   4   8  -4    5.90    3.30
   3  -8  -4    6.80    4.00
   3  -8  -4    5.90    4.30
  -3  -8   4   -4.80    9.80
   3   8  -4    3.40    3.50
   3   8  -4    0.10    3.80
   3   8  -4    1.30    3.20
   3   8  -4    1.20    3.70
   2  -8  -4   14.50    5.70
  -2  -8   4    6.60    6.50
  -2  -8   4   22.60    9.20
   2  -8  -4   22.10    6.80
   2   8  -4    8.10    3.70
   2   8  -4   12.60    5.90
   2   8  -4   27.50    6.50
  -2   8   4   27.90    7.10
  -1  -8   4    0.80    6.80
   1  -8  -4    3.40    4.80
   1  -8  -4    1.00    4.10
  -1  -8   4   -6.10    7.20
   1   8  -4   -2.50    6.20
   1   8  -4    1.60    3.20
  -1   8   4   -6.40    4.20
   1   8  -4    3.00    3.10
   0  -8   4   38.50    9.30
   0  -8  -4   82.19   13.40
   0  -8   4   58.69   13.70
   0  -8  -4   41.40    9.30
   0   8  -4   65.09   13.10
   0   8  -4   63.99   11.20
   0   8   4   52.29   10.70
  -1  -8  -4   35.90   10.40
  -1  -8  -4   11.60    5.60
   1  -8   4   12.70    7.80
  -1  -8  -4   36.30   10.90
   1  -8   4   38.90   10.20
  -1   8  -4   17.30    5.70
  -1   8  -4   24.80    7.20
   1   8   4   17.80    5.00
   1   8   4   26.10    7.70
   2  -8   4   70.09   12.00
   2  -8   4   48.20   12.00
  -2  -8  -4   78.89   19.10
  -2  -8  -4   62.69   13.00
   2   8   4   47.00    8.90
   2   8   4   65.79   11.10
  -2   8  -4   60.59   14.50
  -3  -8  -4   11.20    9.10
  -3  -8  -4   11.10    5.80
   3  -8   4    0.80    3.20
   3   8   4    3.40    2.70
  -4  -8  -4   46.70   15.00
   4  -8   4   26.40    7.50
  -4  -8  -4   20.20   10.90
   4  -8   4   21.70    5.40
   4   8   4   20.10    5.20
   5  -8   4   -7.60    7.20
   5  -8   4    6.30    3.10
  -5  -8  -4   -3.10    7.00
   5   8   4    3.60    2.20
   5   8   4    0.50    2.10
  -6  -8  -4   14.40    8.40
   6  -8   4    6.20    5.60
   6  -8   4    1.70    1.70
   7   8   4   13.40    3.00
   7  -9  -4    1.30    2.70
   7   9  -4    4.10    2.20
   6  -9  -4   14.50    4.60
   6   9  -4   18.40    3.90
   5  -9  -4   12.30    2.90
   5  -9  -4    8.30    4.80
   4  -9  -4   32.70    9.40
   4  -9  -4   41.10    6.80
   4   9  -4   45.40    6.50
   3  -9  -4   20.60    6.90
   3  -9  -4   17.60    5.00
   3   9  -4   16.00    4.70
   3   9  -4   20.80    5.50
  -3   9   4    5.40    6.40
   3   9  -4   13.90    4.80
   2  -9  -4   60.49   10.00
  -2  -9   4   58.19   11.60
   2   9  -4   54.49    9.80
   2   9  -4   64.39   10.00
   2   9  -4   59.39    7.40
  -2   9   4   41.30    7.90
  -1  -9   4   15.20    8.20
   1  -9  -4   14.50    5.60
   1   9  -4    5.80    3.90
  -1   9   4    5.80    3.30
   0  -9   4   18.00    7.10
   0  -9  -4   24.70    8.80
   0   9  -4   27.40    7.50
   0   9   4   26.00    7.40
   1  -9   4   22.10   10.20
   1  -9   4   57.59   13.00
  -1  -9  -4   44.80   10.00
   2  -9   4   11.00    4.70
  -2  -9  -4    0.00    5.80
   2   9   4    2.80    2.90
  -3  -9  -4   12.60    8.80
   3  -9   4   19.10    6.30
   3   9   4   17.40    5.00
  -4  -9  -4   16.40    9.10
   4  -9   4   15.40    4.70
   4   9   4   21.60    4.80
   4   9   4   16.80    5.20
   5  -9   4    4.70    2.60
  -5  -9  -4    6.50   10.20
   5   9   4    3.90    2.80
   5   9   4    2.80    2.00
   6  -9   4    1.70    1.50
   6   9   4    0.30    1.40
   6   9   4   -0.40    1.10
   5 -10  -4    1.50    3.50
   5 -10  -4    0.80    1.50
   5  10  -4   -0.70    2.70
   4 -10  -4    2.80    2.60
   4 -10  -4    3.00    1.80
   4  10  -4   -1.30    3.50
   3 -10  -4   20.10    5.50
   3  10  -4   16.80    6.00
   2 -10  -4    4.10    4.40
  -2 -10   4   -1.40    5.60
   2 -10  -4    4.50    2.70
   2  10  -4    1.80    2.30
  -2  10   4    3.50    3.60
   1 -10  -4    2.50    3.60
  -1 -10   4   10.30    5.80
   1  10  -4    3.90    3.20
  -1  10   4    6.70    4.70
   0 -10  -4    7.30    4.60
   0 -10   4    5.40    9.00
   0 -10   4    6.70    4.60
   0  10   4    6.10    3.00
   1 -10   4   43.80    9.80
  -1 -10  -4   35.50   10.50
   1  10   4   23.10    6.10
  -2 -10  -4    8.80    5.20
   2 -10   4    9.70    4.90
   2  10   4    7.30    3.40
   2  10   4    5.10    3.20
   3 -10   4    5.90    3.40
  -3 -10  -4    5.30    5.30
   3  10   4    5.70    3.10
   3  10   4    4.50    2.70
   4 -10   4   11.50    3.50
   4  10   4    5.30    2.60
   4  10   4    7.90    2.50
   2 -11  -4    1.90    3.50
   2 -11  -4   -2.70    1.90
   1 -11  -4    2.20    2.70
  -1 -11   4   -1.50    3.80
   1 -11  -4    3.30    3.20
  -1  11   4    1.70    2.60
   0 -11  -4    2.20    3.20
   0 -11  -4   14.60    4.60
   0  11   4    7.80    3.60
  -1 -11  -4   -2.40    3.20
   1 -11   4   -0.70    2.60
   1  11   4   -2.50    2.60
   1  11   4    2.80    1.90
  11   0  -5   -4.50    2.70
  11   0  -5    3.10    3.00
  10   0  -5   -2.90    2.40
  10   0  -5    1.00    3.00
  10   0  -5    1.50    2.40
   9   0  -5    2.10    4.00
   9   0  -5   -7.00    3.40
   9   0  -5   -1.10    2.80
   9   0  -5   -4.10    3.30
   9   0  -5   -3.00    2.50
   8   0  -5    3.00    3.30
   8   0  -5   -5.50    2.90
   8   0  -5   -0.20    2.70
   8   0  -5   -2.50    4.80
   8   0  -5   -4.40    3.20
  -8   0   5  -18.40   10.10
   8   0  -5    4.50    3.50
   7   0  -5   -1.50    4.60
   7   0  -5    1.10    2.30
   7   0  -5    3.20    4.40
   7   0  -5   -3.60    5.30
   7   0  -5    7.50    3.40
   7   0  -5    3.20    2.60
  -7   0   5    7.30    4.80
   6   0  -5    1.10    5.70
  -6   0   5    1.50    2.40
   6   0  -5   -1.60    5.20
   6   0  -5    5.40    2.10
   6   0  -5   -2.20    2.30
   6   0  -5   12.90    4.30
   6   0  -5   -2.70    1.70
   6   0  -5    8.10    5.00
   5   0  -5    2.10    1.70
   5   0  -5   -1.80    1.30
   4   0  -5    1.30    1.10
   4   0  -5    0.10    1.10
   3   0  -5   -2.30    1.10
   3   0  -5    1.90    1.20
   2   0  -5   -0.10    1.30
   2   0  -5    0.20    0.60
   1   0  -5   -1.30    0.90
   1   0  -5    1.50    0.90
   0   0  -5    1.40    0.90
   0   0  -5    2.90    1.20
   1   0   5    1.20    0.60
  -1   0  -5    0.70    1.00
   2   0   5    1.10    1.30
  -2   0  -5    0.20    1.40
   3   0   5   -1.00    1.40
  -3   0  -5    1.40    2.50
  -4   0  -5   -3.20    2.10
   4   0   5    0.20    2.40
   5   0   5    2.70    2.80
   5   0   5    2.60    4.70
  -6   0  -5   -1.90    5.30
   6   0   5    2.40    5.30
   6   0   5   -0.90    9.30
   6   0   5   -0.80    2.70
  -7   0  -5   -1.40    7.30
   7   0   5    0.00    3.50
   7   0   5    0.20    1.80
   7   0   5    9.30    4.10
   8   0   5    0.80    2.90
   8   0   5    2.00    4.70
   8   0   5   -2.60    3.40
   9   0   5   -4.70    2.80
   9   0   5    2.60    2.70
  10   0   5   -0.60    2.30
  10   0   5    4.00    3.40
  11  -1  -5   10.50    4.10
  11  -1  -5    8.70    3.70
  11   1  -5   10.10    3.90
  11   1  -5    8.90    3.00
  11   1  -5    6.60    3.50
  10  -1  -5   69.89    9.90
  10  -1  -5   61.89    9.70
  10  -1  -5   67.29   11.10
  10   1  -5   55.19    9.90
  10   1  -5   58.79    7.40
  10   1  -5   67.79   11.60
   9  -1  -5   13.30    5.50
   9  -1  -5   23.20    8.10
   9  -1  -5   16.70    6.50
   9  -1  -5   14.90    6.80
   9  -1  -5   19.30    5.50
   9   1  -5   22.90    6.10
   9   1  -5   20.70    7.60
   9   1  -5   22.00    7.00
   9   1  -5   24.50   10.60
   9   1  -5    7.70    5.80
   9   1  -5   17.80    5.80
   8  -1  -5  237.08   23.10
   8  -1  -5  251.27   22.70
   8  -1  -5  195.58   23.50
   8  -1  -5  268.67   26.00
   8  -1  -5  235.68   19.10
   8  -1  -5  221.38   20.90
   8  -1  -5  226.88   19.10
   8   1  -5  223.58   19.70
   8   1  -5  237.88   22.50
   8   1  -5  248.58   25.70
   8   1  -5  258.27   22.80
   8   1  -5  221.58   18.40
  -8   1   5  174.28   22.50
   8   1  -5  220.78   23.00
   7  -1  -5    2.50    4.80
   7  -1  -5   14.20    5.90
  -7  -1   5   23.40    7.80
   7  -1  -5   16.90    7.30
   7  -1  -5   21.30    7.40
   7  -1  -5   10.20    4.20
   7  -1  -5   12.80    5.90
   7  -1  -5    9.60    4.00
   7   1  -5    6.80    6.30
   7   1  -5    9.20    4.80
   7   1  -5   11.40    5.30
   7   1  -5   19.20    6.10
   7   1  -5   15.80    4.00
   7   1  -5   11.70    3.60
   7   1  -5   33.40    9.30
   6  -1  -5  752.52   44.90
   6  -1  -5  712.23   48.20
   6  -1  -5  706.13   45.40
  -6  -1   5  681.53   45.90
   6  -1  -5  669.93   47.80
   6  -1  -5  609.84   46.20
   6  -1  -5  637.14   48.90
   6  -1  -5  703.93   42.40
   6   1  -5  706.73   40.00
   6   1  -5  728.43   46.70
   6   1  -5  676.83   49.99
   6   1  -5  745.93   41.90
   6   1  -5  709.53   43.60
   6   1  -5  761.22   43.80
   6   1  -5  700.13   47.20
   6   1  -5  595.74   46.10
   5  -1  -5  335.47   22.60
   5  -1  -5  370.06   22.50
  -5  -1   5  317.37   23.90
   5   1  -5  318.87   21.00
   5   1  -5  347.87   22.30
   4  -1  -5 4984.20  245.48
  -4  -1   5 4386.66  245.18
   4  -1  -5 4821.62  245.08
   4   1  -5 4801.02  244.58
   4   1  -5 4838.32  244.18
   3  -1  -5  221.88   13.90
  -3  -1   5  187.58   12.90
   3  -1  -5  226.88   15.10
   3   1  -5  198.88   13.90
   3   1  -5  220.18   13.60
   2  -1  -5 3296.57  163.88
   2  -1  -5 3280.47  165.78
   2   1  -5 3041.30  164.78
   1  -1  -5  306.87   17.60
   1  -1  -5  321.97   19.40
   1  -1  -5  336.07   19.20
   1   1  -5  306.67   19.00
   0  -1  -5 1323.57   64.99
   0  -1   5 1018.70   61.09
   0  -1  -5 1202.88   62.89
   0   1  -5 1235.88   62.89
   0   1  -5 1251.87   63.79
   1  -1   5 4264.67  192.38
  -1   1  -5 3230.38  190.88
  -2  -1  -5   28.20    5.50
   2  -1   5   21.80    4.50
  -2   1  -5   25.60    2.30
  -3  -1  -5 3755.62  210.08
   3  -1   5 3879.01  204.18
  -3   1  -5 4104.69  211.48
   4  -1   5  296.57   21.60
  -4  -1  -5  233.98   26.30
  -4   1  -5  294.57   27.10
   5  -1   5 1577.44   88.39
  -5  -1  -5 1701.63  106.49
   5  -1   5 1665.63   95.39
   5  -1   5 1627.44   92.19
   5   1   5 1415.36   93.39
  -5   1  -5 1883.81  104.89
   5   1   5 1605.14   88.09
   6  -1   5   31.30    5.50
  -6  -1  -5   44.30   15.20
   6  -1   5   32.30   11.60
   6  -1   5   25.00    8.80
   6  -1   5   46.30    7.60
   6  -1   5   35.40    8.30
   6   1   5   32.40    7.80
   6   1   5   34.00    5.80
  -6   1  -5   50.79   12.70
   6   1   5   44.90    9.80
  -7  -1  -5  665.23   61.09
   7  -1   5  677.33   47.00
   7  -1   5  670.83   40.00
   7  -1   5  778.42   50.39
   7  -1   5  705.63   50.99
   7   1   5  702.43   47.40
   7   1   5  735.53   51.29
  -7   1  -5  706.23   59.59
   7   1   5  683.73   39.90
   8  -1   5   60.89   15.50
   8  -1   5   66.69    6.30
   8  -1   5   74.69   13.50
   8   1   5   67.89   12.10
   8   1   5   52.29   20.00
   9  -1   5   92.29   11.30
   9  -1   5  113.19   14.30
   9   1   5   79.69   11.10
   9   1   5   98.39   13.00
  10  -1   5   25.20    6.70
  10  -1   5   27.80    5.50
 -10  -1  -5   17.70   10.20
  10   1   5   36.10    7.20
  10   1   5   24.90    5.40
  11  -2  -5   16.80    5.30
  11  -2  -5   14.70    3.80
  11  -2  -5   25.10    5.40
  11   2  -5   19.10    5.50
  11   2  -5   21.30    5.50
  10  -2  -5    2.80    3.80
  10  -2  -5    0.70    2.40
  10  -2  -5    6.70    3.80
  10   2  -5    0.60    2.70
  10   2  -5    0.30    3.30
  10   2  -5   -3.40    1.70
   9  -2  -5  171.38   19.10
   9  -2  -5  181.58   17.20
   9  -2  -5  144.79   17.20
   9   2  -5  155.78   19.30
   9   2  -5  130.49   13.10
   9   2  -5  143.09   14.80
   9   2  -5  145.69   17.50
   8  -2  -5   25.30    7.50
   8  -2  -5   37.80    9.30
   8  -2  -5   35.90    7.50
   8  -2  -5   24.50    7.20
   8  -2  -5   28.30    7.50
   8  -2  -5   31.20    7.00
   8  -2  -5   29.20   10.00
   8   2  -5   25.20    6.90
   8   2  -5   41.80    9.50
   8   2  -5   20.30    9.10
   8   2  -5   41.80    9.60
   8   2  -5   28.00    6.30
   7  -2  -5  422.46   35.80
   7  -2  -5  407.06   34.60
   7  -2  -5  420.06   37.00
   7  -2  -5  450.05   31.40
   7  -2  -5  495.15   34.90
   7  -2  -5  485.05   32.90
   7   2  -5  453.05   37.60
   7   2  -5  502.05   32.30
   7   2  -5  498.25   36.00
   7   2  -5  475.15   34.40
   7   2  -5  446.26   35.20
   7   2  -5  407.76   27.60
   7   2  -5  437.66   30.40
   6  -2  -5   32.20    8.00
   6  -2  -5   19.90    8.40
   6  -2  -5   12.50    5.90
   6  -2  -5   15.20    8.80
   6  -2  -5   20.10    6.60
   6  -2  -5   37.70   10.70
  -6  -2   5   11.40    5.60
   6  -2  -5   23.70    5.50
   6   2  -5   28.10    7.90
   6   2  -5   15.60    3.60
   6   2  -5   13.50    6.70
   6   2  -5   30.80    8.60
   6   2  -5   14.60    7.30
   6   2  -5   17.70    5.40
   6   2  -5   22.70    5.70
   5  -2  -5 1302.47   68.59
  -5  -2   5 1116.69   69.29
   5   2  -5 1226.08   65.99
  -4  -2   5   13.90    3.20
   4  -2  -5   13.00    3.30
   4   2  -5   11.60    2.90
  -3  -2   5 3001.90  171.28
   3  -2  -5 3698.23  174.08
   3   2  -5 3423.26  173.58
   2  -2  -5  791.92   41.80
   2   2  -5  745.93   42.00
   1  -2  -5 5884.91  287.87
   1   2  -5 5625.94  283.67
   1   2  -5 5301.67  285.17
   0  -2  -5 2978.90  142.39
   0  -2   5 2494.95  137.69
   0   2  -5 2640.14  139.19
   1  -2   5  424.56   25.40
  -1  -2  -5  507.25   29.20
  -1   2  -5  401.66   25.30
   2  -2   5 3607.84  177.88
  -2   2  -5 3228.48  175.78
  -3  -2  -5  430.46   34.20
   3  -2   5  435.86   28.50
   3   2   5  481.05   22.90
  -3   2  -5  407.56   24.90
   4  -2   5 2010.30  105.89
  -4  -2  -5 1832.62  116.59
   5  -2   5   91.49   11.10
   5  -2   5   82.89    9.30
   5  -2   5  117.99   14.20
  -5  -2  -5   78.49   16.50
   5   2   5  100.19    9.40
   5   2   5   85.29   12.30
  -5   2  -5  108.19   16.00
   6  -2   5  599.34   40.10
  -6  -2  -5  626.74   55.59
   6  -2   5  572.24   42.60
   6  -2   5  589.74   39.20
   6  -2   5  553.44   35.00
   6   2   5  551.34   34.20
   6   2   5  549.74   40.00
   6   2   5  574.34   35.90
   6   2   5  550.44   41.80
  -6   2  -5  585.14   48.70
   7  -2   5   35.80    8.50
   7  -2   5   23.50    6.20
   7  -2   5   33.90    5.30
   7  -2   5   51.29   12.90
  -7  -2  -5   28.50   14.50
   7  -2   5   48.20   12.40
   7   2   5   27.40    6.30
   7   2   5   37.80    5.00
   7   2   5   24.30    6.70
  -7   2  -5   18.30   13.10
   7   2   5   36.80    8.80
   8  -2   5  179.18   11.80
   8  -2   5  216.28   19.10
   8  -2   5  197.68   21.70
   8   2   5  194.18   19.30
   8   2   5  211.38   21.30
   9  -2   5   28.70    8.50
   9  -2   5   18.80    5.00
  -9  -2  -5   18.80    8.50
   9   2   5   23.00    7.70
   9   2   5   20.10    5.50
  10  -2   5    9.60    3.30
  10  -2   5   10.80    4.10
  10   2   5    1.10    7.70
  10   2   5   15.30    4.20
  11  -3  -5   -2.30    1.90
  11   3  -5    1.20    1.40
  11   3  -5    8.30    3.00
  10  -3  -5    1.40    3.80
  10  -3  -5    3.50    2.80
  10  -3  -5   -4.30    4.70
  10   3  -5    4.20    1.80
  10   3  -5    1.80    3.70
  10   3  -5   -1.50    3.40
   9  -3  -5    1.40    5.50
   9  -3  -5    2.90    2.30
   9  -3  -5   -1.70    3.00
   9   3  -5   -1.10    2.80
   9   3  -5    4.10    2.60
   9   3  -5   -5.40    3.80
   8  -3  -5  115.69   15.90
   8  -3  -5  157.98   18.70
   8  -3  -5  122.79   17.70
   8  -3  -5   92.49   13.70
   8  -3  -5  131.49   16.30
   8   3  -5  124.19   16.30
   8   3  -5   92.39   11.60
   8   3  -5   97.79   15.50
   8   3  -5  114.09   12.30
   8   3  -5  107.39   14.90
   7  -3  -5   -5.80    4.00
   7  -3  -5    1.40    6.40
   7  -3  -5   24.10   11.20
   7  -3  -5   -2.70    3.50
   7   3  -5    0.20    4.80
   7   3  -5   -5.10    7.10
   7   3  -5    1.60    4.70
   7   3  -5    4.30    3.30
   7   3  -5   -4.20    3.90
   7   3  -5    3.40    2.60
   6  -3  -5  101.29   15.60
   6  -3  -5   84.69   14.20
   6  -3  -5  104.29   11.50
   6  -3  -5  123.49   18.10
   6  -3  -5  169.28   28.70
  -6  -3   5  113.79   15.30
   6  -3  -5  104.59   13.70
   6  -3  -5  109.19   14.70
   6   3  -5  102.59   15.40
   6   3  -5   96.29   11.80
   6   3  -5   92.79   16.00
   6   3  -5  100.49   10.90
   6   3  -5   92.39    9.20
   6   3  -5  100.39   13.60
   6   3  -5  101.49   16.80
   5  -3  -5   13.10    4.00
   5  -3  -5   14.80    6.20
  -5  -3   5   10.80    6.60
   5  -3  -5    2.20    5.00
   5   3  -5   13.40    4.60
   5   3  -5   15.10    5.70
   5   3  -5   22.10    8.60
   5   3  -5   16.30    6.40
  -4  -3   5  182.48   16.60
   4  -3  -5  185.98   14.00
  -4  -3   5  151.58   13.20
   4   3  -5  185.38   12.90
   3  -3  -5   31.30    4.20
   3   3  -5   23.20    3.70
   2  -3  -5   20.50    3.50
   2   3  -5   24.90    3.40
   1  -3  -5   52.79    6.80
   1  -3  -5   61.29    7.40
   1   3  -5   52.69    5.40
   0  -3   5  352.56   20.60
   0  -3  -5  355.16   23.50
   0  -3  -5  391.76   25.20
   0   3  -5  325.37   21.00
  -1  -3  -5   46.80    6.40
   1  -3   5   40.90    4.80
  -1  -3  -5   47.50    7.10
  -1   3  -5   38.70    4.60
  -2  -3  -5   10.90    4.90
   2  -3   5    8.80    2.60
  -2  -3  -5    6.40    3.00
  -2   3  -5    6.70    2.40
  -3  -3  -5   16.40    6.80
   3  -3   5    6.90    2.90
   3   3   5   15.50    2.10
  -3   3  -5   11.70    3.50
  -4  -3  -5   25.30    8.70
   4  -3   5   27.00    5.80
   4  -3   5   34.70    6.80
   4   3   5   31.50    5.90
  -4   3  -5   30.50    5.00
   5  -3   5   13.90    6.20
  -5  -3  -5   36.30   13.10
   5  -3   5   23.70    4.80
   5  -3   5   17.00    5.60
   5   3   5   17.10    5.30
   5   3   5   12.50    5.40
   5   3   5   21.20    4.60
   6  -3   5   33.60    9.30
   6  -3   5   43.20   10.20
   6  -3   5   44.40    6.80
  -6  -3  -5   37.50   13.00
   6   3   5   59.49   10.40
   6   3   5   49.90    6.50
  -6   3  -5   42.90   11.50
   6   3   5   62.79   13.60
   6   3   5   49.20    8.00
   7  -3   5   -1.30    1.70
   7  -3   5   -0.70    4.40
  -7  -3  -5  -19.30   11.70
   7   3   5   -0.70    3.30
   7   3   5   -0.20    1.70
  -7   3  -5   15.30    8.50
   7   3   5   13.20    8.20
   8  -3   5    1.60    3.60
  -8  -3  -5    2.80    6.60
   8  -3   5   13.40    6.40
   8   3   5    5.80    3.90
   8   3   5   -9.50    6.60
   8   3   5    1.50    4.10
  -9  -3  -5    5.40    6.10
   9  -3   5   -0.50    2.80
   9  -3   5    1.50    3.30
   9   3   5   -2.50    2.10
   9   3   5    4.90   10.30
  10  -3   5    1.30    2.60
  10   3   5    1.70    2.80
  10  -4  -5   -2.40    2.50
  10  -4  -5    1.10    3.30
  10   4  -5    1.50    1.80
  10   4  -5    2.50    3.30
   9  -4  -5  138.89   15.40
   9  -4  -5  118.59   14.40
   9   4  -5  144.79   16.60
   9   4  -5   97.89   11.30
   9   4  -5  144.09   15.80
   8  -4  -5    4.80    4.70
   8  -4  -5    9.10    6.70
   8  -4  -5   -1.30    4.80
   8   4  -5   -3.50    4.90
   8   4  -5   -1.20    4.60
   8   4  -5    7.30    5.70
   7  -4  -5  340.17   32.40
   7  -4  -5  317.77   29.00
  -7  -4   5  275.17   28.70
   7  -4  -5  341.87   29.60
   7  -4  -5  307.27   25.50
   7   4  -5  336.67   29.90
   7   4  -5  312.57   30.60
   7   4  -5  303.17   21.80
   7   4  -5  348.97   24.70
   7   4  -5  347.47   24.90
   6  -4  -5   29.70    9.90
  -6  -4   5   28.50   10.00
   6  -4  -5   17.90    5.40
   6  -4  -5   29.40    9.10
   6  -4  -5   23.90    9.70
   6   4  -5   29.00    5.30
   6   4  -5   23.10    5.70
   6   4  -5   17.00    7.30
   6   4  -5   30.50    6.30
   6   4  -5   31.40   10.40
   5  -4  -5  306.57   22.50
   5  -4  -5  290.97   19.20
  -5  -4   5  301.57   27.50
   5  -4  -5  254.67   25.30
   5   4  -5  321.27   22.60
   5   4  -5  303.67   29.50
   5   4  -5  281.37   18.40
   5   4  -5  308.07   21.80
   5   4  -5  294.17   29.50
   5   4  -5  308.07   20.50
   4  -4  -5   44.70   10.00
   4  -4  -5   60.69    7.20
  -4  -4   5   63.79   12.40
   4   4  -5   50.09    6.10
   3  -4  -5  609.14   34.60
  -3  -4   5  516.25   37.90
   3   4  -5  585.74   33.50
   2  -4  -5  571.34   32.40
  -2  -4   5  503.15   34.80
   2   4  -5  543.55   31.50
   1  -4  -5  134.49   12.50
   1   4  -5  130.79   10.30
   0  -4  -5   62.19    8.50
   0  -4   5   54.79    5.70
   0  -4  -5   50.29    7.10
   0   4  -5   52.89    5.80
  -1  -4  -5  144.49   15.00
  -1  -4  -5  138.69   13.20
   1  -4   5  128.29   10.80
  -1   4  -5  136.79   11.10
   2  -4   5  303.77   20.80
  -2  -4  -5  308.87   24.40
  -2  -4  -5  304.77   26.00
  -2   4  -5  277.87   20.20
  -3  -4  -5   94.99   13.80
  -3  -4  -5  103.89   15.10
   3  -4   5   84.99   11.50
   3  -4   5  107.69   11.00
  -3   4  -5   87.79    9.80
   3   4   5  104.79    7.80
   3   4   5   98.59   10.10
   4  -4   5  186.28   17.00
  -4  -4  -5  188.18   22.80
  -4  -4  -5  183.68   25.00
   4  -4   5  201.18   16.70
  -4   4  -5  186.98   15.20
   4   4   5  162.28   17.60
   4   4   5  203.18   15.50
   5  -4   5    3.20    3.10
   5  -4   5    6.80    6.00
  -5  -4  -5    2.10    5.50
  -5  -4  -5    8.70    9.80
   5  -4   5    7.90    5.00
   5   4   5   15.30    4.10
   5   4   5   14.00    4.50
   5   4   5    2.00    4.60
  -6  -4  -5   42.40   15.30
   6  -4   5   34.50    9.50
   6  -4   5   35.60    8.00
  -6  -4  -5   35.50   18.50
   6  -4   5   46.50    6.60
   6  -4   5   32.60    7.50
   6   4   5   24.40    5.70
   6   4   5   26.20    7.20
   6   4   5   41.60    6.20
  -6   4  -5   53.69   14.10
   7  -4   5   18.30    5.60
   7  -4   5    8.80    4.20
   7  -4   5    9.50    4.10
  -7  -4  -5   14.50    8.20
   7   4   5    5.20    3.10
   7   4   5   11.70    5.00
   8  -4   5   38.00    9.90
  -8  -4  -5   38.10   12.80
   8  -4   5   59.89    9.00
   8   4   5   50.69    8.30
   8   4   5   47.90    6.80
   9  -4   5   23.50    7.00
   9   4   5   34.30    6.00
  10  -5  -5    3.60    2.40
  10  -5  -5    6.70    8.30
  10   5  -5   12.80    5.00
  10   5  -5    2.00    1.40
   9  -5  -5   15.10    6.30
   9  -5  -5    6.30    4.20
   9   5  -5    2.90    2.40
   9   5  -5    0.50    4.10
   8  -5  -5   52.49   11.70
   8  -5  -5   85.09   13.30
   8   5  -5   72.99    9.20
   8   5  -5   69.69   11.70
   7  -5  -5   -6.90    4.00
   7  -5  -5   -2.10    6.20
   7  -5  -5    0.00    4.10
   7   5  -5    8.80    5.10
   7   5  -5    6.20    5.90
   7   5  -5   -0.20    1.60
   6  -5  -5  127.59   14.60
   6  -5  -5  123.19   16.70
   6  -5  -5  127.19   10.20
  -6  -5   5  125.19   21.00
   6   5  -5  164.68   19.30
   6   5  -5  171.48   14.70
   6   5  -5  157.68   14.50
   6   5  -5  114.99   11.10
   6   5  -5  157.88   13.50
  -5  -5   5   -1.70    9.00
   5  -5  -5    2.70    4.20
   5  -5  -5    6.80    2.70
   5   5  -5   11.30    3.50
   5   5  -5    7.40    3.00
   5   5  -5   12.30    9.90
   5   5  -5    8.40    2.10
   4  -5  -5  391.06   27.20
   4  -5  -5  356.06   30.50
  -4  -5   5  335.07   32.60
   4  -5  -5  390.36   25.50
   4   5  -5  393.66   27.30
   4   5  -5  413.06   25.80
   4   5  -5  426.96   25.90
  -3  -5   5   27.80    7.10
   3  -5  -5   32.80    6.00
   3  -5  -5   33.40    5.50
   3   5  -5   29.90    4.60
   3   5  -5   22.80    5.40
   2  -5  -5  646.74   38.70
  -2  -5   5  595.14   42.10
   2   5  -5  661.23   37.60
   1  -5  -5  179.18   16.70
   1  -5  -5  169.58   15.10
  -1  -5   5  211.98   15.20
   1   5  -5  191.08   14.30
   0  -5  -5  227.08   28.50
   0  -5  -5  271.67   21.80
   0  -5   5  252.77   18.00
   0   5  -5  262.47   18.10
   1  -5   5  953.00   53.49
  -1  -5  -5  910.91   60.39
  -1  -5  -5  899.81   57.69
  -1   5  -5  962.10   53.79
   2  -5   5   33.80    8.10
  -2  -5  -5   33.40    9.20
  -2  -5  -5   38.40    9.30
   2  -5   5   17.20    4.80
   2   5   5   23.60    6.10
  -2   5  -5   33.30    6.90
  -3  -5  -5  628.44   52.39
  -3  -5  -5  676.73   53.09
   3  -5   5  712.93   44.70
   3  -5   5  696.43   43.80
  -3   5  -5  652.73   43.10
   3   5   5  750.42   39.50
   3   5   5  700.53   42.90
   4  -5   5    1.30    2.90
  -4  -5  -5    2.10    5.20
   4  -5   5   -2.80    3.70
  -4  -5  -5   -5.40    8.20
   4   5   5    1.50    2.60
  -4   5  -5   -3.40    4.40
   5  -5   5  491.75   32.00
  -5  -5  -5  465.85   45.10
  -5  -5  -5  378.36   44.80
   5  -5   5  431.16   33.90
   5   5   5  507.55   30.70
   5   5   5  450.75   32.00
  -6  -5  -5    1.50   19.90
   6  -5   5   13.50    4.10
  -6  -5  -5    5.40   11.50
   6  -5   5   12.20    7.90
   6  -5   5   15.50    6.90
   6   5   5   15.30    5.40
   6   5   5    4.60    3.80
   6   5   5   11.20    3.40
   7  -5   5   57.99    6.70
   7  -5   5   68.69   12.20
  -7  -5  -5   40.20   14.70
   7   5   5   60.39    9.90
   7   5   5   59.29    6.30
   7   5   5   43.40    6.80
  -8  -5  -5    0.30    6.90
   8  -5   5   21.30    6.70
   8   5   5   11.10    3.30
   8   5   5    6.60    4.20
   9  -5   5   20.50    5.70
   9   5   5   10.10    5.50
   9  -6  -5   -1.50    2.20
   9   6  -5    1.00    1.80
   8  -6  -5    8.70    4.90
   8   6  -5    6.50    3.10
   8   6  -5   -0.50    6.10
   7  -6  -5    2.70    3.60
   7   6  -5    5.90    6.20
   7   6  -5    6.80    3.70
   6  -6  -5   12.80    5.90
   6  -6  -5   15.60    3.40
   6  -6  -5    8.80    5.40
   6   6  -5   14.80    3.00
   6   6  -5   23.90    6.20
   6   6  -5   23.30    8.30
   6   6  -5   14.70    6.00
   6   6  -5   14.90    5.80
   5  -6  -5   53.29    6.70
   5  -6  -5   37.40   10.20
   5  -6  -5   45.50    9.20
  -5  -6   5   48.50   13.00
   5   6  -5   42.60    7.80
   5   6  -5   41.70    8.50
   5   6  -5   42.80    7.10
   5   6  -5   42.20    5.70
   4  -6  -5   -2.30    2.90
  -4  -6   5    6.90    9.00
   4  -6  -5   -0.10    3.70
   4  -6  -5    3.30    2.30
   4   6  -5    7.00    3.20
   4   6  -5    2.80    2.30
   4   6  -5   -3.00    2.60
   4   6  -5   -5.00    2.30
   3  -6  -5   13.70    4.60
  -3  -6   5   16.20    8.90
   3  -6  -5   22.00    5.90
   3   6  -5   15.10    4.10
   3   6  -5   20.20    5.40
   3   6  -5   21.20    5.60
   2  -6  -5   53.79    9.30
   2  -6  -5   47.50    7.60
   2   6  -5   56.19    7.20
   2   6  -5   58.29    9.50
   1  -6  -5   52.49    8.90
   1  -6  -5   50.39    7.40
  -1  -6   5   18.90   10.20
   1  -6  -5   42.80    9.00
   1   6  -5   31.00    8.10
   1   6  -5   45.00    6.70
  -1   6   5   67.39   11.90
   0  -6  -5    0.60    4.80
   0  -6  -5   -2.30    2.10
   0  -6   5   19.00    7.00
   0  -6   5   -3.70    2.70
   0   6   5    3.70    4.10
   0   6  -5   10.20    5.70
   0   6  -5   -0.20    2.10
  -1  -6  -5   11.30    7.10
   1  -6   5    6.10    5.30
   1  -6   5    7.70    3.50
  -1  -6  -5    4.30    4.80
  -1   6  -5    1.60    4.90
   1   6   5    5.20    4.90
  -1   6  -5    1.50    3.30
  -2  -6  -5    7.00    5.30
   2  -6   5   -0.60    3.30
  -2  -6  -5   -4.10    6.50
  -2  -6  -5   -7.20    5.10
   2  -6   5    9.80    5.20
  -2   6  -5    2.80    2.80
   2   6   5    1.40    3.20
   3  -6   5   12.70    5.70
   3  -6   5   17.00    6.00
  -3  -6  -5   22.20   10.60
  -3  -6  -5   14.10    6.80
  -3  -6  -5    7.70    7.50
  -3   6  -5    2.40    4.60
   3   6   5    7.20    3.20
   3   6   5    8.60    3.90
  -4  -6  -5    6.20    6.70
  -4  -6  -5    3.10   10.20
   4  -6   5    8.10    4.10
   4  -6   5   -7.80    5.10
   4   6   5    5.30    2.70
   5  -6   5    2.70    2.60
   5  -6   5   12.70    9.40
   5  -6   5    1.10    3.40
   5   6   5    1.60    2.40
   5   6   5    3.20    2.50
   6  -6   5   45.70    6.50
   6  -6   5   29.70    7.80
   6   6   5   36.30    6.10
   6   6   5   36.60    5.80
  -7  -6  -5   -1.60    7.30
   7  -6   5   -0.80    1.50
   7  -6   5   -1.40    2.90
   7   6   5    0.40    2.10
   7   6   5    0.00    1.40
  -8  -6  -5    2.90    9.40
   8  -6   5    9.60    4.30
   8   6   5    4.60    2.00
   9  -7  -5    0.10    2.00
   9   7  -5    2.80    1.50
   8  -7  -5    4.70    3.70
   8   7  -5    8.90    3.70
   7  -7  -5   12.50    5.70
   7   7  -5   11.60    3.60
   6  -7  -5   60.49   10.90
   6  -7  -5   54.89    5.80
   6   7  -5   66.39    8.90
   5  -7  -5    3.70    4.80
   5  -7  -5    2.70    3.20
   5  -7  -5    6.20    2.60
   5   7  -5    3.10    2.20
   5   7  -5   -0.10    1.90
   5   7  -5    3.90    4.50
   5   7  -5    6.40    4.40
   4  -7  -5   23.40    6.40
   4  -7  -5   20.00    5.30
   4  -7  -5   14.80    6.10
   4   7  -5   16.80    4.60
   4   7  -5   22.70    5.10
   4   7  -5   11.80    3.90
   4   7  -5   17.10    4.80
   3  -7  -5  197.38   18.30
   3  -7  -5  207.58   18.10
   3   7  -5  179.28   16.30
   3   7  -5  200.58   16.00
   3   7  -5  194.48   17.80
   3   7  -5  210.98   18.00
   2  -7  -5  223.28   21.00
   2  -7  -5  195.48   19.20
  -2  -7   5  234.58   21.70
   2   7  -5  236.88   20.30
  -2   7   5  224.18   21.50
   2   7  -5  239.48   18.80
   2   7  -5  254.57   21.60
  -1  -7   5  179.28   17.40
  -1  -7   5  175.28   21.60
   1  -7  -5  204.08   22.20
   1  -7  -5  159.18   19.20
  -1   7   5  184.78   18.40
   1   7  -5  209.58   18.20
   1   7  -5  173.78   20.90
   0  -7   5  292.47   23.70
   0  -7  -5  274.77   26.40
   0  -7  -5  330.27   28.80
   0  -7   5  294.47   29.10
   0  -7  -5  256.77   26.40
   0   7  -5  296.07   22.90
   0   7   5  292.67   25.20
   0   7  -5  314.07   26.70
   1  -7   5  188.88   17.30
  -1  -7  -5  194.78   24.20
   1  -7   5  165.98   26.00
  -1  -7  -5  193.28   21.90
  -1   7  -5  188.98   27.80
  -1   7  -5  187.98   21.00
   1   7   5  176.98   22.50
   2  -7   5   14.00    5.80
  -2  -7  -5    7.30    6.10
  -2  -7  -5   30.80    9.60
   2  -7   5   15.70    6.70
  -2   7  -5   29.60    7.00
   2   7   5    6.40    4.10
   2   7   5   15.80    4.60
  -3  -7  -5  232.58   24.30
   3  -7   5  242.78   21.70
  -3  -7  -5  223.98   27.80
  -3  -7  -5  191.88   29.20
   3  -7   5  209.98   21.70
   3   7   5  240.08   20.20
  -3   7  -5  258.77   23.00
   3   7   5  211.28   17.30
  -4  -7  -5   -4.10    7.30
   4  -7   5   14.50   10.30
   4  -7   5    5.00    3.00
  -4  -7  -5   11.70    8.40
   5  -7   5  238.38   19.30
   5  -7   5  208.28   21.70
  -5  -7  -5  252.77   32.10
   5   7   5  226.88   18.00
   5   7   5  214.88   19.50
  -6  -7  -5   -3.90   10.30
   6  -7   5    3.60    3.70
   6  -7   5   -0.50    1.80
   6   7   5    2.60    2.10
   6   7   5    6.10    3.00
  -7  -7  -5   23.30    9.80
   7  -7   5   20.10    3.30
   7  -7   5   19.80    6.10
   7   7   5   25.90    3.00
   8  -7   5   17.50    4.90
   8   7   5   13.20    2.90
   8  -8  -5    3.00    3.70
   8   8  -5    3.50    1.90
   7  -8  -5   27.10    7.00
   7   8  -5   32.80    5.60
   6  -8  -5    2.60    1.80
   6  -8  -5    7.00    4.50
   6   8  -5    1.70    2.30
   5  -8  -5   79.79   12.70
   5  -8  -5   85.19    8.80
   5   8  -5   87.79    8.50
   5   8  -5   98.89   10.70
   4  -8  -5    6.50    6.30
   4  -8  -5    3.20    2.30
   4   8  -5    2.80    2.60
   4   8  -5    3.30    3.10
   3  -8  -5  317.57   24.70
   3   8  -5  332.37   22.10
   3   8  -5  315.67   23.70
   3   8  -5  314.27   24.10
   3   8  -5  277.67   23.70
   2  -8  -5    6.00    4.40
  -2  -8   5   -3.00    7.00
  -2  -8   5   -7.70    9.10
   2  -8  -5    4.50    3.90
   2   8  -5   -2.00    5.80
   2   8  -5    1.10    3.10
  -2   8   5   12.90    5.70
   2   8  -5    5.10    3.50
  -1  -8   5  191.58   22.20
   1  -8  -5  204.88   20.60
  -1  -8   5  158.38   20.00
   1  -8  -5  138.79   16.70
   1   8  -5  181.38   16.70
  -1   8   5  144.29   16.60
   1   8  -5  167.08   18.70
   0  -8  -5   55.99    9.50
   0  -8  -5   51.59   11.20
   0  -8   5   42.40   12.50
   0  -8   5   49.50   12.10
   0   8   5   47.70   10.00
   0   8  -5   46.10    8.70
   0   8  -5   62.59   10.60
   1  -8   5  137.49   18.20
  -1  -8  -5  167.78   19.80
  -1  -8  -5  118.19   17.70
  -1  -8  -5  130.89   16.10
  -1   8  -5  143.19   15.40
  -1   8  -5  130.69   16.40
   1   8   5  118.69   14.40
   1   8   5  124.59   13.30
  -2  -8  -5   84.69   18.70
  -2  -8  -5  116.09   16.50
   2  -8   5  109.49   14.40
   2   8   5   70.29   10.60
   2   8   5   84.09   11.50
  -2   8  -5  101.59   14.50
   3  -8   5   -0.20    3.80
  -3  -8  -5   12.70    5.90
   3   8   5    1.40    3.60
  -4  -8  -5   50.59   15.80
   4  -8   5   46.80    8.50
  -4  -8  -5   60.39   12.40
   4  -8   5   60.19   11.20
   4   8   5   48.30    8.30
   4   8   5   44.70    7.50
  -5  -8  -5   -8.20    7.40
   5  -8   5    8.20    7.80
   5  -8   5    2.60    2.50
   5   8   5    1.80    1.80
   5   8   5   -1.60    2.10
   6  -8   5   19.50    5.70
   6  -8   5   23.90    4.10
  -6  -8  -5   42.70   11.50
   6   8   5   16.90    3.20
   6   8   5   23.80    4.90
   7   8   5   -0.20    1.40
   7  -9  -5    1.80    2.30
   7   9  -5   -1.00    1.80
   6  -9  -5   12.10    4.40
   6   9  -5   17.20    3.70
   5  -9  -5    0.50    3.20
   5   9  -5    5.60    3.20
   4  -9  -5   54.59   10.40
   4  -9  -5   58.19    7.50
   4   9  -5   52.89    6.80
   4   9  -5   55.39    8.00
   3  -9  -5    8.30    5.60
   3  -9  -5   11.80    3.90
   3   9  -5   16.80    5.20
   3   9  -5   14.90    5.00
   3   9  -5   18.00    4.50
  -2  -9   5   13.80    8.20
   2  -9  -5    8.40    4.90
   2   9  -5    6.60    2.60
   2   9  -5   10.90    4.40
  -2   9   5    7.40    5.50
   1  -9  -5   11.50    5.10
  -1  -9   5   11.50    7.10
  -1   9   5    3.40    3.70
   1   9  -5    4.70    3.70
   0  -9  -5   -0.50    4.10
   0  -9   5   10.50    6.50
   0   9   5   -1.00    3.10
  -1  -9  -5   28.90    9.30
   1  -9   5   24.80    6.80
   1   9   5   21.00    5.80
   2  -9   5   28.80    8.10
  -2  -9  -5   26.60    8.10
  -3  -9  -5   11.50    8.70
  -3  -9  -5   20.50   11.20
   3   9   5   14.30    4.40
   4  -9   5    9.90    3.80
  -4  -9  -5   30.50   10.20
   4   9   5   17.50    4.30
  -5  -9  -5    4.90    8.80
   5  -9   5   -0.80    1.70
   5   9   5    0.20    1.90
   5   9   5    2.10    1.60
   6  -9   5   -1.90    1.50
   6   9   5    2.50    1.90
   5 -10  -5    1.50    2.90
   5 -10  -5   -1.10    1.40
   4 -10  -5    7.50    4.10
   3 -10  -5    0.50    3.20
   3 -10  -5    5.00    2.80
   2 -10  -5   -0.10    2.90
   2 -10  -5    0.80    3.20
  -2 -10   5    6.30    6.10
   2  10  -5    4.10    3.90
  -2  10   5   -2.30    3.20
   1 -10  -5    2.60    3.70
  -1 -10   5   -6.90    4.40
  -1  10   5    2.80    2.80
   1  10  -5    1.00    2.20
   0 -10   5   17.30    8.00
   0 -10  -5    7.20    5.00
   0  10   5    4.00    3.40
  -1 -10  -5   18.30    6.00
   1  10   5   13.20    5.00
  -2 -10  -5   -2.30    4.20
   2 -10   5   -1.30    2.40
   2  10   5    0.50    2.10
   2  10   5    0.80    1.90
   3 -10   5    6.70    3.00
   3  10   5    1.10    1.30
   3  10   5    4.30    2.20
   4 -10   5    4.40    2.70
   4  10   5    4.80    2.10
   4  10   5    7.00    2.60
   2 -11  -5    5.20    2.50
   2 -11  -5    7.90    4.20
  -1 -11   5   19.30    5.70
   1 -11  -5   12.10    3.80
  -1  11   5   13.00    3.60
   0 -11  -5    0.80    3.00
   0 -11  -5    2.20    3.40
   0 -11   5    7.00    3.80
   0  11   5    5.60    2.70
   0  11   5    9.30    3.80
   1 -11   5    6.30    3.10
  -1 -11  -5    8.30    3.70
   1  11   5    1.20    2.80
  -1  11  -5    9.50    5.30
   1  11   5    3.80    2.50
  11   0  -6   26.80    6.00
  11   0  -6   28.40    5.90
  10   0  -6   18.20    7.20
  10   0  -6   10.30    3.40
  10   0  -6   11.60    4.40
  10   0  -6    9.50    4.50
   9   0  -6  141.79   17.00
   9   0  -6  168.08   19.00
   9   0  -6  123.69   13.80
   9   0  -6  132.79   15.70
   9   0  -6  143.69   16.60
   9   0  -6  150.58   15.10
   8   0  -6   -0.90    3.60
   8   0  -6    6.20    2.90
   8   0  -6    4.80    6.10
   8   0  -6   -1.80    3.20
   8   0  -6    3.40    4.90
   8   0  -6    5.60    3.80
   8   0  -6    3.40    3.70
   7   0  -6  905.51   58.39
   7   0  -6  820.82   49.70
   7   0  -6  881.21   52.39
   7   0  -6  876.51   58.19
   7   0  -6  880.01   54.59
   7   0  -6  911.61   53.59
   7   0  -6  897.81   57.59
   7   0  -6  875.31   60.59
   6   0  -6    7.60    6.10
   6   0  -6   20.10    4.40
   6   0  -6   17.90    6.90
   6   0  -6   11.40    3.80
   6   0  -6    8.30    6.80
   6   0  -6   15.90    4.30
  -6   0   6    8.70    3.30
   6   0  -6   14.60    4.00
   6   0  -6   19.20    6.60
   5   0  -6 1544.55   82.29
   5   0  -6 1515.95   82.59
   4   0  -6  917.01   50.69
   4   0  -6  926.81   51.29
   3   0  -6 1175.08   62.39
   3   0  -6 1182.08   63.99
   2   0  -6 5179.98  293.47
   2   0  -6 6250.27  290.17
   1   0  -6   16.30    1.40
   1   0  -6   18.40    2.30
   1   0  -6   11.80    2.80
   0   0  -6 4143.19  214.18
   0   0  -6 4231.18  213.98
  -1   0  -6  428.66   23.30
  -1   0  -6  432.66   26.70
  -2   0  -6 6046.40  314.07
  -3   0  -6    7.40    4.80
  -4   0  -6 1382.36   89.39
  -5   0  -6   55.99   15.20
   5   0   6   61.49    7.50
   5   0   6   60.49   10.20
  -6   0  -6  759.52   61.39
   6   0   6  701.13   51.19
   6   0   6  736.13   49.00
   6   0   6  737.83   43.10
  -7   0  -6  313.17   36.70
   7   0   6  267.27   18.30
   7   0   6  271.27   26.20
   7   0   6  253.27   24.00
   8   0   6  246.38   15.40
   8   0   6  298.87   26.90
   8   0   6  266.07   23.20
   9   0   6  188.78   19.70
   9   0   6  185.68   17.00
  10   0   6   71.89   10.90
  10   0   6   86.59    9.00
  11  -1  -6    2.70    2.50
  11  -1  -6    7.10    3.70
  11  -1  -6    5.00    3.40
  11   1  -6    2.60    1.90
  11   1  -6    3.90    3.10
  11   1  -6   12.70    4.60
  10  -1  -6   15.50    5.20
  10  -1  -6   17.20    6.10
  10  -1  -6   18.60    5.70
  10   1  -6   18.00    6.90
  10   1  -6   14.90    5.00
  10   1  -6    9.20    3.10
   9  -1  -6   -2.10    3.40
   9  -1  -6    1.20    2.80
   9  -1  -6    1.10    3.60
   9  -1  -6   -3.60    3.80
   9  -1  -6    1.40    2.40
   9   1  -6   19.20    9.00
   9   1  -6    0.50    3.60
   9   1  -6   -5.10    2.80
   9   1  -6    6.10    2.90
   9   1  -6    2.80    4.70
   9   1  -6    4.70    4.50
   8  -1  -6  162.98   15.60
   8  -1  -6  169.58   19.90
   8  -1  -6  176.58   17.50
   8  -1  -6  162.18   19.30
   8  -1  -6  137.49   15.00
   8  -1  -6  181.58   18.60
   8  -1  -6  167.98   18.70
   8   1  -6  127.19   12.80
   8   1  -6  139.39   18.70
   8   1  -6  172.88   18.10
   8   1  -6  169.18   19.00
   8   1  -6  153.68   15.60
   8   1  -6  158.98   20.30
   8   1  -6  156.88   14.70
   7  -1  -6   21.90    8.40
   7  -1  -6   22.10    6.50
   7  -1  -6   25.20    6.40
   7  -1  -6   19.10    7.20
   7  -1  -6   10.80    4.20
   7  -1  -6   25.20    5.90
   7  -1  -6   18.00    7.50
   7   1  -6    7.30    5.10
   7   1  -6   20.10    5.20
   7   1  -6   25.80    6.90
   7   1  -6    9.20    6.70
   7   1  -6   21.30    4.80
   7   1  -6   16.10    5.00
   7   1  -6    8.60    4.80
   6  -1  -6  365.66   33.80
   6  -1  -6  301.87   20.50
  -6  -1   6  271.37   22.90
   6  -1  -6  271.47   28.40
   6  -1  -6  315.37   33.30
   6  -1  -6  301.47   21.60
   6  -1  -6  309.97   28.50
   6  -1  -6  332.17   24.60
   6  -1  -6  275.67   27.80
   6   1  -6  323.87   35.70
   6   1  -6  346.47   26.30
   6   1  -6  228.18   29.80
   6   1  -6  290.87   20.60
   6   1  -6  283.57   19.50
   6   1  -6  294.07   22.40
   6   1  -6  271.57   26.30
   5  -1  -6   55.79    6.60
   5  -1  -6   50.29    6.40
  -5  -1   6   45.70    6.90
   5   1  -6   52.79    6.10
   5   1  -6   47.30    5.80
   4  -1  -6  714.63   39.80
  -4  -1   6  641.34   38.90
   4  -1  -6  749.82   40.80
   4   1  -6  700.03   39.10
   4   1  -6  672.93   39.30
   3  -1  -6  357.76   21.90
   3  -1  -6  374.66   23.80
   3   1  -6  384.46   21.60
   3   1  -6  373.66   22.90
   2  -1  -6 1096.09   56.39
   2  -1  -6 1097.39   58.89
   2   1  -6 1026.70   58.19
   1  -1  -6  597.74   32.40
   1  -1  -6  570.54   32.40
   1  -1  -6  572.64   30.30
   1   1  -6  562.14   29.30
   1   1  -6  522.45   32.20
   0  -1  -6  996.60   52.89
   0  -1  -6 1094.19   55.19
   0   1  -6 1002.40   52.89
   0   1  -6  895.91   53.79
  -1  -1  -6 1907.21   96.89
   1  -1   6 1852.01   93.49
  -1   1  -6 1649.44   93.19
  -1   1  -6 1769.62   95.79
   2  -1   6   65.59    7.40
  -2  -1  -6   68.49    9.10
  -2   1  -6   65.39    8.80
  -2   1  -6   65.29    4.20
   3  -1   6 1679.43   97.29
  -3  -1  -6 1794.02  104.39
  -3   1  -6 1851.31  105.09
   4  -1   6   17.70    6.10
  -4   1  -6   13.50    6.00
   5  -1   6  728.03   49.60
   5  -1   6  762.62   47.80
   5  -1   6  705.03   43.70
  -5  -1  -6  755.72   60.79
  -5   1  -6  844.22   60.19
   5   1   6  687.63   49.60
   5   1   6  733.63   43.60
   6  -1   6   28.80    7.30
  -6  -1  -6   39.50   15.60
   6  -1   6   37.40    6.00
   6  -1   6   47.00   11.20
  -6   1  -6   36.00   12.50
   6   1   6   31.10    8.60
   6   1   6   41.70    9.20
   6   1   6   41.20    6.20
   7  -1   6   20.10    7.80
  -7  -1  -6   12.70   13.40
   7  -1   6   20.70    4.20
   7  -1   6   21.80    6.60
  -7   1  -6   11.20   12.80
   7   1   6   24.40    8.90
   7   1   6   19.60    6.90
   7   1   6   18.50    3.70
   8  -1   6   55.19    5.30
   8  -1   6   69.79   10.30
   8  -1   6   72.19   12.20
   8   1   6   64.79   12.00
   8   1   6   55.09    5.30
   8   1   6   57.89   10.30
   9  -1   6    4.40    3.50
   9  -1   6    6.30    3.60
   9   1   6    8.60    8.20
   9   1   6    8.00    3.60
  10  -1   6   22.50    6.10
  10  -1   6   20.70    4.50
  10   1   6   25.00    5.80
  10   1   6   19.20    4.20
  11  -2  -6    1.70    1.80
  11  -2  -6    0.50    3.60
  11  -2  -6    0.60    2.60
  11   2  -6    0.00    2.50
  11   2  -6    1.20    1.80
  11   2  -6    3.70    3.10
  10  -2  -6    2.40    3.70
  10  -2  -6   -0.70    3.20
  10  -2  -6    2.90    3.20
  10   2  -6    0.30    1.50
  10   2  -6    3.60    3.50
  10   2  -6    2.00    3.40
   9  -2  -6    2.00    3.70
   9  -2  -6    5.60    3.60
   9  -2  -6    7.10    5.30
   9   2  -6    6.60    4.10
   9   2  -6   12.20    7.20
   9   2  -6    5.00    3.20
   9   2  -6    8.50    5.80
   9   2  -6   16.10    6.70
   8  -2  -6  103.89   15.30
   8  -2  -6   68.19   10.80
   8  -2  -6   89.19   12.40
   8  -2  -6   93.89   14.60
   8  -2  -6   96.89   11.10
   8  -2  -6   87.09   14.60
   8  -2  -6  107.89   14.20
   8   2  -6   89.79   15.30
   8   2  -6   76.29   10.10
   8   2  -6   78.69   13.10
   8   2  -6   96.09   13.30
   8   2  -6   96.59   14.60
   8   2  -6   97.49   11.00
   8   2  -6  101.39   11.70
   7  -2  -6   35.90    7.70
   7  -2  -6   13.70    8.40
  -7  -2   6   23.00    7.80
   7  -2  -6   30.60    8.40
   7  -2  -6   41.10   11.50
   7   2  -6   32.10    8.90
   7   2  -6   28.00    8.50
   7   2  -6   37.60    8.90
   7   2  -6   32.80    5.50
   7   2  -6   34.50    6.50
   7   2  -6   35.90   10.30
   7   2  -6   40.70    8.00
   6  -2  -6  133.79   14.10
   6  -2  -6  131.09   21.40
   6  -2  -6   93.79   12.50
  -6  -2   6   75.19   16.20
   6  -2  -6   97.99   10.80
   6  -2  -6   80.79   13.60
   6  -2  -6  124.79   16.20
   6   2  -6  100.49    9.20
   6   2  -6  110.39   12.00
   6   2  -6  107.19   16.70
   6   2  -6  101.99   17.90
   6   2  -6  120.29   11.60
   6   2  -6   99.39   13.30
   6   2  -6   83.09   14.80
   5  -2  -6   91.29    9.30
  -5  -2   6   73.49   11.40
  -5  -2   6   74.29    8.80
   5   2  -6   89.09    8.30
   4  -2  -6  690.23   39.30
   4   2  -6  662.33   38.60
   3  -2  -6    9.20    2.50
   3   2  -6   10.20    2.70
   2  -2  -6  236.88   17.20
   2   2  -6  263.77   16.40
  -1  -2   6   93.39    6.40
  -1  -2   6  105.09    6.20
   1  -2  -6  117.29   12.20
   1   2  -6  115.69    8.70
   0  -2  -6  972.30   54.49
   0  -2  -6 1021.00   55.99
   0   2  -6  970.60   53.69
  -1  -2  -6   20.70    4.90
   1  -2   6   17.40    3.60
  -1   2  -6   12.90    2.90
  -2  -2  -6 1440.46   79.29
   2  -2   6 1322.37   74.79
  -2   2  -6 1322.37   72.69
  -3  -2  -6   22.60    7.40
   3  -2   6   30.40    6.30
  -3   2  -6   26.00    2.60
  -4  -2  -6  169.78   23.00
   4  -2   6  161.18   14.70
   4  -2   6  183.48   16.60
   4   2   6  177.38   14.80
  -4   2  -6  223.18   23.80
   5  -2   6   81.59   10.70
   5  -2   6   51.29    8.00
  -5  -2  -6   58.39   18.70
   5   2   6   61.29    7.60
   5   2   6   60.99   10.20
   5   2   6   76.29   12.90
  -5   2  -6   65.39   16.30
   5   2   6   68.69   10.90
   6  -2   6   49.20    8.20
   6  -2   6   78.29   12.30
  -6  -2  -6   46.10   16.40
   6  -2   6   92.19   11.90
   6  -2   6   46.90   12.20
   6   2   6   67.79    8.90
   6   2   6   75.69   10.10
  -6   2  -6   61.39   15.30
   6   2   6   91.79   16.60
   6   2   6   68.09   11.80
  -7  -2  -6  108.99   25.40
   7  -2   6  134.59   15.20
   7  -2   6  135.79   18.00
   7  -2   6  148.99   11.90
   7   2   6  137.89   11.10
   7   2   6  150.78   17.80
  -7   2  -6  123.79   24.80
   7   2   6  153.38   16.80
   8  -2   6   16.20    6.20
   8  -2   6    6.70    4.10
   8  -2   6    8.00    2.10
   8   2   6    6.70    2.00
   8   2   6   -4.40    5.00
   8   2   6    6.30    4.40
   9  -2   6   28.60    7.90
   9  -2   6   42.30   10.00
   9   2   6   43.30    7.20
   9   2   6   36.70    7.80
  10  -2   6    7.20    3.30
  10  -2   6    4.70    3.10
  10   2   6    6.90    2.90
  11  -3  -6    3.70    3.20
  11  -3  -6    1.10    2.00
  11   3  -6   -1.10    1.40
  11   3  -6    0.70    2.60
  10  -3  -6   55.19   10.20
  10  -3  -6   51.99   11.30
  10  -3  -6   48.80    8.10
  10   3  -6   57.79    9.30
  10   3  -6   46.60    6.20
  10   3  -6   55.79    9.40
   9  -3  -6    2.80    3.20
   9  -3  -6    1.40    4.50
   9  -3  -6   -0.20    5.50
   9   3  -6    3.80    4.80
   9   3  -6   -0.80    1.70
   9   3  -6   -2.20    3.40
   9   3  -6   -1.50    3.10
   8  -3  -6  261.77   26.40
   8  -3  -6  345.37   29.60
   8  -3  -6  334.77   31.10
   8  -3  -6  313.17   29.10
   8   3  -6  369.66   30.70
   8   3  -6  331.47   24.70
   8   3  -6  355.76   25.60
   8   3  -6  384.26   32.50
   8   3  -6  340.07   28.10
   7  -3  -6   -4.30    9.80
   7  -3  -6    7.40    5.80
   7  -3  -6   -2.30    5.80
   7  -3  -6    2.50    4.90
   7  -3  -6   22.50    9.30
   7  -3  -6    0.10    3.40
   7   3  -6   13.10    6.70
   7   3  -6    6.70    3.70
   7   3  -6    0.60    3.80
   7   3  -6   -4.50    6.60
   7   3  -6    4.10    3.30
   7   3  -6    7.60    4.10
   6  -3  -6  418.66   35.90
   6  -3  -6  485.65   39.10
   6  -3  -6  526.95   35.80
   6  -3  -6  480.95   36.30
   6  -3  -6  456.15   32.30
  -6  -3   6  423.76   39.90
   6  -3  -6  506.75   39.00
   6   3  -6  486.75   32.10
   6   3  -6  479.35   29.80
   6   3  -6  458.85   38.80
   6   3  -6  513.45   36.00
   6   3  -6  484.65   32.40
   6   3  -6  545.15   36.50
   6   3  -6  436.66   39.60
   5  -3  -6  385.46   32.30
   5  -3  -6  381.76   25.80
  -5  -3   6  364.46   30.20
   5  -3  -6  343.37   29.50
   5  -3  -6  421.96   30.70
   5  -3  -6  364.26   30.40
   5   3  -6  381.06   34.40
   5   3  -6  296.37   31.60
   5   3  -6  385.96   24.40
   5   3  -6  424.86   30.00
   5   3  -6  377.36   25.60
   5   3  -6  390.26   26.40
  -4  -3   6  549.15   38.60
   4  -3  -6  636.34   35.90
   4   3  -6  590.94   34.70
   3  -3  -6 2091.19  107.59
   3   3  -6 1985.80  107.09
   2  -3  -6  780.72   44.30
   2  -3  -6  787.92   42.60
   2   3  -6  729.13   42.50
   1  -3  -6 2924.71  146.59
  -1  -3   6 2638.04  140.79
   1  -3  -6 2832.02  144.79
   1   3  -6 2593.74  142.19
   0  -3   6  202.78   13.40
   0  -3  -6  230.08   17.80
   0  -3  -6  223.68   16.40
   0   3  -6  201.88   14.30
  -1  -3  -6 2048.20  105.99
  -1  -3  -6 2083.79  108.29
  -1   3  -6 1720.53  102.39
  -2  -3  -6  707.23   42.90
   2  -3   6  652.93   39.50
  -2  -3  -6  708.23   45.00
  -2   3  -6  584.24   38.20
   3  -3   6 1414.46   81.19
  -3  -3  -6 1429.56   90.09
  -3   3  -6 1301.97   78.09
   3   3   6 1629.14   74.99
  -4  -3  -6  281.07   32.20
   4  -3   6  334.47   31.00
   4  -3   6  341.47   23.90
   4   3   6  313.77   25.40
   4   3   6  340.17   23.20
  -5  -3  -6  461.65   49.40
   5  -3   6  547.85   38.30
   5  -3   6  561.94   35.30
   5  -3   6  579.64   38.70
  -5   3  -6  605.84   47.90
   5   3   6  576.94   35.90
   5   3   6  542.55   34.10
   5   3   6  531.05   38.00
  -6  -3  -6  159.78   28.40
   6  -3   6  176.98   18.50
   6  -3   6  200.78   19.10
   6  -3   6  205.48   16.40
   6  -3   6  182.48   20.70
   6   3   6  178.98   15.80
   6   3   6  197.58   15.00
  -6   3  -6  221.38   27.20
   6   3   6  191.88   19.10
   6   3   6  185.88   22.30
  -7  -3  -6   19.10   17.10
   7  -3   6   21.80    6.60
   7  -3   6   17.90    4.00
  -7  -3  -6   10.00    7.10
   7  -3   6    7.20    4.30
   7  -3   6   -3.40    6.10
   7   3   6   10.70    4.30
   7   3   6   14.70    3.40
   7   3   6   16.10    5.80
   7   3   6   10.40    7.80
   8  -3   6  122.99   13.70
   8  -3   6  143.09   17.40
   8  -3   6  122.49    8.60
  -8  -3  -6  167.08   23.40
   8   3   6  120.29   16.70
   8   3   6  140.79    9.00
   8   3   6  148.19   15.40
   9  -3   6    2.30    4.50
   9  -3   6    8.60    3.90
  -9  -3  -6    2.00    6.10
   9   3   6    5.40    3.10
  10  -4  -6   -0.80    4.40
  10  -4  -6    3.00    2.20
  10   4  -6    1.20    1.60
  10   4  -6    1.50    3.10
   9  -4  -6   93.09   12.50
   9  -4  -6  118.29   14.10
   9   4  -6  116.59   14.30
   9   4  -6   85.19   12.30
   9   4  -6  104.59   10.80
   8  -4  -6   19.00    5.90
   8  -4  -6   29.50   10.20
   8   4  -6   20.80    7.80
   8   4  -6   21.90    8.20
   8   4  -6   16.30    4.90
   7  -4  -6  230.18   24.30
   7  -4  -6  222.48   20.50
   7  -4  -6  263.07   27.50
   7  -4  -6  304.67   26.00
   7   4  -6  258.07   20.70
   7   4  -6  252.37   20.00
   7   4  -6  237.78   26.10
   7   4  -6  225.48   17.90
   7   4  -6  252.77   26.00
   7   4  -6  231.98   24.90
   6  -4  -6   10.50    6.00
   6  -4  -6   11.90    7.30
   6  -4  -6    6.40    3.60
   6  -4  -6    3.40    9.70
   6   4  -6    5.50    2.80
   6   4  -6   -2.40    3.40
   6   4  -6   15.50   10.50
   6   4  -6    4.10    3.20
   6   4  -6   -6.50    5.50
   5  -4  -6   60.69   15.60
   5  -4  -6   35.60    6.50
   5  -4  -6   50.89    6.30
   5  -4  -6   42.00    9.10
   5   4  -6   49.90    6.60
   5   4  -6   59.89   13.50
   5   4  -6   50.39    5.80
   5   4  -6   53.99    8.10
   5   4  -6   49.40    7.40
   5   4  -6   44.40   14.10
   4  -4  -6  157.88   16.20
  -4  -4   6  115.49   16.80
   4  -4  -6  147.69   12.50
   4   4  -6  100.69   16.30
   4   4  -6  110.79   15.20
   4   4  -6  145.79   11.60
   3  -4  -6   15.10    3.70
  -3  -4   6   21.70    7.20
   3   4  -6   13.60    3.50
   2  -4  -6 1653.43   85.09
   2   4  -6 1502.75   83.99
  -1  -4   6   76.09    6.90
   1  -4  -6   75.49   10.10
   1   4  -6   75.69    7.30
   0  -4  -6  218.38   17.70
   0  -4  -6  212.38   19.30
   0   4  -6  230.18   15.70
  -1  -4  -6   49.40    8.50
  -1  -4  -6   47.20    7.60
   1  -4   6   49.30    6.10
  -1   4  -6   60.09    6.50
  -2  -4  -6  457.15   32.20
   2  -4   6  413.46   27.80
  -2   4  -6  409.16   27.30
  -3  -4  -6    7.20    6.00
  -3  -4  -6    8.10    5.50
   3  -4   6    8.70    3.80
   3  -4   6   13.90    4.80
  -3   4  -6    9.00    4.30
   3   4   6   13.80    4.20
   3   4   6    7.30    2.00
   4  -4   6  353.26   25.90
   4  -4   6  333.57   24.40
  -4  -4  -6  335.37   33.00
  -4  -4  -6  262.47   32.70
   4   4   6  318.97   22.70
   5  -4   6   11.20    4.00
   5  -4   6   21.10    7.70
   5  -4   6    7.40    6.20
  -5  -4  -6    2.40    7.80
  -5  -4  -6    0.70   10.60
   5   4   6    8.90    4.30
   5   4   6    8.80    3.60
   6  -4   6   73.69   13.20
  -6  -4  -6   71.29   20.00
   6  -4   6   71.79   11.70
   6  -4   6   72.09   12.10
  -6  -4  -6   75.99   18.70
   6  -4   6   71.79    9.00
   6   4   6   64.69   10.30
   6   4   6   68.99    7.90
  -6   4  -6   76.59   15.10
   6   4   6   61.59    8.90
   7  -4   6   11.60    5.90
   7  -4   6   23.20    8.20
   7  -4   6   24.90    4.40
  -7  -4  -6   12.80    9.70
   7   4   6   18.20    4.30
   7   4   6   18.30    3.80
   7   4   6   13.30    5.40
   8  -4   6   22.40    7.70
  -8  -4  -6   18.10   10.20
   8  -4   6   20.70    5.50
   8   4   6   18.50    4.10
   8   4   6   14.30    4.70
  -9  -4  -6   12.20    7.90
   9  -4   6   21.20    6.00
   9   4   6   20.10    4.80
  10  -5  -6    9.00    3.60
  10   5  -6   14.90    3.50
   9  -5  -6    2.20    6.40
   9  -5  -6    6.10    3.20
   9   5  -6    0.30    4.70
   9   5  -6    3.30    2.10
   8  -5  -6   14.40    5.90
   8  -5  -6   30.70    8.20
   8   5  -6   28.50    6.50
   8   5  -6   38.80    9.00
   8   5  -6   29.60    7.20
   7  -5  -6    7.30    4.80
   7  -5  -6   -1.30    9.00
   7  -5  -6   12.80    6.40
   7   5  -6    8.80    3.90
   7   5  -6   10.00    4.80
   7   5  -6    9.40    7.40
   7   5  -6   13.20    4.80
   6  -5  -6    4.60    4.10
   6  -5  -6   13.60    3.00
   6  -5  -6    8.10    5.30
   6   5  -6   17.20    5.60
   6   5  -6    3.50    3.00
   6   5  -6    6.70    7.20
   6   5  -6   10.40    3.60
   5  -5  -6  138.89   17.10
   5  -5  -6  116.29   21.20
   5  -5  -6  126.79   13.70
   5  -5  -6  130.09   11.10
   5   5  -6  152.78   13.20
   5   5  -6  140.49   13.90
   5   5  -6  120.89   20.00
   5   5  -6  156.28   13.00
   5   5  -6  127.19   10.50
   4  -5  -6   32.10   19.80
   4  -5  -6   56.69   10.20
   4  -5  -6   42.20    7.00
   4  -5  -6   48.80    7.80
   4   5  -6   52.39    7.70
   4   5  -6   63.59    7.60
   4   5  -6   59.39    6.80
   4   5  -6   47.90    6.60
   4   5  -6   39.60   11.50
   3  -5  -6  301.67   22.20
  -3  -5   6  266.77   26.00
   3   5  -6  352.86   29.30
   3   5  -6  345.47   21.80
   2  -5  -6   30.30    5.90
   2  -5  -6   23.00    5.40
   2   5  -6   19.70    6.10
   2   5  -6   21.90    4.60
   1  -5  -6  221.48   17.20
  -1  -5   6  219.18   16.20
   1  -5  -6  223.88   19.30
   1   5  -6  227.38   16.30
   0  -5   6  275.17   19.60
   0  -5  -6  293.57   25.20
   0  -5  -6  291.77   23.50
   1  -5   6    9.00    3.00
  -1  -5  -6    8.50    4.40
  -1  -5  -6    8.40    4.00
  -1   5  -6    8.70    4.50
   1   5   6    6.90    6.50
   2  -5   6  160.28   16.90
  -2  -5  -6  169.78   18.20
  -2  -5  -6  188.98   19.70
   2  -5   6  123.19   12.90
   2   5   6  135.19   14.20
  -2   5  -6  131.69   14.60
   3  -5   6    6.90    4.40
  -3  -5  -6    6.40    6.60
  -3  -5  -6   -1.80    4.30
   3  -5   6   13.20    5.50
  -3  -5  -6    5.80    7.60
  -3   5  -6    7.70    4.00
   3   5   6    6.00    2.80
   3   5   6    8.10    2.50
  -4  -5  -6  240.58   32.30
   4  -5   6  266.47   27.90
  -4  -5  -6  269.57   29.80
   4  -5   6  244.78   22.30
   4   5   6  230.48   23.70
   5  -5   6    0.30    2.80
  -5  -5  -6   -5.90    5.60
  -5  -5  -6    1.30   11.30
   5  -5   6    0.70    5.90
   5   5   6    7.10    4.80
   5   5   6    2.10    2.90
   5   5   6    2.40    2.40
  -6  -5  -6   59.89   16.40
   6  -5   6   72.69    8.90
   6  -5   6   66.99   12.80
  -6  -5  -6   65.59   22.60
  -6   5  -6   59.19   15.30
   6   5   6   76.59    8.30
   6   5   6   71.69    9.60
   6   5   6   74.59    9.90
  -7  -5  -6    8.10    6.30
   7  -5   6   -3.20    1.60
   7  -5   6   -5.20    3.40
   7   5   6   -0.90    2.00
   7   5   6    1.90    3.30
   7   5   6    0.80    1.80
   8  -5   6   11.80    5.80
  -8  -5  -6    4.50    7.80
   8   5   6   14.30    4.70
   8   5   6   15.00    3.80
   9  -5   6    4.50    2.70
   9  -6  -6   25.10    6.00
   9   6  -6   24.70    5.10
   8  -6  -6    6.00    4.90
   8   6  -6   11.10    4.20
   7  -6  -6   13.60    6.00
   7   6  -6   16.50    4.40
   7   6  -6   20.00    7.90
   7   6  -6   10.30    5.70
   6  -6  -6    1.60    4.20
   6  -6  -6   12.60    2.80
   6  -6  -6    3.20    5.40
   6   6  -6   21.40    5.60
   6   6  -6   23.00    8.50
   6   6  -6   18.10    4.90
   6   6  -6    7.70    5.20
   5  -6  -6   79.19   12.80
   5  -6  -6   77.19    8.50
   5  -6  -6   71.69   10.50
   5   6  -6   77.79    9.90
   5   6  -6   64.49    7.50
   5   6  -6   79.49    9.30
   5   6  -6   87.29    9.80
   4  -6  -6  400.96   30.70
   4  -6  -6  353.06   32.10
   4  -6  -6  354.96   34.70
   4   6  -6  399.46   26.00
   4   6  -6  379.26   27.50
   4   6  -6  430.46   30.80
   3  -6  -6   39.60    7.00
   3  -6  -6   46.50    7.10
   3   6  -6   44.00    6.90
   3   6  -6   30.60    6.90
   3   6  -6   39.60    6.60
  -2  -6   6  656.53   40.90
   2  -6  -6  625.34   39.60
   2  -6  -6  646.04   41.60
   2   6  -6  596.24   41.20
   2   6  -6  635.54   38.40
   2   6  -6  590.24   40.20
  -1  -6   6   77.09   14.70
   1  -6  -6   85.39   12.20
   1  -6  -6   89.19    9.90
   1  -6  -6   56.59   16.50
   1   6  -6   96.39    9.80
  -1   6   6   64.19   10.90
   1   6  -6   80.39   12.10
   0  -6  -6  471.45   36.80
   0  -6  -6  498.15   49.40
   0  -6   6  437.46   36.60
   0   6  -6  482.75   31.30
   0   6  -6  491.35   36.10
   0   6   6  484.55   34.10
   1  -6   6   13.00    5.60
  -1  -6  -6   28.50   10.00
  -1  -6  -6   23.70    7.30
   1  -6   6   16.90    7.10
  -1  -6  -6   23.90    8.10
  -1   6  -6   14.30    4.50
  -1   6  -6    8.40    6.20
  -2  -6  -6  490.35   43.30
  -2  -6  -6  532.45   41.30
   2  -6   6  556.54   38.50
  -2  -6  -6  543.15   40.10
   2  -6   6  477.55   35.00
  -2   6  -6  541.85   35.40
   2   6   6  458.25   34.40
  -3  -6  -6  121.49   18.60
  -3  -6  -6  119.39   20.30
   3  -6   6  132.89   15.30
   3  -6   6  129.79   15.40
  -3  -6  -6  113.39   17.40
   3   6   6  137.39   11.10
   3   6   6  127.59   13.70
  -3   6  -6  145.79   15.90
  -4  -6  -6  191.38   31.10
  -4  -6  -6  246.78   25.60
  -4  -6  -6  289.87   33.10
   4  -6   6  282.27   22.70
   4  -6   6  258.57   24.90
   4   6   6  290.07   21.20
   5  -6   6   41.20    7.80
   5  -6   6   15.20   10.80
  -5  -6  -6   36.10   12.40
  -5  -6  -6   34.40   21.90
   5  -6   6   54.99   10.50
   5   6   6   51.39    7.40
   5   6   6   43.60    8.90
  -6  -6  -6   51.99   15.30
   6  -6   6   49.50    7.20
   6  -6   6   39.30   10.00
   6   6   6   55.09    6.90
   6   6   6   55.09    7.80
   7  -6   6   67.89    7.10
   7  -6   6   89.29   12.10
  -7  -6  -6   75.49   18.30
   7   6   6   76.19    7.60
   7   6   6   84.49    8.60
   8  -6   6    2.80    3.40
   8   6   6    2.70    2.50
   9  -7  -6    0.10    2.30
   9   7  -6   -1.40    1.20
   8  -7  -6    7.60    3.50
   8   7  -6   14.70    3.80
   7  -7  -6    3.00    3.80
   7   7  -6    0.50    2.30
   6  -7  -6   18.70    3.30
   6  -7  -6   16.90    6.40
   6   7  -6   11.70    5.50
   6   7  -6   13.30    4.20
   5  -7  -6   -0.70    4.20
   5  -7  -6   -4.90    3.50
   5  -7  -6    2.90    2.10
   5   7  -6    2.00    1.80
   5   7  -6   -3.80    2.20
   5   7  -6   -1.50    2.90
   5   7  -6   -5.90    3.50
   4  -7  -6   51.59   10.00
   4  -7  -6   54.09   12.70
   4  -7  -6   65.49    8.10
   4   7  -6   53.79    8.70
   4   7  -6   58.89    8.50
   4   7  -6   48.80    7.50
   4   7  -6   68.09    8.00
   3  -7  -6   11.40    4.30
   3  -7  -6   13.90    4.40
   3   7  -6   -0.40    3.90
   3   7  -6    6.40    3.00
   3   7  -6   11.20    4.70
  -2  -7   6    2.60    8.00
   2  -7  -6   16.90    5.60
  -2  -7   6   14.70    7.50
   2  -7  -6   20.10    6.30
  -2   7   6   15.10    6.90
   2   7  -6   27.50    7.00
   2   7  -6   20.20    4.90
   2   7  -6    7.60    6.10
   1  -7  -6   83.49   11.10
  -1  -7   6  133.79   17.00
  -1  -7   6   86.79   12.80
   1  -7  -6  113.29   14.90
   1   7  -6  104.59   14.20
   1   7  -6   93.59   11.10
   0  -7   6   55.69   12.70
   0  -7  -6   49.99    8.40
   0  -7  -6   46.80   11.40
   0  -7  -6   54.99    9.80
   0  -7   6   46.20    8.90
   0   7  -6   49.10    7.90
   0   7  -6   40.60    9.20
   0   7   6   31.00    8.00
  -1  -7  -6   84.19   14.60
  -1  -7  -6   80.09   13.30
   1  -7   6   77.39   13.30
   1  -7   6   87.39   14.30
  -1   7  -6   91.59   12.00
   1   7   6   83.99   12.40
  -2  -7  -6   16.80    7.20
  -2  -7  -6   20.10    8.30
   2  -7   6   33.30    9.10
  -2  -7  -6   44.20   11.50
   2  -7   6   40.60    9.00
   2   7   6   30.90    6.10
  -2   7  -6   33.10    8.40
   2   7   6   44.20    9.60
  -3  -7  -6   91.19   15.30
  -3  -7  -6   87.39   20.10
   3  -7   6   83.49   12.30
   3  -7   6  107.19   16.00
  -3   7  -6   94.99   15.70
   3   7   6   78.09   10.90
  -4  -7  -6   -9.50    5.40
   4  -7   6    1.20    2.90
  -4  -7  -6    7.30    9.00
   4   7   6    1.60    2.60
   5  -7   6    6.80    4.20
   5  -7   6   19.00    4.70
  -5  -7  -6    4.90   11.30
   5   7   6    8.40    3.70
   5   7   6   10.50    3.30
  -6  -7  -6   -6.60    7.40
   6  -7   6    2.00    2.00
   6  -7   6    5.70    4.70
   6   7   6    4.20    2.40
   6   7   6    3.60    2.20
  -7  -7  -6   -0.80    8.80
   7  -7   6   -0.90    3.10
   7  -7   6    4.90    1.80
   7   7   6    0.30    1.80
   8  -8  -6    4.90    2.80
   8   8  -6   -0.20    1.80
   7  -8  -6    8.40    4.20
   7   8  -6    6.10    2.40
   6  -8  -6    8.00    4.80
   6  -8  -6    0.30    1.60
   6   8  -6    1.00    2.10
   5  -8  -6    4.20    4.00
   5   8  -6    4.80    2.90
   5   8  -6    4.70    4.40
   4  -8  -6   -2.20    3.10
   4  -8  -6    3.30    3.00
   4   8  -6    8.20    2.90
   4   8  -6    8.20    3.90
   4   8  -6   -2.00    2.50
   3  -8  -6    8.30    3.40
   3  -8  -6    6.60    5.20
   3  -8  -6   -0.40    4.90
   3   8  -6    9.20    4.80
   3   8  -6    6.80    4.30
   3   8  -6   15.90    3.20
   3   8  -6   14.00    4.90
  -2  -8   6    3.80    7.00
   2  -8  -6   12.70    5.30
   2  -8  -6    0.90    3.50
   2   8  -6    4.60    3.90
   2   8  -6   -1.00    5.60
   2   8  -6   -3.60    4.10
  -1  -8   6   -6.10    5.90
   1  -8  -6   16.10    6.40
   1  -8  -6   -1.20    3.60
   1   8  -6    6.00    4.30
   1   8  -6    6.90    4.70
  -1   8   6    5.20    4.00
   0  -8   6    3.60    5.90
   0  -8  -6   11.00    4.90
   0  -8  -6    8.60    4.60
   0   8  -6    8.90    5.10
   0   8   6    9.10    5.20
   1  -8   6    5.90    5.40
  -1  -8  -6    6.40    6.80
  -1  -8  -6    6.20    5.40
  -1   8  -6   13.20    6.10
   1   8   6    7.50    4.20
   2  -8   6    9.60    6.00
  -2  -8  -6   19.50    7.40
  -2  -8  -6   17.80    8.70
   2   8   6    5.90    3.10
  -3  -8  -6   18.20    8.30
  -3  -8  -6   46.00   10.50
   3  -8   6   29.00    7.60
   4  -8   6    7.90    3.80
  -4  -8  -6   22.80   10.10
   4  -8   6    4.10    5.40
  -4  -8  -6   27.10    9.60
   4   8   6   15.20    4.50
   5  -8   6    0.80    1.90
  -5  -8  -6    7.00    8.90
   5   8   6    0.70    1.90
   5   8   6    0.10    1.80
   6  -8   6    6.00    2.50
   6  -8   6    0.90    4.00
  -6  -8  -6   -5.10    9.10
   6   8   6    7.20    3.30
   6   8   6    4.90    1.70
   7  -9  -6    0.30    2.40
   6  -9  -6    8.60    4.00
   6   9  -6   12.50    3.30
   5  -9  -6    3.10    1.60
   5  -9  -6   -0.90    3.60
   5   9  -6    1.90    3.00
   4  -9  -6    7.60    3.00
   4  -9  -6    9.90    4.40
   4   9  -6    6.90    4.60
   4   9  -6   19.00    5.90
   3  -9  -6    5.70    3.40
   3   9  -6   10.50    7.40
   3   9  -6    2.80    2.70
   2  -9  -6    3.00    2.70
  -2  -9   6    9.50    7.50
  -2   9   6    2.90    4.90
   2   9  -6    3.80    2.60
   1  -9  -6   24.90    8.10
  -1  -9   6   32.40    8.20
   0  -9   6   -4.80    4.90
   0  -9  -6    5.10    4.40
   0   9   6    2.40    3.10
   1  -9   6    2.60    4.40
  -1  -9  -6    3.50    5.60
   1   9   6    3.20    3.20
   2  -9   6    5.70    8.00
  -2  -9  -6   -7.20    4.70
   2  -9   6    1.60    3.70
   2   9   6    0.70    2.60
  -3  -9  -6   28.50    7.90
  -3  -9  -6   30.70   10.70
   3  -9   6   12.90    5.10
   3  -9   6   22.00    9.60
   3   9   6    8.10    3.20
   4  -9   6    6.20    4.10
  -4  -9  -6   -4.90    8.50
  -4  -9  -6   16.30    8.50
   4   9   6    0.30    2.60
   5  -9   6    3.30    2.00
   5   9   6    2.60    1.70
   5 -10  -6    7.60    3.20
   4 -10  -6    1.60    1.40
   4 -10  -6    4.30    3.10
   3 -10  -6    8.60    4.70
   3 -10  -6    8.10    3.10
  -2 -10   6   21.80    7.60
   2 -10  -6    6.00    3.50
   2 -10  -6    3.30    3.30
   2  10  -6    5.80    3.70
  -2  10   6    9.70    3.90
  -1 -10   6   -1.00    4.90
   1 -10  -6   -0.90    2.60
  -1  10   6    4.20    2.90
   1  10  -6   -0.20    2.20
   0 -10  -6   35.20    9.10
   0 -10   6   41.30    9.30
   0  10   6   42.00    7.50
   1 -10   6   -0.90    3.90
  -2 -10  -6   11.90    5.20
   2  10   6    2.70    2.70
   2  10   6    5.60    2.80
   3 -10   6   -2.30    2.30
  -3 -10  -6    8.80    5.30
   3  10   6   -0.40    1.90
   3  10   6    0.10    1.60
   4 -10   6    0.80    1.90
   4  10   6    3.90    2.50
   4  10   6   -2.00    1.10
   1 -11  -6    0.80    2.30
  -1 -11   6   -0.80    4.70
   1 -11  -6    2.20    2.90
  -1  11   6   -0.60    3.30
   0 -11  -6   -2.00    2.30
   0 -11  -6   -1.60    3.60
   0 -11   6    3.80    3.60
   0  11   6    6.60    3.30
   0  11   6   -2.80    2.00
  11   0  -7    1.40    2.80
  11   0  -7    0.10    2.60
  10   0  -7    3.90    2.20
  10   0  -7    2.40    3.30
  10   0  -7   -0.10    3.00
  10   0  -7   -2.40    2.00
   9   0  -7    2.50    5.10
   9   0  -7   -3.90    4.00
   9   0  -7    6.40    3.50
   9   0  -7   -3.80    7.40
   8   0  -7    5.20    4.40
   8   0  -7   -2.90    1.80
   8   0  -7    4.50    3.80
   8   0  -7    4.70    3.40
   8   0  -7    1.60    5.60
   8   0  -7   -4.80    3.40
  -7   0   7   -5.20    4.40
   7   0  -7   -1.10    2.50
   7   0  -7   -2.20    4.00
   7   0  -7    3.70    4.60
   7   0  -7   -6.20    3.80
   7   0  -7    1.40    2.90
   7   0  -7   -6.40    2.90
   7   0  -7    5.80    3.30
   6   0  -7   17.10   11.10
   6   0  -7    6.30    3.70
   6   0  -7    2.20    2.30
   6   0  -7   -6.90    3.70
   6   0  -7   -4.70    5.10
  -6   0   7    3.60    2.90
   6   0  -7   -3.60    7.60
   6   0  -7    3.10    2.30
   5   0  -7    0.20    1.80
   5   0  -7   -1.00    1.60
   4   0  -7    0.00    1.60
   4   0  -7    1.00    1.70
   3   0  -7   -1.30    1.30
   3   0  -7   -1.10    0.80
   2   0  -7    1.60    0.90
   1   0  -7    0.70    0.40
   1   0  -7    1.00    0.90
   1   0  -7    2.70    1.50
   0   0  -7    3.30    1.70
   0   0  -7    1.60    1.10
   0   0  -7    0.80    1.20
  -1   0  -7    1.70    1.50
  -1   0  -7    1.90    1.00
  -2   0  -7    2.60    2.60
  -3   0  -7    1.20    2.70
   4   0   7    1.50    2.30
  -4   0  -7   -1.90    2.70
   5   0   7    5.20    2.80
   5   0   7   -0.30    3.00
   6   0   7    3.80    2.70
  -6   0  -7    3.20    8.60
  -7   0  -7   -0.70   11.10
   7   0   7    0.30    3.40
   7   0   7    0.40    2.10
   7   0   7    4.20    4.40
   8   0   7    7.40    4.80
   8   0   7   -2.60    3.20
   8   0   7    2.40    1.70
   9   0   7   -1.90    2.90
   9   0   7    1.60    3.70
  10   0   7    2.30    2.20
  10   0   7    3.40    3.50
  11  -1  -7    2.30    2.00
  11  -1  -7   -0.80    3.20
  11  -1  -7   -0.50    2.20
  11   1  -7    0.60    1.90
  11   1  -7    1.10    1.80
  11   1  -7   -2.80    2.10
  10  -1  -7    8.40    3.80
  10  -1  -7    1.70    4.40
  10  -1  -7   11.80    5.40
  10  -1  -7    4.20    2.70
  10   1  -7    6.20    2.80
  10   1  -7   11.00    4.30
  10   1  -7    3.50    3.40
  10   1  -7    6.50    4.30
  10   1  -7    5.60    4.50
   9  -1  -7  111.59   11.40
   9  -1  -7   63.19   18.50
   9  -1  -7  100.19   15.10
   9  -1  -7  122.79   15.40
   9  -1  -7  132.29   21.90
   9   1  -7  101.49   11.80
   9   1  -7   91.09   11.40
   9   1  -7   93.59   16.30
   9   1  -7  125.79   15.80
   8  -1  -7   84.39   13.50
   8  -1  -7   63.39   10.60
   8  -1  -7   61.99    9.10
   8  -1  -7   51.79   11.40
   8  -1  -7   60.89   10.80
   8  -1  -7   63.09   12.60
   8   1  -7   57.99    9.40
   8   1  -7   47.00    8.20
   8   1  -7   66.19    8.80
   8   1  -7   65.59   12.80
   8   1  -7   63.79   10.60
   8   1  -7   85.79   14.30
   8   1  -7   53.69   11.40
   7  -1  -7  333.97   28.90
   7  -1  -7  314.07   27.80
   7  -1  -7  364.86   26.50
   7  -1  -7  334.57   30.20
   7  -1  -7  346.27   26.60
   7  -1  -7  334.07   30.60
   7  -1  -7  325.57   24.30
   7   1  -7  360.46   30.10
   7   1  -7  343.07   27.80
   7   1  -7  296.67   21.70
   7   1  -7  357.36   25.50
   7   1  -7  320.77   25.20
   7   1  -7  330.17   32.20
   7   1  -7  327.57   28.10
   6  -1  -7   67.39   11.50
   6  -1  -7   38.50    8.20
   6  -1  -7   71.49   11.00
  -6  -1   7   53.39    9.10
   6  -1  -7   56.59    7.70
   6  -1  -7   70.19   12.80
   6  -1  -7   72.69    7.80
   6   1  -7   58.79    8.70
   6   1  -7   58.39    9.50
   6   1  -7   60.89    6.80
   6   1  -7   65.99   14.80
   6   1  -7   64.59   11.90
   6   1  -7   51.99   12.20
   6   1  -7   59.59   10.40
   5  -1  -7 1844.12   96.89
  -5  -1   7 1633.14   95.99
   5  -1  -7 1910.81   97.39
   5   1  -7 1839.02   95.89
   5   1  -7 1789.82   96.09
   4  -1  -7   35.40    5.50
  -4  -1   7   25.50    6.40
   4  -1  -7   39.20    4.90
  -4  -1   7   29.20    4.20
   4   1  -7   36.80    4.90
   4   1  -7   42.30    4.70
   3  -1  -7 2300.77  121.29
   3  -1  -7 2395.66  124.19
   3   1  -7 2332.77  123.09
   2  -1  -7 1566.44   83.09
   2  -1  -7 1560.54   79.89
   2   1  -7 1490.85   82.49
   1  -1  -7 4326.37  220.58
   1  -1  -7 4481.15  217.78
   1  -1  -7 4200.08  220.28
   1   1  -7 4141.49  217.28
   0  -1  -7  169.18   11.40
   0  -1  -7  177.58   13.00
   0   1  -7  141.69   12.00
   0   1  -7  183.18   11.50
  -1  -1  -7 2043.30  108.29
  -1   1  -7 1975.60  104.59
  -1   1  -7 2012.40  107.29
   2  -1   7  465.85   29.70
  -2  -1  -7  482.55   33.60
  -2   1  -7  493.75   34.10
  -3  -1  -7 1166.58   75.29
   3  -1   7 1098.09   68.19
  -3   1  -7 1295.77   77.59
   4  -1   7  848.62   54.99
   4  -1   7  848.12   51.69
  -4  -1  -7  895.41   66.29
  -4   1  -7 1016.80   67.89
   4   1   7  874.81   51.49
   5  -1   7  269.07   20.10
  -5  -1  -7  237.48   32.30
   5  -1   7  285.07   24.80
   5  -1   7  246.88   22.70
   5   1   7  266.77   25.00
  -5   1  -7  305.17   33.40
   5   1   7  266.57   19.60
   6  -1   7  497.35   36.40
   6  -1   7  475.35   31.10
   6  -1   7  474.45   38.00
  -6  -1  -7  488.25   49.70
   6   1   7  466.15   38.70
   6   1   7  494.95   31.00
  -6   1  -7  491.95   47.50
   6   1   7  505.05   36.70
   7  -1   7  147.19   18.30
  -7  -1  -7  168.98   34.90
   7  -1   7  156.48   12.90
   7  -1   7  148.89   17.20
   7   1   7  150.28   17.10
   7   1   7  154.48   12.40
   7   1   7  163.58   19.30
  -7   1  -7  161.38   46.50
   8  -1   7  182.58   12.60
   8  -1   7  209.38   19.30
   8  -1   7  200.98   21.90
   8   1   7  204.48   19.40
   8   1   7  197.28   12.60
   8   1   7  243.48   21.90
   9  -1   7   13.30    7.80
   9  -1   7    4.60    3.10
   9   1   7   16.60    5.80
   9   1   7   10.60    3.60
  10  -1   7   27.40    5.30
  10  -1   7   38.80    6.20
  10   1   7   30.90    5.10
  11  -2  -7   10.90    3.40
  11  -2  -7   13.20    4.20
  11   2  -7   14.40    4.50
  11   2  -7   11.40    3.10
  10  -2  -7    4.30    3.70
  10  -2  -7   10.80    6.10
  10  -2  -7    7.20    3.30
  10   2  -7    6.70    3.80
  10   2  -7    7.50    3.20
  10   2  -7    5.60    3.90
  10   2  -7    9.50    4.90
   9  -2  -7   34.30    8.60
   9  -2  -7   50.29    9.20
   9  -2  -7   46.10    9.20
   9  -2  -7   54.29   11.60
   9   2  -7   31.70    8.00
   9   2  -7   59.29   10.90
   9   2  -7   48.80    7.90
   9   2  -7   44.90    7.00
   9   2  -7   32.30    8.30
   8  -2  -7   51.09    9.00
   8  -2  -7   64.99   13.70
   8  -2  -7   59.59   10.60
   8  -2  -7   50.89   11.90
   8  -2  -7   90.79   14.20
   8  -2  -7   65.39   10.60
   8  -2  -7   56.19    9.20
   8   2  -7   72.09   13.30
   8   2  -7   52.69    8.90
   8   2  -7   79.19   11.10
   8   2  -7   76.89   13.90
   8   2  -7   58.69    8.70
   8   2  -7   57.99   13.00
   8   2  -7   38.80    7.20
   7  -2  -7   50.89   15.40
   7  -2  -7   71.29    9.30
   7  -2  -7   69.99   10.80
   7  -2  -7   39.00   12.50
   7  -2  -7  106.39   18.30
   7  -2  -7   71.79   13.20
   7   2  -7   67.99    9.50
   7   2  -7   48.30   15.00
   7   2  -7   54.79   11.20
   7   2  -7   59.89    7.50
   7   2  -7   70.89   10.80
   7   2  -7   35.50   14.80
   7   2  -7   55.69   12.70
   6  -2  -7  259.67   24.70
   6  -2  -7  290.57   24.30
   6  -2  -7  327.77   25.00
   6  -2  -7  275.37   28.20
   6  -2  -7  285.87   21.10
   6  -2  -7  251.27   25.00
   6   2  -7  231.58   26.80
   6   2  -7  279.97   21.70
   6   2  -7  236.68   28.20
   6   2  -7  281.07   21.40
   6   2  -7  264.87   24.40
   6   2  -7  294.77   23.50
   6   2  -7  261.17   18.70
   5  -2  -7    9.10    2.90
   5   2  -7    7.60   12.20
   5   2  -7   17.40    3.80
   4  -2  -7  902.11   50.19
   4   2  -7  879.81   49.99
   3  -2  -7   73.99    6.80
   3   2  -7   73.69    7.40
  -2  -2   7 2357.96  130.09
   2  -2  -7 2607.84  129.09
   2   2  -7 2522.85  130.59
   1  -2  -7   39.90    5.60
   1  -2  -7   33.90    5.10
   1   2  -7   49.10    5.50
   0  -2  -7 1926.61   97.59
   0   2  -7 1765.12   93.39
   0   2  -7 1684.73   95.79
   1  -2   7   26.70    4.30
  -1  -2  -7   24.90    4.30
  -1  -2  -7   19.10    5.00
  -1   2  -7   23.00    4.70
  -1   2  -7   16.90    4.00
  -2  -2  -7 2232.88  121.59
   2  -2   7 2044.90  116.99
  -2   2  -7 2123.19  121.89
  -2   2  -7 2305.57  113.99
  -3  -2  -7  392.36   33.40
   3  -2   7  365.46   27.30
  -3   2  -7  376.26   33.20
   4  -2   7  530.75   37.50
   4  -2   7  548.65   39.10
  -4  -2  -7  553.34   48.90
  -4   2  -7  690.83   50.59
   4   2   7  602.44   37.80
   5  -2   7  845.62   50.49
  -5  -2  -7  710.93   66.29
   5  -2   7  858.91   54.59
  -5   2  -7  900.41   67.09
   5   2   7  833.12   49.50
   5   2   7  937.81   53.09
   5   2   7  827.12   54.39
  -6  -2  -7  136.69   26.50
   6  -2   7  142.39   16.50
   6  -2   7  140.69   17.80
   6  -2   7  140.99   12.90
   6  -2   7  152.88   16.60
   6   2   7  153.18   17.20
  -6   2  -7  123.89   22.10
   6   2   7  146.59   12.60
   7  -2   7  681.43   41.50
   7  -2   7  717.23   52.09
   7  -2   7  723.33   47.80
  -7  -2  -7  674.23   64.69
   7   2   7  715.43   41.10
   7   2   7  735.93   48.30
  -7   2  -7  720.83   62.19
   7   2   7  712.33   49.40
   8  -2   7    2.00    3.60
   8  -2   7   -4.40    3.00
   8  -2   7   -0.70    1.60
   8   2   7    7.50    6.40
   8   2   7    3.40    2.80
   8   2   7    0.40    1.50
   9  -2   7  224.58   20.70
  -9  -2  -7  182.68   23.10
   9  -2   7  228.08   17.20
   9   2   7  190.58   18.00
   9   2   7  206.28   18.90
  11  -3  -7   13.50    4.00
  11  -3  -7    3.70    1.90
  11   3  -7    1.50    2.50
  11   3  -7    2.90    2.70
  10  -3  -7   -3.70    1.90
  10  -3  -7    8.40    5.80
  10  -3  -7   -0.40    3.50
  10   3  -7   -5.30    3.20
  10   3  -7   -1.80    3.60
  10   3  -7    0.30    3.20
  10   3  -7    4.20    2.30
   9  -3  -7    1.40    3.00
   9  -3  -7   -5.10    4.10
   9  -3  -7    9.40    6.10
   9   3  -7    7.10    4.50
   9   3  -7   -2.40    2.40
   9   3  -7    4.20    4.80
   9   3  -7   -0.50    3.60
   9   3  -7    2.40    2.30
   8  -3  -7    9.00    6.10
   8  -3  -7    8.20    5.40
   8  -3  -7    4.10    5.50
   8  -3  -7    6.00    8.10
   8   3  -7   10.70    6.50
   8   3  -7    9.60    3.50
   8   3  -7    9.30    4.60
   8   3  -7    9.60    7.50
   8   3  -7    6.30    4.30
   8   3  -7    6.10    6.70
   7  -3  -7    4.50    3.50
   7  -3  -7   -2.80    2.40
   7  -3  -7   -2.90    5.60
   7  -3  -7   -6.10    5.10
   7  -3  -7    0.90    3.90
   7   3  -7    2.40    2.50
   7   3  -7   -0.30    3.00
   7   3  -7    0.30    5.10
   7   3  -7    0.70    5.40
   7   3  -7   -1.50    2.50
   7   3  -7   21.70    8.10
   6  -3  -7   27.70    8.90
   6  -3  -7   10.30    5.20
   6  -3  -7   12.00    4.30
   6  -3  -7   23.10    8.20
   6  -3  -7   22.10    7.70
   6   3  -7   19.70    4.80
   6   3  -7   20.50    8.30
   6   3  -7   28.00    9.30
   6   3  -7   14.50    4.20
   6   3  -7   27.20    6.20
   6   3  -7   21.00    6.40
   5  -3  -7   54.39    7.20
   5  -3  -7   51.69   12.20
   5  -3  -7   47.50   13.60
   5  -3  -7   42.00    8.20
   5   3  -7   27.50   11.30
   5   3  -7   58.09    6.80
   5   3  -7   45.20    8.80
   5   3  -7   51.39    7.50
   4  -3  -7   43.90    5.90
   4   3  -7   40.40    5.70
   3  -3  -7   40.80    5.10
   3   3  -7   40.30    5.20
   2  -3  -7   86.59    8.60
   2  -3  -7   87.29    7.60
   2   3  -7   82.29    7.90
   1  -3  -7  277.37   20.10
   1  -3  -7  261.27   18.30
  -1  -3   7  225.08   14.40
   1   3  -7  252.07   16.80
   1   3  -7  240.58   13.30
   0  -3   7   34.70    4.60
   0  -3  -7   45.30    7.00
   0  -3  -7   56.89    7.00
   0   3  -7   50.29    5.70
  -1  -3  -7  244.38   20.00
  -1  -3  -7  238.18   18.00
   1  -3   7  191.38   15.60
  -1   3  -7  218.68   16.30
  -2  -3  -7    5.20    4.30
  -2  -3  -7    0.70    2.30
   2  -3   7   -0.20    2.30
  -2   3  -7    5.70    2.40
   3  -3   7   59.39    9.30
   3  -3   7   43.80    8.90
  -3  -3  -7   68.99   12.30
  -3  -3  -7   70.39   11.20
  -3   3  -7   62.19    6.80
   3   3   7   72.79    8.90
   4  -3   7    6.60    3.70
  -4  -3  -7   -4.50    4.80
   4  -3   7   -1.10    3.60
  -4   3  -7    9.30    4.70
   4   3   7    2.00    7.40
   4   3   7    3.80    2.90
  -5  -3  -7  113.69   25.80
   5  -3   7  105.59   10.80
   5  -3   7   97.89   13.10
   5   3   7  103.29   11.30
  -5   3  -7  107.69   18.90
   5   3   7  105.69   10.40
   5   3   7   68.59   11.80
   6  -3   7   11.90    5.90
  -6  -3  -7   19.00   12.00
   6  -3   7   12.90    4.00
   6  -3   7   12.30    5.30
   6   3   7   12.00    5.70
   6   3   7    8.50    4.40
   6   3   7   12.80    3.50
  -6   3  -7   11.40    9.00
   7  -3   7   10.90    5.30
   7  -3   7    5.10    4.60
   7   3   7    3.60    2.00
   7   3   7    5.60    4.00
  -8  -3  -7    5.80    7.10
   8  -3   7    4.40    3.90
   8  -3   7   -3.60    2.80
   8   3   7   -0.90    2.10
   8   3   7    0.30    2.50
  -9  -3  -7    3.10    6.80
   9  -3   7    3.00    4.00
   9  -3   7    7.20    4.10
   9   3   7    9.60    3.30
  10  -4  -7    4.40    2.60
  10  -4  -7    9.60    4.90
  10   4  -7    7.60    3.80
  10   4  -7    2.60    2.00
   9  -4  -7   32.10    8.50
   9  -4  -7   19.20    6.10
   9   4  -7   14.40    4.10
   9   4  -7   18.30    4.90
   9   4  -7   28.10    7.90
   8  -4  -7   20.00    7.20
   8  -4  -7   12.00    7.10
   8   4  -7   10.00    3.80
   8   4  -7   26.90    5.80
   8   4  -7   13.70    8.20
   8   4  -7    9.80    7.70
   8   4  -7   16.90    8.70
   7  -4  -7   94.89   16.60
   7  -4  -7   53.09   11.70
   7  -4  -7   62.99    9.60
   7  -4  -7   73.89   16.10
   7   4  -7   68.89    8.90
   7   4  -7   77.99   10.00
   7   4  -7   52.29   12.40
   7   4  -7   58.99   12.70
   7   4  -7   83.89   14.70
   7   4  -7   65.19    9.30
   6  -4  -7  228.28   20.00
   6  -4  -7  224.78   25.50
   6   4  -7  237.28   24.40
   6   4  -7  266.57   28.30
   6   4  -7  246.58   19.80
   6   4  -7  257.77   21.60
   6   4  -7  233.48   26.10
   6   4  -7  236.88   18.30
   5  -4  -7    3.80    3.10
   5  -4  -7   -9.10    7.00
   5  -4  -7   -2.70    3.60
   5  -4  -7    6.80    5.70
   5   4  -7    1.40    9.10
   5   4  -7    6.60    9.00
   5   4  -7    2.90    3.10
   5   4  -7    2.80    2.60
   4  -4  -7  587.44   37.60
   4  -4  -7  670.83   39.70
   4  -4  -7  628.64   44.60
   4   4  -7  667.73   38.80
   4   4  -7  708.63   39.50
   4   4  -7  633.44   38.60
   4   4  -7  658.73   41.00
   3  -4  -7   33.50    5.00
   3   4  -7   35.10    5.10
   2  -4  -7  723.83   41.50
   2  -4  -7  738.83   43.80
   2   4  -7  693.23   41.20
  -1  -4   7  174.68   12.50
   1  -4  -7  194.18   16.00
   1  -4  -7  190.68   17.60
   1   4  -7  180.28   13.70
   0  -4  -7 1198.08   67.49
   0  -4   7 1006.20   62.69
   0  -4  -7 1268.37   70.39
   0   4  -7 1203.18   64.59
  -1  -4  -7 1372.66   78.79
  -1  -4  -7 1450.55   82.39
  -1   4  -7 1297.37   75.39
  -2  -4  -7  511.45   38.40
   2  -4   7  503.85   35.80
  -2  -4  -7  520.55   35.80
   2  -4   7  421.06   31.00
  -2   4  -7  471.05   31.20
   2   4   7  459.95   32.00
  -3  -4  -7  805.52   56.39
  -3  -4  -7  771.62   58.69
   3  -4   7  769.12   49.70
   3  -4   7  815.22   50.39
   3   4   7  802.52   48.20
  -3   4  -7  835.82   55.79
   4  -4   7  251.57   20.90
   4  -4   7  265.87   22.20
  -4  -4  -7  229.68   30.60
  -4  -4  -7  283.77   30.30
   4   4   7  228.88   21.30
   4   4   7  274.47   20.10
  -5  -4  -7  376.16   45.10
  -5  -4  -7  407.16   43.60
   5  -4   7  541.45   36.60
   5  -4   7  454.45   43.90
   5  -4   7  453.35   31.70
  -5   4  -7  575.44   46.10
   5   4   7  481.35   30.60
   5   4   7  433.06   33.10
   5   4   7  451.25   31.60
   6  -4   7    8.30    5.30
  -6  -4  -7   -4.90    6.40
  -6  -4  -7   -1.60   19.90
   6  -4   7    2.40    2.40
   6  -4   7    5.80    5.40
   6  -4   7   12.80   10.90
   6   4   7    5.40    2.60
   6   4   7    7.10    3.30
   6   4   7    1.60    4.10
   7  -4   7  243.78   18.40
   7  -4   7  304.87   22.20
  -7  -4  -7  303.67   34.70
   7  -4   7  229.98   25.20
   7   4   7  290.37   19.80
   7   4   7  280.07   22.90
   7   4   7  266.77   18.10
   8  -4   7    7.60    4.40
  -8  -4  -7   -5.50    5.30
   8  -4   7    0.50    3.90
   8   4   7   14.60    6.70
   9  -4   7   75.19   10.50
   9   4   7   70.09    8.70
  10  -5  -7   12.30    3.70
  10   5  -7    9.90    2.60
   9  -5  -7   10.00    4.30
   9  -5  -7    5.70   11.80
   9   5  -7   21.70    8.60
   9   5  -7    6.40    2.50
   8  -5  -7   63.89   13.20
   8  -5  -7   48.70    8.90
   8   5  -7   40.40    7.00
   8   5  -7   49.30    8.00
   8   5  -7   42.00    9.10
   7  -5  -7   90.49   14.60
   7  -5  -7  102.69   13.60
   7   5  -7  106.19   11.20
   7   5  -7  102.89   11.20
   7   5  -7   87.39   15.20
   7   5  -7   96.59   11.00
   6  -5  -7   42.40    5.00
   6  -5  -7   27.40    7.10
   6  -5  -7   40.30    9.50
   6  -5  -7   59.79   13.40
   6   5  -7   42.10    7.00
   6   5  -7   38.90   11.20
   6   5  -7   41.10    7.40
   6   5  -7   55.79    8.00
   5  -5  -7  439.76   38.50
   5  -5  -7  417.46   26.60
   5  -5  -7  436.26   30.50
   5  -5  -7  453.35   38.20
   5   5  -7  410.66   36.40
   5   5  -7  432.26   29.00
   5   5  -7  461.85   30.50
   5   5  -7  433.76   28.90
   4  -5  -7    3.30    3.40
   4  -5  -7    7.70    2.60
   4  -5  -7   -4.80   13.40
   4  -5  -7    7.10    4.60
   4   5  -7    7.50    3.80
   4   5  -7  -14.20    9.70
   4   5  -7    8.30    3.30
   4   5  -7    6.70    2.90
   4   5  -7    5.40    2.60
   3  -5  -7 1159.58   66.99
   3  -5  -7 1217.98   67.09
   3   5  -7 1230.68   67.59
   3   5  -7 1210.98   66.09
   3   5  -7 1084.59   67.59
   2  -5  -7    8.70    4.30
  -2  -5   7   14.50    4.00
   2  -5  -7   10.90    3.40
   2   5  -7   16.60    3.80
   2   5  -7   17.30    5.60
  -1  -5   7  608.84   37.50
   1  -5  -7  633.54   42.60
   1  -5  -7  653.63   39.50
   1  -5  -7  670.03   42.20
   1   5  -7  672.93   38.60
   1   5  -7  606.84   43.30
   0  -5   7  149.19   12.90
   0  -5  -7  166.18   17.70
   0  -5  -7  166.58   16.40
   0  -5  -7  157.68   17.80
   0   5  -7  162.18   13.60
   0   5  -7  150.28   17.40
  -1  -5  -7  629.64   41.80
   1  -5   7  554.54   42.50
  -1  -5  -7  624.24   44.50
   1  -5   7  564.24   37.00
  -1  -5  -7  540.35   42.10
  -1   5  -7  650.03   37.90
   1   5   7  585.74   39.00
   2  -5   7  190.88   17.20
   2  -5   7  199.98   19.50
  -2  -5  -7  184.98   20.20
  -2  -5  -7  182.98   22.30
  -2   5  -7  191.78   16.80
   2   5   7  172.58   16.80
   3  -5   7  392.16   31.60
  -3  -5  -7  447.06   38.00
  -3  -5  -7  392.96   34.90
   3  -5   7  441.46   32.50
  -3  -5  -7  439.76   41.50
  -3   5  -7  493.15   31.60
   3   5   7  460.35   30.80
   4  -5   7  393.26   28.80
  -4  -5  -7  381.66   38.60
  -4  -5  -7  348.87   32.60
  -4  -5  -7  385.86   42.60
   4  -5   7  387.86   30.20
   4   5   7  392.36   27.00
   4   5   7  330.97   27.90
   5  -5   7  188.38   17.50
  -5  -5  -7  146.19   29.40
   5  -5   7  172.78   21.30
  -5  -5  -7  196.78   28.30
   5   5   7  205.08   17.40
   5   5   7  164.68   17.00
  -5   5  -7  231.88   27.00
   5   5   7  214.18   16.70
  -6  -5  -7  214.68   29.80
   6  -5   7  186.58   21.90
   6  -5   7  163.88   15.00
   6   5   7  133.89   15.60
   6   5   7  171.58   15.50
   6   5   7  166.68   14.10
  -7  -5  -7   17.60   11.70
   7  -5   7   -0.40    2.90
   7  -5   7    3.60    2.20
   7   5   7   -0.40    3.00
   7   5   7   14.90    4.80
   7   5   7    4.60    2.00
  -8  -5  -7  172.08   21.60
   8  -5   7  187.88   17.70
   8   5   7  146.99   11.90
   8   5   7  170.08   16.30
   9  -6  -7   -1.90    2.20
   9   6  -7    3.20    2.20
   8  -6  -7    6.30    4.40
   8   6  -7   22.00    7.60
   8   6  -7    9.20    3.60
   7  -6  -7    1.40    3.70
   7   6  -7    6.40    3.30
   7   6  -7    6.30    3.40
   6  -6  -7    3.40    2.10
   6  -6  -7   -0.40    4.40
   6  -6  -7    0.80    3.90
   6   6  -7    0.70    2.50
   6   6  -7    4.60    4.90
   6   6  -7    2.30    3.70
   5  -6  -7    1.50    1.90
   5  -6  -7    5.20    4.50
   5  -6  -7    2.30    4.40
   5   6  -7    9.70    3.60
   5   6  -7    9.00    3.80
   5   6  -7    6.20    3.80
   4  -6  -7    4.00    3.20
   4  -6  -7    6.30    3.30
   4  -6  -7   -0.70    3.50
   4   6  -7    4.00    2.80
   4   6  -7    2.80    2.90
   4   6  -7    1.50    3.80
   3  -6  -7   24.60    5.50
   3  -6  -7   24.60    5.60
   3   6  -7   27.10    5.90
   3   6  -7   41.40    8.00
   3   6  -7   37.80    6.10
  -2  -6   7  256.97   24.50
   2  -6  -7  270.17   20.70
   2  -6  -7  261.37   21.80
   2   6  -7  216.58   22.50
   2   6  -7  278.77   22.70
   2   6  -7  264.37   19.60
  -1  -6   7   19.00    5.50
   1  -6  -7   20.70    6.60
   1  -6  -7   20.50    5.10
   1  -6  -7   24.20    6.20
   1   6  -7   14.90    6.60
   1   6  -7   24.20    5.50
  -1   6   7   25.60    9.50
   0  -6   7  185.88   22.10
   0  -6   7  180.48   16.70
   0  -6  -7  197.18   20.20
   0  -6  -7  211.68   21.30
   0   6  -7  231.08   21.70
   0   6   7  196.28   19.10
   0   6  -7  211.08   17.10
  -1  -6  -7   87.59   13.30
  -1  -6  -7   77.09   13.90
   1  -6   7   69.29   10.60
   1  -6   7   89.49   14.50
  -1  -6  -7   69.79   13.30
   1   6   7   74.69   11.70
  -1   6  -7   84.79   10.60
  -2  -6  -7  148.69   21.80
   2  -6   7  146.29   15.30
  -2  -6  -7  160.98   19.50
   2  -6   7  165.88   18.30
  -2  -6  -7  131.59   19.10
  -2   6  -7  163.18   16.40
   2   6   7  145.99   15.70
   3  -6   7    7.90    4.90
  -3  -6  -7    2.60    6.90
  -3  -6  -7    2.20    6.30
  -3  -6  -7    4.60    8.90
   3  -6   7   -3.80    7.00
   3   6   7   12.10    5.20
  -3   6  -7   24.30    7.60
   4  -6   7    5.00    3.60
  -4  -6  -7    1.70    4.90
  -4  -6  -7  -11.80   10.20
   4   6   7    3.40    2.60
   5  -6   7   77.09   11.30
  -5  -6  -7   60.59   16.70
   5   6   7   74.39   13.10
   5   6   7   85.59   10.00
  -6  -6  -7   13.30    8.30
   6  -6   7   22.40    5.80
   6  -6   7   14.10    5.60
   6   6   7   22.00    4.60
   6   6   7   18.00    4.90
  -7  -6  -7    3.10    8.00
   7  -6   7   12.90    2.90
   7  -6   7    8.30    4.50
   7   6   7   12.10    2.60
   7   6   7   10.40    3.10
   8  -6   7   -3.50    2.60
   9  -7  -7   -0.80    2.40
   9   7  -7    5.00    2.10
   8  -7  -7    2.40    2.60
   8   7  -7    1.50    1.30
   7  -7  -7    6.20    4.10
   7   7  -7   13.50    4.40
   7   7  -7   16.70    6.00
   6  -7  -7   13.20    2.70
   6  -7  -7    5.40    4.50
   6   7  -7   19.30    5.00
   6   7  -7   19.30    5.20
   5  -7  -7   12.20    6.20
   5  -7  -7   12.10    3.30
   5  -7  -7   12.30    5.60
   5   7  -7    8.50    4.50
   5   7  -7   13.70    9.70
   5   7  -7    8.70    4.00
   4  -7  -7   -3.20    4.40
   4  -7  -7    2.20    2.40
   4  -7  -7    2.80    3.30
   4   7  -7   13.60    4.20
   4   7  -7    8.80    4.00
   4   7  -7    5.70    2.90
   4   7  -7    8.10    4.00
   3  -7  -7   71.09   11.00
   3  -7  -7   69.09   10.00
   3   7  -7   87.09   10.10
   3   7  -7   74.19   10.70
   3   7  -7   80.79   10.40
   3   7  -7   93.59    9.90
  -2  -7   7   32.90   11.00
   2  -7  -7   28.50    7.00
   2  -7  -7   28.70    7.20
   2   7  -7   16.50    4.60
  -2   7   7   34.70    8.70
   1  -7  -7   19.50    6.20
   1  -7  -7   18.30    6.10
  -1  -7   7   23.90   10.00
   1   7  -7   23.50    7.60
  -1   7   7   20.70    9.60
   1   7  -7   19.00    4.90
   0  -7   7    1.40    6.30
   0  -7  -7   -1.90    4.20
   0  -7  -7   -2.20    2.50
   0  -7  -7    2.10    3.80
   0   7  -7   -3.20    3.40
   0   7   7   10.00    5.20
  -1  -7  -7    9.90    5.80
  -1  -7  -7   16.00    7.20
   1  -7   7   17.30    7.40
   1   7   7   23.00    6.70
  -1   7  -7    2.00    4.30
  -2  -7  -7   65.69   14.00
   2  -7   7   78.29   12.80
  -2  -7  -7   41.60   11.30
  -2  -7  -7   43.20   15.10
   2   7   7   59.49    9.80
  -2   7  -7   44.80    9.90
   2   7   7   56.79    8.90
  -3  -7  -7   69.29   18.80
  -3  -7  -7   29.30   16.10
   3  -7   7   60.89   10.90
  -3  -7  -7   88.19   14.00
   3   7   7   59.89    9.50
  -4  -7  -7   37.90    9.80
  -4  -7  -7   34.10   12.80
   4  -7   7   24.30    6.60
   4   7   7   21.50    5.70
   5  -7   7   11.00    4.90
  -5  -7  -7   26.50   11.90
   5   7   7    7.60    3.60
   5   7   7    3.20    2.60
   6  -7   7    7.90    3.20
  -6  -7  -7    8.30    7.90
   6  -7   7    8.60    4.90
   6   7   7    6.60    2.50
   6   7   7    7.10    3.50
   7  -7   7   -2.10    1.60
   7  -7   7    3.60    3.40
   7   7   7    1.20    2.10
   8  -8  -7   -0.50    2.20
   8   8  -7    4.70    1.70
   7  -8  -7    4.60    3.40
   7   8  -7    0.60    1.80
   6  -8  -7    4.50    1.70
   6  -8  -7    5.70    3.70
   6   8  -7    2.10    2.30
   5  -8  -7    9.80    5.20
   5  -8  -7    4.10    2.00
   5   8  -7    6.10    3.60
   5   8  -7    4.60    3.90
   4  -8  -7   12.00    3.80
   4  -8  -7   13.20    6.10
   4   8  -7   20.80    5.10
   4   8  -7   17.20    6.40
   3  -8  -7   44.20    7.80
   3  -8  -7   36.00   10.00
   3   8  -7   36.10    7.70
   3   8  -7   51.49    8.00
   3   8  -7   45.00    8.80
   2  -8  -7   15.90    6.70
  -2  -8   7   16.60    8.20
   2  -8  -7   25.50    7.20
  -2   8   7   21.20    6.90
   2   8  -7   28.50    6.90
   2   8  -7   18.50    6.20
   1  -8  -7   15.30    6.80
   1  -8  -7   27.80    8.70
  -1  -8   7   40.90   10.60
   1   8  -7   15.80    7.30
  -1   8   7   18.50    5.70
   0  -8   7   20.80    8.50
   0  -8  -7   20.90    7.60
   0  -8  -7    4.60    5.60
   0   8   7   22.30    7.10
   0   8  -7   16.70    6.10
  -1  -8  -7   22.50    8.10
  -1  -8  -7   15.30    7.20
  -1  -8  -7   11.60    5.40
   1  -8   7   17.00    8.80
   1   8   7   12.20    4.10
  -1   8  -7   11.50   10.20
  -2  -8  -7    0.60    6.60
  -2  -8  -7   11.70    7.30
   2  -8   7    5.50    5.90
   2   8   7    9.00    3.70
  -3  -8  -7    9.40    6.40
   3  -8   7   13.60    5.00
  -3  -8  -7    1.20    5.70
   3   8   7    5.70    3.70
   4  -8   7    1.10    2.90
   4  -8   7   -2.80    3.50
  -4  -8  -7   -7.10    7.10
  -4  -8  -7    6.60    6.90
   4   8   7    1.20    2.20
   4   8   7    3.50    3.20
  -5  -8  -7   40.10   11.40
   5  -8   7   49.90    9.50
   5  -8   7   42.40    6.70
   5   8   7   33.60    5.30
   6  -8   7    5.00    5.60
   6  -8   7    3.80    1.90
   6   8   7    2.80    1.60
   6   8   7    3.20    2.50
   6  -9  -7    6.20    3.40
   6   9  -7    9.80    2.80
   5  -9  -7    2.60    3.90
   5  -9  -7   -1.00    1.60
   5   9  -7    5.10    3.50
   4  -9  -7   10.70    5.30
   4  -9  -7   15.40    3.90
   4   9  -7   20.80    4.70
   4   9  -7   30.20    5.90
   3  -9  -7   22.30    7.90
   3  -9  -7   18.80    4.90
   3   9  -7   13.10    4.00
   2  -9  -7   -0.40    1.90
   2   9  -7    0.40    2.00
  -2   9   7   -0.40    3.70
  -1  -9   7    3.20    6.60
   1  -9  -7   10.30    6.00
  -1   9   7   12.10    4.90
   0  -9   7   17.60    7.30
   0  -9  -7   25.50    7.50
  -1  -9  -7   35.50    9.90
   1  -9   7   13.00    6.30
   1   9   7   13.20    5.40
  -2  -9  -7    5.20    5.20
   2  -9   7   -1.30    3.70
   2   9   7   -2.50    2.10
  -3  -9  -7   -0.50    5.40
   3  -9   7   -0.60    7.00
   3  -9   7   -1.30    2.40
  -3  -9  -7   -2.60    6.20
   3   9   7   -2.80    1.60
   4  -9   7   11.20    4.00
   4  -9   7   -5.40    7.10
  -4  -9  -7   23.60    9.00
  -4  -9  -7   27.50    8.10
   4   9   7    6.70    3.10
   4   9   7   12.80    3.50
   5  -9   7    0.70    1.90
   5   9   7    4.70    2.20
   5   9   7    1.80    1.60
   5 -10  -7    5.00    3.10
   4 -10  -7   -0.20    1.50
   4 -10  -7   -2.00    2.40
   3 -10  -7    2.60    3.40
   3 -10  -7    0.50    1.70
   3  10  -7   -6.50    3.60
  -2 -10   7   10.80    7.50
   2 -10  -7   14.10    4.00
   2 -10  -7    8.20    5.10
   2  10  -7    6.80    3.50
  -2  10   7    9.80    4.50
  -1 -10   7   -0.40    5.30
   1  10  -7    2.10    2.20
  -1  10   7    2.50    3.20
   0 -10   7   14.30    6.00
   0 -10  -7   14.60    5.50
  -1 -10  -7   13.90    5.40
   1 -10   7   13.70    5.80
   1  10   7    8.40    3.70
   2 -10   7    1.70    3.20
  -2 -10  -7   -6.90    4.10
   2  10   7    0.10    1.90
   2  10   7   -1.80    1.50
   3 -10   7    3.40    2.80
  -3 -10  -7    9.90    5.50
   3  10   7    0.70    1.70
   3  10   7    2.60    2.40
  11   0  -8    1.60    2.60
  11   0  -8   -0.80    2.70
  10   0  -8   64.89   11.10
  10   0  -8   51.99    7.00
  10   0  -8   52.39    8.70
  10   0  -8   54.89    8.40
  10   0  -8   60.19   10.40
   9   0  -8   -0.50    4.50
   9   0  -8    2.80    5.00
   9   0  -8   -2.10    2.00
   9   0  -8   -0.10    2.60
   9   0  -8    2.20    3.90
   8   0  -8  462.55   36.10
   8   0  -8  424.26   37.30
   8   0  -8  409.96   34.60
   8   0  -8  440.76   33.60
   8   0  -8  426.56   30.40
   8   0  -8  401.96   30.80
   7   0  -8   76.69    8.90
   7   0  -8   97.79   15.90
   7   0  -8   99.39   13.50
   7   0  -8   83.79    9.60
   7   0  -8  100.59   14.40
   7   0  -8   85.19   11.30
   7   0  -8   82.79   11.00
   7   0  -8   91.49   16.30
   6   0  -8 1618.54  107.09
   6   0  -8 1843.62   95.09
   6   0  -8 1769.62   94.79
   6   0  -8 1972.60  101.09
   6   0  -8 1881.21  101.69
   6   0  -8 1499.65  105.09
   6   0  -8 1741.83   97.89
   6   0  -8 1678.93  100.59
   5   0  -8  242.18   16.40
   5   0  -8  221.68   20.70
   4   0  -8 2805.92  148.79
   4   0  -8 2860.21  146.69
   3   0  -8 1224.18   68.09
   3   0  -8 1246.18   64.99
   2   0  -8 4264.07  235.58
   2   0  -8 4864.51  231.78
   1   0  -8 1269.07   65.79
   1   0  -8 1199.08   67.19
   0   0  -8 1431.36   79.49
   0   0  -8 1684.43   77.19
   0   0  -8 1385.56   80.09
  -1   0  -8 3937.31  217.58
  -1   0  -8 4625.44  223.08
  -2   0  -8  997.50   61.09
  -3   0  -8 1790.82  108.49
  -4   0  -8   37.00   14.10
   5   0   8 1751.82   95.99
  -5   0  -8 1778.52  120.09
   5   0   8 1727.63  102.39
  -6   0  -8   33.60   14.50
   6   0   8   26.00    7.40
   6   0   8   43.30   11.00
   6   0   8   41.30    6.80
  -7   0  -8  286.47   38.80
   7   0   8  290.27   20.40
   7   0   8  319.97   26.50
   7   0   8  305.87   28.50
   8   0   8   22.30    7.60
   8   0   8    7.40    4.20
   8   0   8   16.10    2.80
   9   0   8   59.79    9.70
   9   0   8   52.59    7.70
  11  -1  -8    1.30    1.80
  11  -1  -8    6.20    3.80
  11  -1  -8    8.00    3.40
  11   1  -8    5.30    2.00
  11   1  -8    7.30    3.10
  11   1  -8    5.40    3.20
  10  -1  -8   10.60    5.30
  10  -1  -8    6.00    3.50
  10  -1  -8   18.40    5.60
  10   1  -8   10.40    3.80
  10   1  -8    0.30    3.70
  10   1  -8   14.10    6.10
  10   1  -8    9.30    4.30
   9  -1  -8   13.40    4.30
   9  -1  -8   12.20    5.60
   9  -1  -8   26.50    7.00
   9  -1  -8   27.60    8.40
   9  -1  -8   22.40    7.10
   9  -1  -8   27.60    8.50
   9   1  -8   21.30    5.60
   9   1  -8   18.20    5.20
   9   1  -8   12.40    5.50
   9   1  -8   18.20    6.00
   9   1  -8   30.90    9.00
   9   1  -8   21.90    6.80
   8  -1  -8   27.80    8.30
   8  -1  -8   35.10    8.40
   8  -1  -8   17.10    6.00
   8  -1  -8   21.70    6.40
   8  -1  -8   24.10    8.90
   8  -1  -8   19.30    6.40
   8  -1  -8   23.50    7.90
   8   1  -8   25.80    8.60
   8   1  -8   21.20    5.60
   8   1  -8   32.70    9.80
   8   1  -8   12.50    4.70
   8   1  -8   30.20    8.90
   8   1  -8   30.80    7.20
   8   1  -8   30.10    8.10
   7  -1  -8   17.60    4.40
   7  -1  -8   14.40    6.10
   7  -1  -8    9.50    5.70
   7  -1  -8   15.40    6.90
   7  -1  -8   14.40    4.90
   7  -1  -8   17.50    8.60
   7  -1  -8   24.70    7.80
   7   1  -8    9.70    3.80
   7   1  -8   15.20    6.00
   7   1  -8   21.50    8.40
   7   1  -8   17.90    8.70
   7   1  -8   20.40    8.20
  -7   1   8    6.80    4.60
   7   1  -8   15.50    4.80
   7   1  -8    8.60    3.20
   6  -1  -8  207.68   19.40
   6  -1  -8  163.58   18.50
   6  -1  -8  180.08   23.00
   6  -1  -8  179.58   14.90
   6  -1  -8  176.18   19.00
   6  -1  -8  183.98   14.90
   6  -1  -8  200.58   24.30
   6  -1  -8  188.78   17.70
   6   1  -8  156.08   20.50
   6   1  -8  175.48   14.10
   6   1  -8  172.08   16.00
   6   1  -8  186.28   18.20
   6   1  -8  200.78   18.20
   6   1  -8  137.79   22.90
   6   1  -8  193.08   18.50
   5  -1  -8  138.39   12.20
   5  -1  -8  135.89   11.60
   5   1  -8  138.59   11.70
   4  -1  -8   13.50    4.30
   4  -1  -8   10.00    2.70
   4   1  -8   18.30    4.20
   3  -1  -8   75.19    8.40
   3  -1  -8   78.89    6.50
   3   1  -8   73.99    7.80
   2  -1  -8   20.20    4.30
   2  -1  -8   23.50    2.90
   2   1  -8   33.10    5.20
   1  -1  -8  182.48   12.60
   1  -1  -8  155.68   12.20
   1  -1  -8  170.98   10.00
   1   1  -8  137.59   12.50
   1   1  -8  158.68    9.90
   0  -1  -8  902.21   47.60
   0  -1  -8  894.01   49.70
   0   1  -8  917.91   47.80
   0   1  -8  755.62   48.40
  -1  -1  -8   51.69    6.70
  -1   1  -8   35.00    5.40
  -1   1  -8   43.60    4.60
  -2  -1  -8 1133.89   68.19
  -2   1  -8 1121.09   68.09
  -3  -1  -8   19.10    8.30
  -3   1  -8    9.10    5.50
  -4  -1  -8  729.23   59.99
   4  -1   8  758.62   45.50
  -4   1  -8  723.83   59.79
   4   1   8  766.72   45.30
  -5  -1  -8   11.30    8.20
   5  -1   8   -2.20    2.20
   5  -1   8    1.90    4.80
   5   1   8   -0.10    6.10
  -5   1  -8   -8.10    5.10
   6  -1   8  325.47   23.60
  -6  -1  -8  323.27   41.30
   6  -1   8  344.17   28.70
   6  -1   8  325.67   29.80
  -6   1  -8  372.76   42.50
   6   1   8  330.97   29.50
   6   1   8  348.57   28.80
   6   1   8  332.07   23.50
  -7  -1  -8  -13.60    9.90
   7  -1   8   -2.90    3.30
   7  -1   8   -2.50    3.70
   7  -1   8   -2.90    2.00
   7   1   8    0.50    4.70
  -7   1  -8   21.00   15.30
   7   1   8    0.60    1.60
   7   1   8    4.10    4.00
   8  -1   8  129.19   14.10
   8  -1   8  117.59    8.50
   8  -1   8  129.19   16.30
   8   1   8  104.69    8.10
   8   1   8  112.39   13.70
   8   1   8  127.59   15.60
   9  -1   8    2.30    3.90
  -9  -1  -8   -2.70    4.60
   9  -1   8    1.80    2.40
   9   1   8    4.60    2.50
  11  -2  -8    5.40    3.40
  11  -2  -8    3.30    2.10
  11   2  -8    1.90    1.50
  11   2  -8    4.40    3.10
  10  -2  -8   14.30    6.40
  10  -2  -8    8.00    4.20
  10  -2  -8    1.40    3.90
  10   2  -8   12.10    6.00
  10   2  -8   10.30    4.00
  10   2  -8   12.00    3.50
  10   2  -8    7.30    4.90
   9  -2  -8   15.80    5.80
   9  -2  -8   -2.50    4.00
   9  -2  -8    1.40    4.00
   9   2  -8    7.00    5.20
   9   2  -8   -4.00    2.20
   9   2  -8    2.50    2.10
   9   2  -8    3.80    4.00
   9   2  -8   -2.70    3.50
   8  -2  -8   36.80    7.60
   8  -2  -8   57.99   10.50
   8  -2  -8   88.39   17.10
   8  -2  -8   55.59    9.30
   8  -2  -8   51.09   11.00
   8  -2  -8   41.10    9.00
   8  -2  -8   76.99   12.40
   8   2  -8   74.69   13.60
   8   2  -8   48.80   10.40
   8   2  -8   70.89   10.30
   8   2  -8   60.79    8.70
   8   2  -8   54.79    8.00
   8   2  -8   82.79   13.60
   8   2  -8   65.99    9.20
   7  -2  -8   -5.70    3.60
   7  -2  -8    8.20    6.90
   7  -2  -8   10.10    8.90
   7  -2  -8    4.00    6.00
   7  -2  -8    2.40    3.90
   7  -2  -8    8.90    6.10
   7  -2  -8    6.10    3.90
   7   2  -8    3.10    2.90
   7   2  -8   -5.70    5.20
   7   2  -8    1.60    4.70
   7   2  -8    8.70    3.60
   7   2  -8    2.10    3.70
   7   2  -8    2.40    2.60
   6  -2  -8  415.36   39.90
   6  -2  -8  290.07   26.60
   6  -2  -8  311.17   25.60
   6  -2  -8  274.67   29.70
   6  -2  -8  291.07   27.00
   6  -2  -8  358.76   27.70
   6  -2  -8  316.87   22.80
   6   2  -8  292.07   31.50
   6   2  -8  284.67   30.10
   6   2  -8  326.67   24.70
   6   2  -8  304.67   21.30
   6   2  -8  324.97   26.00
   6   2  -8  308.77   26.20
   6   2  -8  319.27   23.40
   5  -2  -8   12.80    6.00
   5  -2  -8   12.50    5.60
   5  -2  -8    5.20    4.40
   5  -2  -8    6.90    3.00
   5  -2  -8    5.60    4.50
   5   2  -8    5.60    2.50
   5   2  -8    4.60    3.50
   5   2  -8   34.90   11.00
   5   2  -8   13.50    7.50
   5   2  -8   -1.30    6.30
   4  -2  -8  172.58   13.40
   4   2  -8  189.38   14.30
   3  -2  -8    3.50    2.00
   3   2  -8    3.90    2.20
   2  -2  -8 1378.86   72.39
   2   2  -8 1364.76   74.89
   1  -2  -8  385.06   23.50
   1  -2  -8  375.66   24.30
   1  -2  -8  405.76   26.10
   1   2  -8  408.26   25.70
   0  -2  -8  268.77   19.40
   0  -2  -8  262.07   17.80
   0   2  -8  244.58   15.80
   0   2  -8  238.08   18.20
  -1  -2  -8  991.60   57.39
  -1  -2  -8  989.60   55.29
  -1   2  -8  899.81   54.09
  -1   2  -8  956.40   54.99
   2  -2   8  413.06   27.70
  -2  -2  -8  400.56   31.60
  -2   2  -8  403.26   31.50
  -2   2  -8  446.76   24.70
  -3  -2  -8  551.24   42.10
   3  -2   8  399.06   32.60
  -3   2  -8  526.95   41.30
  -4  -2  -8   -0.50    6.80
   4  -2   8   -1.40    3.00
   4   2   8    2.00    3.00
  -4   2  -8   15.00    8.60
   5  -2   8  370.86   29.80
  -5  -2  -8  331.87   41.00
   5  -2   8  387.86   26.50
   5   2   8  313.57   30.20
   5   2   8  361.06   29.60
  -5   2  -8  410.86   41.50
   5   2   8  369.86   25.40
   6  -2   8    1.10    3.70
   6  -2   8   -2.00    3.80
   6  -2   8   -0.50    2.00
  -6  -2  -8   -3.20   12.10
  -6   2  -8    3.00   10.50
   6   2   8    0.50    3.80
   6   2   8    2.60    2.20
   6   2   8   13.70    8.10
   7  -2   8   35.30   10.90
   7  -2   8   48.40    8.00
   7  -2   8   48.70   15.60
   7   2   8   73.09   19.60
   7   2   8   54.49    7.90
   7   2   8   43.90   10.60
  -8  -2  -8   13.30    6.60
   8  -2   8    9.80    2.50
   8  -2   8    8.40    4.90
   8  -2   8    8.60    4.50
   8   2   8    5.10    2.00
   8   2   8    6.00    6.40
   8   2   8    6.60    3.60
   9  -2   8   25.40    5.30
   9  -2   8   46.40    8.10
  -9  -2  -8   32.50   13.90
   9   2   8   34.00    6.10
  11  -3  -8    1.70    1.70
  11   3  -8    0.80    2.30
  11   3  -8    3.10    1.90
  10  -3  -8    3.00    2.70
  10  -3  -8    8.20    3.60
  10   3  -8    5.20    4.40
  10   3  -8    0.90    1.60
  10   3  -8   -4.30    2.70
   9  -3  -8   65.29   11.50
   9  -3  -8   57.09    9.60
   9   3  -8   57.39    8.10
   9   3  -8   56.59   11.50
   9   3  -8   68.79   11.10
   9   3  -8   71.39    8.90
   9   3  -8   74.99   12.80
   8  -3  -8  -10.30    4.90
   8  -3  -8    8.10    7.40
   8  -3  -8    2.10    5.40
   8  -3  -8    2.60    4.60
   8   3  -8    6.70    5.20
   8   3  -8    4.70    3.90
   8   3  -8   -4.90    5.10
   8   3  -8    3.30    2.40
   8   3  -8    1.20    5.30
   7  -3  -8  127.19   15.60
   7  -3  -8   97.49   11.80
   7  -3  -8  155.98   27.00
   7  -3  -8  133.89   17.50
   7  -3  -8  104.79   14.60
   7  -3  -8  105.69   16.80
   7   3  -8   98.99   17.30
   7   3  -8  101.79   11.60
   7   3  -8   86.89   16.00
   7   3  -8  117.99   14.90
   7   3  -8   89.19    9.80
   7   3  -8   80.49   11.20
   6  -3  -8   37.60    9.70
   6  -3  -8   61.39   13.30
   6  -3  -8   29.90    7.00
   6  -3  -8   41.00   10.10
   6  -3  -8   47.90   11.30
   6   3  -8   22.40    9.70
   6   3  -8   33.70    6.80
   6   3  -8   41.50   13.40
   6   3  -8   26.60    8.40
   6   3  -8   37.90    6.00
   6   3  -8   31.80    8.70
   6   3  -8   37.30    7.40
   5  -3  -8  932.01   52.49
   5  -3  -8  836.62   74.09
   5  -3  -8  810.62   56.99
   5  -3  -8  838.62   57.69
   5   3  -8  889.51   64.49
   5   3  -8  920.31   54.89
   5   3  -8 1028.30   57.09
   5   3  -8  939.51   54.69
   5   3  -8  784.22   62.29
   5   3  -8  876.71   52.09
   5   3  -8  909.81   51.49
   4  -3  -8   87.19    8.80
   4   3  -8   90.49    9.10
   4   3  -8  163.88   33.00
   3  -3  -8 1228.28   66.19
   3   3  -8 1202.68   66.89
   2  -3  -8  114.59    9.30
  -2  -3   8   95.79    7.20
   2  -3  -8  129.39   10.60
   2   3  -8  121.79   10.30
   1  -3  -8 1402.86   76.59
   1  -3  -8 1406.86   78.59
   1   3  -8 1345.27   75.59
   0  -3  -8 1221.18   68.89
   0  -3   8 1216.18   62.39
   0  -3  -8 1217.48   66.59
   0   3  -8 1120.09   62.69
   0   3  -8 1111.59   65.59
   1  -3   8 1252.47   70.39
  -1  -3  -8 1388.96   73.69
  -1  -3  -8 1398.26   76.39
  -1   3  -8 1093.69   71.19
  -2  -3  -8 2281.57  136.09
  -2  -3  -8 2557.34  125.69
   2  -3   8 1982.60  120.69
  -2   3  -8 2147.69  119.59
  -3  -3  -8  346.07   30.10
   3  -3   8  310.87   26.40
  -3  -3  -8  342.27   32.90
  -3   3  -8  387.96   33.20
  -4  -3  -8 1585.24  111.69
   4  -3   8 1695.43   99.09
   4  -3   8 1758.82   95.89
   4   3   8 1772.72   94.69
  -5  -3  -8   11.70   10.40
   5  -3   8   18.80    8.10
   5  -3   8   13.10    3.80
   5   3   8    7.30    8.10
   5   3   8   17.50    4.90
   5   3   8   18.90    5.00
  -5   3  -8    2.40    6.20
   6  -3   8 1073.19   64.79
  -6  -3  -8  978.60   84.19
   6  -3   8 1067.99   61.29
   6  -3   8 1024.60   68.19
   6   3   8  923.01   63.99
   6   3   8 1067.79   59.59
   6   3   8 1076.49   60.19
  -6   3  -8 1132.69   81.69
   7  -3   8   15.70    4.10
  -7  -3  -8   25.10   11.00
   7  -3   8   14.60    5.80
   7  -3   8    9.10    5.70
   7   3   8   14.90    5.80
   7   3   8   18.30    3.70
   8  -3   8  328.57   24.10
  -8  -3  -8  295.17   31.70
   8  -3   8  253.87   16.30
   8  -3   8  334.27   27.50
   8   3   8  287.17   22.70
   8   3   8  283.87   16.20
   9  -3   8    8.40    3.50
   9  -3   8    9.00    4.20
   9   3   8    4.70    2.90
  10  -4  -8   14.40    5.90
  10  -4  -8    3.50    2.40
  10   4  -8    2.30    1.70
  10   4  -8    1.80    3.10
   9  -4  -8    7.50    3.20
   9  -4  -8   -2.40    5.20
   9   4  -8    7.50    3.60
   9   4  -8    7.80    3.80
   9   4  -8    8.90    5.00
   8  -4  -8   23.80    8.30
   8  -4  -8   37.50    9.90
   8  -4  -8   15.80    7.20
   8   4  -8   15.40    5.00
   8   4  -8   20.40    8.20
   8   4  -8   17.20    5.00
   8   4  -8   22.30    8.10
   7  -4  -8   11.00    9.70
   7  -4  -8   10.00    6.20
   7  -4  -8    5.30    4.90
   7  -4  -8    7.50    4.10
   7   4  -8   -1.80    7.10
   7   4  -8    7.50    6.90
   7   4  -8    2.80    3.00
   7   4  -8   -3.40    3.70
   6  -4  -8   62.49    9.30
   6  -4  -8   40.90    9.50
   6  -4  -8   68.49   22.00
   6   4  -8   62.99    8.60
   6   4  -8   70.59    8.20
   6   4  -8   53.89   10.70
   6   4  -8   67.19    9.70
   5  -4  -8    8.70    6.00
   5  -4  -8    6.20    2.50
   5  -4  -8   -0.80    3.30
   5  -4  -8    4.80    2.40
   5   4  -8   -1.40    2.20
   5   4  -8   -7.50    6.80
   5   4  -8    2.90    8.10
   5   4  -8   -1.10    2.40
   5   4  -8   -2.20    2.60
   4  -4  -8  840.92   57.49
   4  -4  -8  923.71   58.09
   4  -4  -8  853.51   50.29
   4  -4  -8  926.71   52.09
   4   4  -8  896.61   51.59
   4   4  -8  934.71   62.59
   4   4  -8  847.02   53.79
   4   4  -8  922.51   51.69
   3  -4  -8    2.10    3.40
   3  -4  -8    4.60    2.20
   3   4  -8    9.70    3.40
   2  -4  -8  912.81   50.39
   2  -4  -8  961.10   52.79
  -2  -4   8  794.12   47.80
   1  -4  -8   20.10    4.50
  -1  -4   8   26.20    4.30
   1  -4  -8   19.50    5.90
   1   4  -8   23.70    4.80
   0  -4  -8  768.42   46.40
   0  -4  -8  741.23   50.09
   0   4  -8  727.03   43.90
  -1  -4  -8  643.64   41.60
  -1  -4  -8  663.93   44.70
  -1   4  -8  595.34   39.00
   2  -4   8   94.59   13.50
   2  -4   8   94.29   11.40
  -2  -4  -8   73.29   20.80
  -2  -4  -8  103.89   15.00
   2   4   8   93.49   11.60
  -2   4  -8   92.49   11.10
  -3  -4  -8  399.56   37.20
  -3  -4  -8  380.66   34.40
  -3  -4  -8  391.66   33.30
   3  -4   8  421.06   30.10
   3  -4   8  352.96   28.90
   3   4   8  431.66   28.20
   3   4   8  334.67   28.60
  -4  -4  -8   12.10    9.30
  -4  -4  -8    8.80   11.50
   4  -4   8    9.20    4.40
  -4  -4  -8   30.40   11.20
   4  -4   8   11.60    7.00
   4   4   8   27.50    7.30
   4   4   8   12.30    4.10
  -4   4  -8   18.60   10.50
  -5  -4  -8  203.28   32.30
  -5  -4  -8  221.68   30.70
   5  -4   8  276.97   21.90
   5  -4   8  295.27   23.70
   5  -4   8  278.97   25.00
   5   4   8  246.48   22.20
   5   4   8  290.87   20.60
   5   4   8  259.47   20.90
   6  -4   8    0.60    2.10
  -6  -4  -8    6.00   17.60
   6  -4   8   10.00    4.90
   6  -4   8    3.00    3.40
  -6  -4  -8    4.30    7.90
   6   4   8    4.10    2.30
   6   4   8    0.30    3.90
   6   4   8   11.00    5.00
  -6   4  -8   13.60   14.30
   7  -4   8  157.58   12.90
  -7  -4  -8  177.58   24.90
   7  -4   8  148.09   18.90
   7  -4   8  182.58   15.90
   7   4   8  149.79   15.80
   7   4   8  163.58   13.60
   7   4   8  166.58   12.50
   8  -4   8    8.10    4.90
   8  -4   8    8.50    4.80
  -8  -4  -8   10.00    8.90
   8   4   8    4.60    3.00
   9  -4   8   31.80    6.40
   9   4   8   16.30    3.70
  10  -5  -8    5.10    2.40
  10   5  -8    2.90    1.90
   9  -5  -8    3.20    2.70
   9   5  -8   -5.90    4.10
   9   5  -8    1.70    1.80
   8  -5  -8    1.50    2.60
   8   5  -8    3.10    3.60
   8   5  -8   -2.50    1.70
   8   5  -8   -4.40    3.90
   7  -5  -8    0.70    3.50
   7  -5  -8   -7.80    6.30
   7   5  -8   -3.90    6.40
   7   5  -8    5.20    2.70
   7   5  -8   -1.20    2.20
   7   5  -8   10.30    6.10
   6  -5  -8   27.50    4.30
   6  -5  -8   28.10   10.50
   6  -5  -8   40.60   10.70
   6  -5  -8   25.60    6.90
   6   5  -8   31.40    6.30
   6   5  -8   24.10    9.60
   6   5  -8   26.90    6.80
   6   5  -8   19.60    5.10
   5  -5  -8    7.50    8.50
   5  -5  -8   10.90    4.50
   5  -5  -8   18.20    3.80
   5  -5  -8   11.10    5.20
   5   5  -8    7.30    8.50
   5   5  -8   17.70    4.90
   5   5  -8   14.70    5.90
   5   5  -8   15.60    7.10
   4  -5  -8   62.69    8.60
   4  -5  -8   61.99    7.90
   4  -5  -8   74.19   11.90
   4  -5  -8   79.49   17.20
   4   5  -8   66.89    8.40
   4   5  -8   60.09    9.50
   4   5  -8   82.69    8.90
   3  -5  -8  216.48   17.10
   3  -5  -8  197.68   16.80
   3   5  -8  219.48   17.90
   3   5  -8  220.08   16.90
   3   5  -8  206.78   18.80
   3   5  -8  240.88   27.10
  -2  -5   8   38.30    6.40
   2  -5  -8   49.60    9.20
   2  -5  -8   44.70    6.50
   2   5  -8   44.60    9.30
   2   5  -8   52.79    6.60
  -1  -5   8  117.89   11.10
   1  -5  -8  133.59   12.30
   1  -5  -8  139.99   15.60
   1  -5  -8  134.49   14.30
   1   5  -8  150.98   12.50
   0  -5  -8   50.09    8.60
   0  -5  -8   59.09   12.80
   0  -5   8   38.60    7.10
   0  -5   8   81.19   14.90
   0  -5  -8   60.49   11.00
   0   5  -8   54.79    7.40
   0   5   8   49.99    9.10
  -1  -5  -8  110.49   15.70
   1  -5   8   96.59   15.70
  -1  -5  -8  102.49   15.40
  -1  -5  -8  110.29   12.90
   1  -5   8   88.49   11.80
  -1   5  -8  115.19   11.80
   1   5   8   96.29   13.10
   2  -5   8  227.08   22.00
  -2  -5  -8  190.08   21.50
  -2  -5  -8  222.08   24.40
  -2  -5  -8  201.88   22.30
   2  -5   8  159.88   18.30
  -2   5  -8  221.88   19.10
   2   5   8  198.78   18.30
   3  -5   8    3.10    3.60
  -3  -5  -8   10.10    8.40
  -3  -5  -8    5.20    7.70
   3  -5   8   -0.40    7.10
  -3  -5  -8    3.00    4.70
   3   5   8   -3.60    2.80
  -4  -5  -8   -3.20    8.70
  -4  -5  -8   22.60   10.90
  -4  -5  -8    1.20    4.50
   4  -5   8    9.30    4.30
   4  -5   8   12.60    9.20
  -4   5  -8   15.90    8.20
   4   5   8    5.70    3.20
  -5  -5  -8   -3.90    8.70
   5  -5   8    4.70    3.50
   5  -5   8   -3.20    6.80
  -5  -5  -8  -20.60   14.60
  -5   5  -8   19.90   10.50
   5   5   8    2.00    2.20
   5   5   8    0.10    2.80
   6  -5   8   35.70    9.80
  -6  -5  -8   56.49   13.00
   6  -5   8   37.10    6.90
   6  -5   8   41.50    9.30
   6   5   8   49.70    7.10
   6   5   8   51.99    6.80
   6   5   8   54.69    9.40
  -7  -5  -8   16.40   10.90
   7  -5   8   19.40    3.90
   7  -5   8   19.80    7.30
   7   5   8   17.10    4.10
   7   5   8   17.20    3.50
   7   5   8    9.20    4.10
   8  -5   8   -1.50    3.50
  -8  -5  -8    3.90    7.50
   8   5   8    6.70    4.60
   9  -6  -8    1.10    2.40
   9   6  -8    5.90    2.40
   8  -6  -8   15.30    5.70
   8   6  -8   24.40    5.20
   8   6  -8   13.10    5.10
   7  -6  -8    1.80    3.80
   7   6  -8    5.00    3.20
   7   6  -8    1.40    1.90
   6  -6  -8   29.60    8.10
   6  -6  -8   44.30    8.70
   6  -6  -8   44.30    5.40
   6   6  -8   50.39    8.80
   6   6  -8   57.19    8.60
   6   6  -8   57.39    8.10
   5  -6  -8   23.30    6.30
   5  -6  -8   36.20    5.30
   5  -6  -8   23.30    7.20
   5   6  -8   44.00    7.90
   5   6  -8   32.30    6.90
   5   6  -8   36.70    7.40
   4  -6  -8  225.68   23.30
   4  -6  -8  220.88   17.70
   4  -6  -8  204.28   19.10
   4   6  -8  237.78   18.70
   4   6  -8  259.47   18.50
   4   6  -8  228.08   19.50
   3  -6  -8   16.20    7.60
   3  -6  -8    5.20    3.50
   3   6  -8   20.00    6.80
   3   6  -8   14.70    6.10
   3   6  -8   11.50    4.40
   2  -6  -8  363.96   27.40
   2  -6  -8  403.86   29.10
   2   6  -8  413.76   30.00
   2   6  -8  392.66   26.90
  -1  -6   8  128.79   19.30
   1  -6  -8  153.28   16.80
   1  -6  -8  146.29   16.00
   1  -6  -8  155.98   14.40
   1   6  -8  144.59   13.60
  -1   6   8  157.68   16.50
   0  -6  -8  238.48   22.30
   0  -6  -8  247.88   24.10
   0  -6   8  222.38   24.40
   0   6  -8  250.47   19.50
   0   6   8  224.98   20.70
  -1  -6  -8  296.77   29.80
   1  -6   8  309.17   28.40
  -1  -6  -8  314.67   28.70
  -1  -6  -8  274.07   26.50
  -1   6  -8  291.27   23.70
   1   6   8  303.97   24.80
  -2  -6  -8  193.68   25.00
   2  -6   8  209.38   22.20
  -2  -6  -8  212.58   23.50
  -2   6  -8  244.38   20.80
   2   6   8  190.68   18.70
   3  -6   8  512.25   36.10
  -3  -6  -8  404.86   44.20
  -3  -6  -8  473.65   38.40
  -3  -6  -8  493.95   43.30
   3   6   8  449.16   32.70
  -4  -6  -8   37.50   15.70
   4  -6   8   78.59   11.30
  -4  -6  -8   73.89   12.70
  -4  -6  -8   61.59   22.50
   4   6   8   90.29   10.60
  -4   6  -8   82.39   18.40
  -5  -6  -8  171.68   24.80
   5  -6   8  165.58   15.90
   5  -6   8  157.58   18.80
   5   6   8  164.28   14.60
   5   6   8  157.28   15.30
   6  -6   8    7.70    3.10
  -6  -6  -8    8.80   10.90
   6  -6   8    6.30    4.20
   6   6   8   14.60    4.40
   6   6   8   12.40    4.00
   7  -6   8  120.39   14.20
   7  -6   8   96.99    8.10
  -7  -6  -8  159.58   21.60
   7   6   8   98.59    7.80
   7   6   8  103.79    9.30
   8  -6   8    2.40    3.90
   8  -7  -8    1.30    3.20
   8   7  -8    0.10    1.70
   7  -7  -8   44.00    8.10
   7   7  -8   57.99    7.90
   7   7  -8   48.30    7.10
   6  -7  -8    4.90    3.50
   6   7  -8    0.10    2.90
   6   7  -8    3.60    2.70
   5  -7  -8  155.68   20.40
   5  -7  -8  154.88   14.40
   5   7  -8  188.48   19.40
   5   7  -8  183.58   15.40
   4  -7  -8   11.20    3.50
   4  -7  -8   15.80    5.60
   4  -7  -8   12.70    5.20
   4   7  -8   17.00    4.60
   4   7  -8    7.10    5.30
   4   7  -8   20.60    6.00
   3  -7  -8  110.59   13.30
   3  -7  -8  142.29   14.30
   3   7  -8  156.28   15.40
   3   7  -8  145.49   13.50
   3   7  -8  141.89   13.10
   2  -7  -8    8.20    4.50
   2  -7  -8    8.30    3.70
  -2  -7   8   -4.50    9.20
   2   7  -8    1.70    3.30
  -2   7   8    1.20    6.00
   1  -7  -8  252.77   22.50
   1  -7  -8  197.88   18.90
  -1  -7   8  191.78   23.50
   1   7  -8  223.88   18.70
  -1   7   8  213.08   20.40
   0  -7  -8   64.89   11.40
   0  -7  -8   62.39   10.30
   0  -7   8   67.79   13.40
   0  -7  -8   47.70   10.40
   0   7   8   77.59   11.60
   0   7  -8   80.69   11.00
  -1  -7  -8  182.68   20.90
  -1  -7  -8  181.38   20.90
   1  -7   8  172.98   21.40
  -1   7  -8  189.08   17.60
   1   7   8  145.49   16.80
  -2  -7  -8  146.19   20.50
  -2  -7  -8  190.08   20.90
   2  -7   8  178.68   19.20
  -2  -7  -8  128.89   23.20
   2   7   8  137.29   15.70
   2   7   8  132.39   17.10
  -2   7  -8  196.28   20.20
   3  -7   8   40.90    9.80
  -3  -7  -8   50.39   15.10
  -3  -7  -8   59.79   12.60
  -3  -7  -8   19.50   16.60
   3   7   8   48.10    8.50
  -4  -7  -8  168.18   20.50
  -4  -7  -8  158.28   24.70
   4  -7   8  173.48   16.90
   4   7   8  158.28   15.40
   5  -7   8   -2.20    2.80
   5  -7   8    1.20    2.80
  -5  -7  -8    1.90    6.10
   5   7   8    1.00    1.90
   5   7   8    0.70    2.40
   6  -7   8   34.20    5.50
  -6  -7  -8   40.40   12.70
   6  -7   8   30.10    8.00
   6   7   8   44.40    5.60
   6   7   8   38.90    5.90
   7  -7   8    3.60    3.30
   7   7   8    0.50    2.00
   7  -8  -8   -0.40    2.50
   7   8  -8    1.40    2.10
   6  -8  -8    2.10    3.50
   6   8  -8    2.20    2.90
   6   8  -8    0.70    4.00
   5  -8  -8   23.30    7.20
   5  -8  -8   27.00    4.60
   5   8  -8   44.80    7.00
   4  -8  -8    2.90    2.30
   4  -8  -8    5.00    4.40
   4   8  -8    2.00    2.80
   4   8  -8   13.30    5.40
   3  -8  -8   -0.90    2.30
   3  -8  -8   -0.60    3.20
   3   8  -8   -1.10    1.90
   2  -8  -8    5.20    4.10
  -2  -8   8   -0.10    8.30
  -2   8   8    0.70    4.90
   1  -8  -8   14.10    6.00
  -1  -8   8   37.70   10.00
   1  -8  -8   24.20    7.70
  -1   8   8    9.70    4.70
   1   8  -8   15.90    7.00
   0  -8  -8   17.00    6.20
   0  -8  -8    7.80    9.30
   0   8   8   10.50    4.90
  -1  -8  -8    5.50    5.80
   1  -8   8    5.30    6.00
  -1  -8  -8   -0.70    6.80
   1   8   8    0.30    3.30
   2  -8   8    2.20    4.80
  -2  -8  -8   -7.30    4.10
   2   8   8    2.40    2.50
   3  -8   8   14.40    5.10
  -3  -8  -8   12.50    7.20
  -3  -8  -8    6.00    5.70
   3   8   8    4.40    4.00
  -4  -8  -8   15.50    7.70
   4  -8   8    8.80    4.20
  -4  -8  -8    4.10    7.30
   4  -8   8    8.50    3.80
   4   8   8    9.70    3.50
   4   8   8   13.60    5.10
   5  -8   8   34.50    5.50
  -5  -8  -8   32.30   13.10
   5  -8   8   36.20    7.70
   5   8   8   27.00    6.00
   5   8   8   29.70    4.90
   6  -8   8   20.70    5.30
   6   8   8   13.60    2.90
   6   8   8   11.10    3.30
   6  -9  -8    1.50    2.20
   6   9  -8    5.80    3.20
   5  -9  -8    1.30    1.40
   5  -9  -8    1.40    3.30
   5   9  -8    1.50    5.10
   5   9  -8    3.90    4.50
   4  -9  -8    3.70    1.90
   4  -9  -8    1.60    3.90
   4   9  -8    3.50    2.90
   3  -9  -8   10.70    3.60
   3  -9  -8    6.90    4.20
   3   9  -8    7.80    3.20
  -2  -9   8   36.90    9.50
   2  -9  -8   10.00    5.40
   2  -9  -8   21.20    5.60
  -2   9   8    8.70    5.10
   2   9  -8   21.50    4.50
  -1  -9   8   25.20    8.40
   1  -9  -8   19.90    6.30
  -1   9   8   11.30    4.20
   0  -9  -8   52.49   11.70
   0  -9   8   47.10   11.20
   0   9   8   36.70    8.30
  -1  -9  -8   11.60    5.90
   1  -9   8    5.30    4.70
   2  -9   8   64.99   10.90
   2   9   8   40.50    7.20
   3  -9   8    5.50    6.00
   3  -9   8   -1.50    2.70
  -3  -9  -8    3.20    4.40
   3   9   8    3.90    3.00
   4  -9   8    2.90    6.70
  -4  -9  -8   32.00   10.20
  -4  -9  -8   26.00   11.70
   4  -9   8    8.80    3.10
   4   9   8    5.90    2.50
   5  -9   8    3.10    2.80
   5   9   8    0.20    1.70
   5   9   8    3.30    1.80
   4 -10  -8   -1.60    2.50
   4 -10  -8    1.80    1.60
   3 -10  -8   -0.80    1.70
   3  10  -8   -2.90    3.10
   2 -10  -8    3.50    2.90
   2 -10  -8    4.30    3.50
   2  10  -8    0.40    2.70
  -2  10   8   -2.30    4.10
  -1 -10   8   -5.20    4.70
   1 -10  -8   -1.50    2.30
   1 -10  -8    1.20    2.10
   1  10  -8    1.50    2.20
  -1  10   8    6.50    4.00
   0 -10  -8   38.80    8.10
   0 -10   8   25.40    6.60
   0  10   8   20.70    5.10
   1 -10   8   -3.50    3.20
  -1 -10  -8    6.70    3.70
   1  10   8    1.00    2.10
  -2 -10  -8   17.10    6.80
   2 -10   8   14.60    4.90
   2  10   8   10.80    3.50
   2  10   8   16.70    4.30
  -3 -10  -8   13.80    6.20
   3 -10   8    4.30    3.40
   3  10   8    2.00    1.60
   3  10   8    3.80    2.40
  11   0  -9   -1.00    2.80
  11   0  -9    0.30    2.30
  10   0  -9    0.70    3.70
  10   0  -9   -3.40    3.60
  10   0  -9   -0.80    2.00
  10   0  -9    2.80    3.40
  10   0  -9    0.80    2.50
   9   0  -9    0.10    5.00
   9   0  -9    3.60    2.60
   9   0  -9    0.50    1.90
   9   0  -9    2.90    4.40
   9   0  -9   -0.90    3.90
   9   0  -9    3.60    2.60
   8   0  -9    8.30    5.40
   8   0  -9   -1.00    3.50
   8   0  -9    1.10    2.20
   8   0  -9    1.90    4.50
   8   0  -9    6.40    5.90
   8   0  -9    2.50    3.20
   7   0  -9    0.50    3.60
   7   0  -9    2.00    2.50
   7   0  -9    6.50    5.60
   7   0  -9   -2.90    3.20
   7   0  -9   -2.80    3.50
   6   0  -9   -3.80    2.10
   6   0  -9    7.40    5.00
   6   0  -9    0.90    2.20
   6   0  -9    4.00    6.60
   6   0  -9   -3.20    3.60
   6   0  -9   -1.40    3.00
   6   0  -9    2.50    4.70
   5   0  -9    2.40    2.10
   5   0  -9    3.50    5.20
   5   0  -9   -5.40    8.20
   5   0  -9    2.10    2.10
   5   0  -9   -4.30    3.10
   5   0  -9   -2.90    5.70
   4   0  -9    2.30    1.60
   4   0  -9   -1.40    1.30
   3   0  -9   -0.40    1.10
   3   0  -9    1.40    2.10
   2   0  -9    1.60    2.30
   1   0  -9   -1.20    1.10
   1   0  -9    1.20    2.00
   0   0  -9    3.50    1.90
   0   0  -9    0.40    1.20
  -1   0  -9    7.20    3.40
  -2   0  -9    7.80    3.80
   3   0   9   -0.10    3.50
  -3   0  -9   -1.80    4.10
  -4   0  -9   -3.30    6.40
   4   0   9    2.20    3.10
  -5   0  -9    2.50    7.10
   5   0   9    6.70    5.70
   5   0   9   -2.50    2.20
   6   0   9   -0.90    3.60
   6   0   9    6.20    5.50
  -6   0  -9   -7.30    9.40
   6   0   9   -0.30    2.40
   7   0   9    2.60    1.90
   7   0   9    1.90    4.10
   7   0   9    3.00    5.10
   8   0   9    1.30    3.00
   8   0   9   -2.90    3.40
   8   0   9   -0.10    1.50
   9   0   9    3.40    5.10
  -9   0  -9   12.00    5.70
   9   0   9   -1.30    2.10
  11  -1  -9   19.10    5.40
  11  -1  -9   17.80    4.10
  11   1  -9   12.70    3.10
  11   1  -9   16.20    3.90
  10  -1  -9   13.60    5.30
  10  -1  -9    5.90    4.40
  10  -1  -9    6.70    4.20
  10  -1  -9    4.90    2.80
  10   1  -9    2.10    2.50
  10   1  -9    1.70    3.80
  10   1  -9    5.80    3.90
  10   1  -9    7.60    4.50
  10   1  -9    2.00    2.00
   9  -1  -9  183.88   19.10
   9  -1  -9  182.68   17.40
   9  -1  -9  177.28   16.20
   9  -1  -9  184.68   20.70
   9  -1  -9  222.68   21.70
   9  -1  -9  221.68   22.30
   9   1  -9  208.28   21.00
   9   1  -9  210.38   19.20
   9   1  -9  185.88   19.70
   9   1  -9  173.18   16.10
   9   1  -9  184.38   21.60
   9   1  -9  200.58   17.30
   8  -1  -9   35.10    7.80
   8  -1  -9   66.59   13.80
   8  -1  -9   40.00   10.70
   8  -1  -9   53.19   12.00
   8  -1  -9   35.70    8.40
   8  -1  -9   34.60    7.80
   8  -1  -9   41.20    9.80
   8   1  -9   41.90    7.30
   8   1  -9   35.70   10.30
   8   1  -9   43.50    8.20
   8   1  -9   40.30   11.00
   8   1  -9   43.80   11.70
   8   1  -9   40.40    8.20
   7  -1  -9  514.65   36.90
   7  -1  -9  491.95   34.20
   7  -1  -9  581.44   64.29
   7  -1  -9  658.53   40.50
   7  -1  -9  516.15   40.00
   7  -1  -9  583.54   41.40
   7   1  -9  457.15   33.20
   7   1  -9  537.25   36.40
   7   1  -9  551.74   43.70
   7   1  -9  577.64   37.20
   7   1  -9  567.24   46.20
   7   1  -9  484.25   43.60
   6  -1  -9   11.80    4.60
   6  -1  -9   15.00    6.80
   6  -1  -9   15.10    6.30
   6  -1  -9   27.10    9.40
   6  -1  -9   17.40    4.50
   6  -1  -9   14.80    4.00
   6  -1  -9   34.00   13.90
   6  -1  -9   24.40    8.50
   6   1  -9   17.50    9.60
   6   1  -9   18.70    6.00
   6   1  -9   27.50    6.40
   6   1  -9   26.40    7.30
   6   1  -9   15.80    4.20
   6   1  -9    5.10    7.10
   5  -1  -9 1224.18   65.29
   5  -1  -9 1121.59   67.19
   5  -1  -9 1214.58   63.49
   5  -1  -9 1091.69   68.29
   5  -1  -9 1111.79   71.09
   5  -1  -9 1411.66  104.59
   5   1  -9 1248.28   64.39
   5   1  -9 1148.19   78.59
   5   1  -9  952.20   74.79
   5   1  -9 1074.89   66.89
   5   1  -9 1144.89   70.39
   5   1  -9 1089.99   65.39
   4  -1  -9  391.46   26.10
   4  -1  -9  372.86   23.50
   4   1  -9  387.86   25.10
   3  -1  -9 1671.93   95.49
   3  -1  -9 1820.42   91.79
   3   1  -9 1767.52   94.99
   2  -1  -9 2324.57  114.19
   2  -1  -9 2201.88  118.39
   2   1  -9 2123.89  118.49
   1  -1  -9  447.16   28.00
   1  -1  -9  474.05   24.70
   1  -1  -9  476.15   28.10
   1   1  -9  382.86   28.30
   1   1  -9  469.45   25.10
   0  -1  -9 3554.54  184.28
   0  -1  -9 3749.72  186.58
   0   1  -9 3338.57  184.78
   0   1  -9 3602.74  183.98
  -1  -1  -9   41.10    6.70
  -1   1  -9   40.80    6.00
  -1   1  -9   45.60    4.60
  -2  -1  -9 2140.09  120.89
  -2   1  -9 2145.59  120.49
  -3  -1  -9  218.58   24.70
   3  -1   9  209.48   18.40
  -3   1  -9  228.08   26.60
   3   1   9  216.48   18.00
  -4  -1  -9 1014.30   79.29
   4  -1   9 1071.69   62.19
  -4   1  -9 1026.70   79.29
   4   1   9 1089.09   61.89
   4   1   9 1073.59   65.79
  -5  -1  -9   63.19   25.30
   5  -1   9  140.99   16.60
  -5   1  -9  133.69   29.60
   5   1   9  129.49   17.30
   5   1   9  107.99   15.10
   6  -1   9  162.48   14.90
  -6  -1  -9  171.48   29.40
   6  -1   9  167.28   19.70
   6  -1   9  178.48   19.10
   6   1   9  165.18   14.60
  -6   1  -9  142.59   30.90
   6   1   9  202.48   19.60
   6   1   9  176.98   20.00
   7  -1   9  199.08   20.10
   7  -1   9  202.28   15.70
   7  -1   9  225.58   22.70
   7   1   9  215.98   21.90
   7   1   9  188.28   19.50
   7   1   9  207.28   15.40
   8  -1   9   40.30    5.40
   8  -1   9   35.60    7.80
   8  -1   9   59.29   11.10
   8   1   9   44.70    5.60
   8   1   9   49.99    9.90
   8   1   9   28.50    6.70
   9  -1   9   28.10    6.70
  -9  -1  -9   14.50    8.40
   9  -1   9   30.60    5.50
   9   1   9   25.00    5.50
  11  -2  -9    0.00    3.30
  11  -2  -9   -0.80    1.50
  11   2  -9    0.20    1.10
  11   2  -9    1.90    2.20
  10  -2  -9   73.49   10.10
  10  -2  -9   59.59    9.10
  10  -2  -9   53.09   15.20
  10   2  -9   72.69    9.20
  10   2  -9   81.89   11.40
  10   2  -9   82.29   12.10
  10   2  -9   59.29    7.70
   9  -2  -9    3.10    5.00
   9  -2  -9   -0.70    5.30
   9  -2  -9    6.60    3.90
   9  -2  -9   15.40    6.80
   9  -2  -9    5.00    3.50
   9   2  -9    8.50    5.10
   9   2  -9    6.90    5.60
   9   2  -9    3.90    3.40
   9   2  -9    8.10    6.60
   9   2  -9   10.10    4.10
   8  -2  -9  165.08   18.30
   8  -2  -9  147.39   19.20
   8  -2  -9  145.29   16.90
   8  -2  -9  148.09   15.90
   8  -2  -9  160.38   16.50
   8  -2  -9  172.28   20.50
   8   2  -9  119.09   14.20
   8   2  -9  178.58   17.40
   8   2  -9  163.78   18.60
   8   2  -9  180.28   16.50
   8   2  -9  155.88   15.00
   8   2  -9  181.18   21.30
   8   2  -9  157.08   21.40
   7  -2  -9   56.49   11.30
   7  -2  -9   57.69    9.10
   7  -2  -9   60.69   11.20
   7  -2  -9   43.90   11.10
   7  -2  -9   72.59   17.10
   7  -2  -9   63.19   10.70
   7  -2  -9   60.89   12.40
   7   2  -9   49.00   11.50
   7   2  -9   45.00    8.10
   7   2  -9   42.00    8.10
   7   2  -9   52.19   14.20
   7   2  -9   61.49    9.10
   7   2  -9   28.70    9.30
   7   2  -9   44.90    9.60
   6  -2  -9  328.47   37.20
   6  -2  -9  245.38   21.90
   6  -2  -9  292.67   30.40
   6  -2  -9  254.27   18.90
   6  -2  -9  232.88   23.30
   6  -2  -9  218.78   22.50
   6  -2  -9  274.07   24.20
   6   2  -9  217.08   17.60
   6   2  -9  267.37   21.50
   6   2  -9  262.57   23.00
   6   2  -9  213.08   26.90
   6   2  -9  215.88   28.00
   6   2  -9  235.78   19.80
   6   2  -9  264.27   22.50
   5  -2  -9  481.45   35.70
   5  -2  -9  544.75   41.00
   5  -2  -9  486.65   33.70
   5  -2  -9  471.65   36.00
   5  -2  -9  476.45   34.90
   5   2  -9  513.65   33.10
   5   2  -9  508.85   35.90
   5   2  -9  504.95   30.90
   5   2  -9  488.25   33.60
   5   2  -9  464.35   44.40
   5   2  -9  409.66   56.49
   4  -2  -9  427.26   26.20
   4   2  -9  413.56   27.80
   3  -2  -9 1473.05   77.69
   3   2  -9 1447.56   80.09
   2  -2  -9  392.46   22.80
   2   2  -9  383.76   26.00
   1  -2  -9 1418.86   79.29
   1  -2  -9 1401.86   77.29
   1  -2  -9 1507.25   75.39
   1   2  -9 1378.56   79.39
   0  -2  -9   21.60    4.90
   0  -2  -9   16.20    4.50
   0   2  -9   19.30    3.00
   0   2  -9   15.50    4.70
  -1  -2  -9 2997.30  157.48
  -1  -2  -9 3165.88  160.78
  -1   2  -9 2866.21  156.78
  -1   2  -9 2870.11  156.08
  -2  -2  -9   14.20    5.70
  -2   2  -9   18.10    5.90
   3  -2   9 1372.26   81.39
  -3  -2  -9 1436.06   91.29
   3   2   9 1455.15   81.29
  -3   2  -9 1362.26   90.29
  -4  -2  -9   10.30   12.40
  -4  -2  -9   28.80   10.10
   4  -2   9   11.80    4.40
  -4   2  -9    5.70    8.10
   4   2   9    9.20    3.90
  -5  -2  -9  449.26   51.09
   5  -2   9  514.95   34.70
  -5   2  -9  538.75   52.69
   5   2   9  539.65   34.10
   5   2   9  529.75   38.70
   6  -2   9   58.49   11.30
   6  -2   9   46.20   10.70
   6  -2   9   68.79    8.40
  -6  -2  -9   38.80   17.00
   6   2   9   51.29    7.60
   6   2   9   73.09   11.30
  -6   2  -9   33.60   19.00
   6   2   9   64.19   13.10
   7  -2   9  171.58   13.70
   7  -2   9  177.28   20.50
   7  -2   9  165.68   17.80
   7   2   9  163.78   18.30
   7   2   9  163.18   13.20
   7   2   9  179.58   18.30
  -8  -2  -9   47.60   14.00
   8  -2   9   33.40    4.10
   8  -2   9   38.10    7.90
   8  -2   9   44.00   10.10
   8   2   9   35.10    3.80
   8   2   9   48.50    7.80
   9  -2   9   26.80    6.10
   9  -2   9   32.30    5.10
   9   2   9   28.30    6.10
  11  -3  -9    1.90    1.80
  11   3  -9    1.40    1.90
  10  -3  -9    7.00    4.00
  10  -3  -9    0.40    2.60
  10   3  -9    5.50    3.00
   9  -3  -9    2.00    4.60
   9  -3  -9   -5.20    2.70
   9  -3  -9    0.50    2.80
   9   3  -9    2.00    2.50
   9   3  -9    4.40    3.70
   9   3  -9    6.90    5.30
   9   3  -9   -3.70    2.70
   9   3  -9    1.80    4.80
   8  -3  -9    2.00    3.40
   8  -3  -9   -1.10   10.60
   8  -3  -9   -0.60    4.00
   8  -3  -9    4.90    4.60
   8  -3  -9    3.80    6.10
   8  -3  -9  -11.10    9.30
   8   3  -9    0.60    2.50
   8   3  -9    4.60    6.70
   8   3  -9    6.30    3.40
   8   3  -9    9.80    5.70
   8   3  -9    1.50    5.30
   7  -3  -9   19.70   12.70
   7  -3  -9    6.60    4.90
   7  -3  -9    8.00    6.40
   7  -3  -9   14.20    7.90
   7  -3  -9   11.20    4.60
   7  -3  -9    6.90    3.60
   7   3  -9    8.40    7.10
   7   3  -9    4.90    3.40
   7   3  -9    0.60    6.30
   7   3  -9    8.10    4.20
   7   3  -9   11.90    4.40
   7   3  -9   11.30    7.30
   6  -3  -9   28.10   14.40
   6  -3  -9   -5.20   16.90
   6  -3  -9    7.90    6.50
   6  -3  -9   -5.10    4.60
   6  -3  -9    5.30    4.90
   6   3  -9   17.80    6.20
   6   3  -9    5.60    7.30
   6   3  -9    8.10    8.30
   6   3  -9    4.10    3.50
   6   3  -9    2.00    3.20
   5  -3  -9  157.08   18.20
   5  -3  -9  171.58   14.40
   5  -3  -9  170.18   18.90
   5  -3  -9  159.48   19.00
   5   3  -9  134.09   13.70
   5   3  -9  166.58   16.10
   5   3  -9  180.98   24.90
   5   3  -9  135.39   22.20
   5   3  -9  159.08   13.60
   5   3  -9  165.98   16.30
   4  -3  -9  206.98   19.30
   4  -3  -9  181.28   14.40
   4   3  -9  180.08   23.90
   4   3  -9  175.68   14.50
   4   3  -9  179.88   14.70
   3  -3  -9  220.68   15.50
   2  -3  -9    1.70    2.10
   2  -3  -9   -0.20    1.30
   2   3  -9    4.00    1.90
   1  -3  -9  126.59   13.20
   1  -3  -9  127.89   10.40
   1  -3  -9  159.18   12.70
   1   3  -9  121.09   11.90
   0  -3  -9   -0.80    1.80
   0   3  -9    1.50    2.40
   0   3  -9    4.20    2.00
  -1  -3  -9   38.40    7.80
   1  -3   9   17.50    3.10
  -1  -3  -9   26.30    7.00
  -1   3  -9   31.90    5.40
  -1   3  -9   25.10    6.40
  -2  -3  -9  190.48   21.70
   2  -3   9  215.08   21.50
  -2  -3  -9  228.48   20.60
   2  -3   9  196.48   17.00
  -2   3  -9  252.27   21.80
   2   3   9  240.08   19.20
  -2   3  -9  230.78   17.10
  -3  -3  -9    6.60    5.80
  -3  -3  -9    1.60    3.50
   3  -3   9    5.80    6.20
   3  -3   9    7.70    4.80
   3   3   9    9.00    3.60
  -3   3  -9   -1.60    4.90
   4  -3   9    6.80    6.00
  -4  -3  -9   10.80   10.00
  -4  -3  -9    6.80    7.20
   4  -3   9    3.50    3.70
  -4  -3  -9  -14.50    8.30
   4   3   9    3.90    3.10
  -4   3  -9    4.40    6.70
   5  -3   9   10.40    4.30
  -5  -3  -9    7.20   13.90
  -5  -3  -9   15.20    9.10
   5   3   9   15.50    4.50
  -5   3  -9   12.40   10.70
   5   3   9    7.50    5.30
   5   3   9    8.40    5.30
  -6  -3  -9   37.50   20.00
   6  -3   9    2.00    3.80
  -6  -3  -9   -3.40    4.30
   6  -3   9    8.10    3.00
   6   3   9    1.90    3.60
   6   3   9    2.20    2.10
  -6   3  -9   -3.40   13.70
   7  -3   9   -0.30    2.00
  -7  -3  -9   -0.90    5.80
   7  -3   9   -3.50    2.90
   7  -3   9    2.40    3.90
   7   3   9    5.70    4.50
   8  -3   9    2.50    3.00
  -8  -3  -9   -3.40    5.00
   8  -3   9    1.90    1.70
   8  -3   9    2.00    3.60
   8   3   9    2.80    4.10
   9  -3   9    5.80    4.80
   9   3   9    7.10    2.80
  10  -4  -9    1.80    2.20
  10   4  -9   -1.00    1.20
  10   4  -9    4.80    3.70
   9  -4  -9   -8.20    6.30
   9  -4  -9    1.50    2.60
   9   4  -9   -0.10    1.70
   9   4  -9   -0.40    2.80
   9   4  -9    0.70    3.50
   8  -4  -9   21.30    7.90
   8  -4  -9   26.90    7.70
   8  -4  -9   30.00   11.00
   8   4  -9   40.50    9.00
   8   4  -9   41.60   10.10
   8   4  -9   14.70    4.50
   8   4  -9   21.50    5.50
   7  -4  -9   56.59   16.60
   7  -4  -9   29.20    7.70
   7  -4  -9   16.80    7.70
   7  -4  -9   14.90    5.90
   7   4  -9   44.40    9.90
   7   4  -9   21.50    5.80
   7   4  -9   18.30    5.90
   7   4  -9   33.50    9.70
   6  -4  -9   47.70   10.80
   6  -4  -9   50.29   10.90
   6  -4  -9   36.10    7.40
   6  -4  -9   46.00   11.40
   6   4  -9   52.09    7.10
   6   4  -9   49.60    8.20
   6   4  -9   44.20   13.10
   6   4  -9   51.59    7.80
   5  -4  -9   50.39   11.90
   5  -4  -9   49.90   11.20
   5  -4  -9   57.39    6.50
   5  -4  -9   65.49    8.60
   5  -4  -9   42.80    9.60
   5   4  -9   60.59    7.80
   5   4  -9   58.39   10.60
   5   4  -9   68.69    8.70
   5   4  -9   67.59    9.50
   5   4  -9   73.79   15.30
   4  -4  -9  626.44   40.30
   4  -4  -9  766.42   53.69
   4  -4  -9  726.23   48.70
   4  -4  -9  707.53   42.40
   4  -4  -9  637.44   49.40
   4   4  -9  693.63   42.10
   4   4  -9  663.43   54.29
   4   4  -9  803.22   54.19
   4   4  -9  704.33   42.50
   4   4  -9  743.83   45.30
   3  -4  -9  298.77   22.20
   3  -4  -9  346.07   22.30
   3   4  -9  334.47   22.60
   2  -4  -9  137.89   11.10
   2  -4  -9  105.79   11.90
   2   4  -9  137.39   11.80
   1  -4  -9  624.24   39.40
   1  -4  -9  652.43   42.50
   1  -4  -9  584.54   41.20
   1  -4  -9  607.84   36.90
   0  -4  -9   17.00    4.90
   0  -4  -9   11.40    6.90
   0  -4  -9   14.10    5.20
   0   4  -9   17.60    4.80
  -1  -4  -9  885.01   58.19
   1  -4   9  824.02   58.79
  -1  -4  -9  917.71   55.19
  -1  -4  -9  863.61   58.29
   1   4   9  827.72   53.39
  -1   4  -9  842.12   53.39
  -1   4  -9 1000.60   52.99
  -2  -4  -9    5.20    5.30
  -2  -4  -9   16.40   12.90
   2  -4   9    4.00    4.70
   2  -4   9   10.70    6.40
  -2  -4  -9    7.20    4.90
  -2   4  -9    4.90    3.50
  -2   4  -9   -0.40    5.10
   2   4   9   -2.60    3.00
   3  -4   9  624.64   41.10
  -3  -4  -9  525.75   47.80
  -3  -4  -9  574.74   44.50
  -3  -4  -9  584.34   45.60
   3  -4   9  487.75   38.50
   3   4   9  631.94   38.60
   4  -4   9   49.10    8.80
  -4  -4  -9   27.60   13.90
  -4  -4  -9   27.00   11.60
  -4  -4  -9   25.20    9.60
  -4   4  -9   40.00   14.40
   4   4   9   32.20    7.90
   4   4   9   45.80    7.70
   5  -4   9   97.19   12.70
  -5  -4  -9   65.59   20.90
  -5  -4  -9  114.89   21.00
   5  -4   9   94.19   11.80
   5   4   9   74.69   12.30
  -5   4  -9   86.79   20.70
   5   4   9   86.99   10.20
   5   4   9  106.09   11.80
   6  -4   9   57.69    9.20
   6  -4   9   45.50   11.80
   6  -4   9   44.90    7.50
   6   4   9   44.50    8.90
   6   4   9   51.29    6.90
   6   4   9   50.29    8.20
   7  -4   9  121.69   12.30
   7  -4   9   97.59    9.70
  -7  -4  -9  126.69   25.30
   7  -4   9  100.29   14.80
   7   4   9  109.19   12.60
   7   4   9  107.39    9.20
  -8  -4  -9   54.69   13.60
   8  -4   9   55.29    8.30
   8   4   9   53.39    7.30
  10  -5  -9    4.50    2.20
   9  -5  -9   11.00    3.50
   9   5  -9   19.20    4.30
   9   5  -9   23.80    5.00
   8   5  -9    4.30    2.60
   8   5  -9    3.60    2.80
   7  -5  -9   70.19   12.50
   7   5  -9   81.99   10.00
   7   5  -9   67.49   13.20
   6  -5  -9   27.10    8.20
   6  -5  -9   22.30    9.00
   6  -5  -9   36.50    7.80
   6   5  -9   19.30    5.00
   6   5  -9   35.30   10.60
   6   5  -9   25.70    9.20
   6   5  -9   33.00    6.80
   6   5  -9   26.80    5.80
   5  -5  -9  305.37   20.10
   5  -5  -9  285.57   31.10
   5  -5  -9  290.17   27.70
   5  -5  -9  286.67   23.40
   5   5  -9  324.67   23.10
   5   5  -9  314.97   23.80
   5   5  -9  306.27   23.20
   5   5  -9  367.96   28.00
   4  -5  -9   22.00    7.00
   4  -5  -9   16.60    4.00
   4  -5  -9   10.70    3.90
   4   5  -9   21.90    5.30
   4   5  -9   15.70    5.30
   4   5  -9   31.70    8.20
   4   5  -9   15.20    3.90
   3  -5  -9  382.16   25.80
   3  -5  -9  374.56   25.80
   3   5  -9  369.86   25.50
   3   5  -9  398.46   26.70
   3   5  -9  320.37   31.90
   2  -5  -9   76.99    9.00
   2  -5  -9   83.79   11.00
   2   5  -9   87.69    9.50
   1  -5  -9   82.29   11.40
   1  -5  -9   99.69   10.10
   1  -5  -9  109.79   13.00
   1   5  -9   98.89   10.40
   0  -5  -9  593.54   40.60
   0  -5  -9  603.94   43.60
   0  -5  -9  595.94   42.40
   0  -5   9  523.15   46.00
   0   5  -9  635.54   38.30
   0   5   9  568.24   44.70
  -1  -5  -9    6.30    5.00
  -1  -5  -9   12.80    5.70
  -1  -5  -9   14.60    7.10
   1  -5   9    5.10    6.00
   1   5   9   11.90    4.80
  -1   5  -9   12.40    4.90
  -2  -5  -9  850.51   61.89
  -2  -5  -9  942.81   66.79
  -2  -5  -9  887.01   61.39
   2  -5   9  948.01   60.99
  -2   5  -9 1035.00   58.39
   2   5   9  880.41   56.19
   3  -5   9   29.90    8.60
  -3  -5  -9   31.00   12.30
  -3  -5  -9   37.70   11.20
  -3  -5  -9   39.40   11.90
  -3   5  -9   49.50   11.60
   4  -5   9  254.17   22.70
  -4  -5  -9  225.78   32.80
  -4  -5  -9  208.58   24.60
  -4  -5  -9  237.48   29.40
   4  -5   9  241.28   21.30
   4   5   9  191.18   19.90
  -4   5  -9  236.48   28.10
   4   5   9  252.57   20.10
  -5  -5  -9  -26.50   19.30
   5  -5   9    4.30    3.90
   5  -5   9    8.10    6.50
   5   5   9    4.50    3.00
   5   5   9    4.80    3.40
   6  -5   9   77.29   11.80
   6  -5   9   64.99    8.90
  -6  -5  -9   76.89   21.20
   6  -5   9   59.79   11.50
   6   5   9   78.19   11.10
   6   5   9   82.29    9.20
   6   5   9   81.49    8.70
   7  -5   9   19.30    7.10
  -7  -5  -9   -6.00    9.90
   7  -5   9   11.50    3.40
   7   5   9   18.70    5.90
   7   5   9   22.40    5.10
   7   5   9   14.60    3.20
   8  -5   9   19.90    5.90
   9  -6  -9    1.80    2.40
   9   6  -9    3.30    2.20
   8  -6  -9    2.00    3.30
   8   6  -9   -0.40    3.40
   8   6  -9    2.20    2.40
   7   6  -9   72.99    9.00
   7   6  -9   71.59    8.50
   6  -6  -9   33.50    4.30
   6  -6  -9   35.30    9.40
   6   6  -9   51.99    9.40
   5  -6  -9   49.10    6.20
   5   6  -9   58.29    7.60
   5   6  -9   46.30    8.70
   5   6  -9   40.70    8.50
   4  -6  -9    2.60    2.30
   4  -6  -9    4.70    3.60
   4  -6  -9   -1.00    2.70
   4   6  -9   -0.30    2.70
   4   6  -9    0.00    3.70
   4   6  -9    6.00    3.90
   3  -6  -9    5.80    3.70
   3  -6  -9   -0.30    2.70
   3   6  -9    2.30    2.50
   2  -6  -9  157.28   15.60
   2   6  -9  183.78   16.30
   2   6  -9  181.28   17.50
   1  -6  -9    4.00    2.50
   1  -6  -9    1.90    4.10
   1  -6  -9   10.90    5.40
  -1  -6   9   28.60    9.70
   1   6  -9    1.20    2.80
  -1   6   9   -3.20    5.00
   0  -6   9   41.70   11.00
   0  -6  -9   50.19   11.50
   0  -6  -9   45.10    7.70
   0  -6  -9   27.80    7.90
   0   6  -9   31.50    7.10
   0   6   9   44.00    8.70
  -1  -6  -9    7.00    5.60
  -1  -6  -9   19.60    7.80
   1  -6   9   27.50   12.00
  -1  -6  -9   12.80    6.20
  -1   6  -9    4.50    4.80
   1   6   9   12.90    5.30
  -2  -6  -9  101.79   16.30
  -2  -6  -9   69.89   17.80
   2  -6   9   71.19   12.80
  -2  -6  -9   74.89   13.60
  -2   6  -9   59.09   12.30
   2   6   9   76.69   10.90
  -3  -6  -9    3.00    5.90
  -3  -6  -9  -10.80    8.80
   3  -6   9   -4.80    2.90
   3   6   9    1.50    2.70
  -3   6  -9   -8.90   10.90
  -4  -6  -9   61.99   17.10
  -4  -6  -9   32.80   10.70
   4  -6   9   40.80    8.90
  -4  -6  -9   41.00   26.70
   4   6   9   54.99    8.10
   5  -6   9   34.40    9.50
   5  -6   9   44.50    8.10
  -5  -6  -9   41.90   15.00
   5   6   9   51.79    7.50
   5   6   9   51.99    8.00
   6  -6   9   12.60    4.90
   6  -6   9    9.30    3.40
   6   6   9   10.70    3.40
   6   6   9    8.20    4.00
  -7  -6  -9   -7.70    6.20
   7  -6   9    9.40    4.10
   7  -6   9    5.60    1.90
   7   6   9   13.50    3.70
   7   6   9    4.20    1.80
   8  -7  -9    0.40    2.20
   8   7  -9    1.60    2.20
   7  -7  -9   11.30    4.90
   7   7  -9    9.00    3.70
   7   7  -9   14.00    4.00
   6  -7  -9   17.80    5.80
   6   7  -9   27.00    5.60
   6   7  -9   35.30    6.50
   5  -7  -9   63.69    7.30
   5  -7  -9   67.89   12.20
   5   7  -9   82.89   10.00
   5   7  -9   73.19    8.90
   4  -7  -9  179.28   15.10
   4  -7  -9  166.08   20.40
   4  -7  -9  152.18   16.80
   4   7  -9  222.18   17.90
   4   7  -9  181.78   16.70
   4   7  -9  191.38   15.60
   3  -7  -9   39.80    6.90
   3  -7  -9   22.50    5.90
   3  -7  -9   14.00    7.70
   3   7  -9   28.00    6.20
   2  -7  -9  128.29   14.10
   2  -7  -9   98.29   12.00
   2   7  -9  113.59   12.60
  -2   7   9   79.29   14.40
   1  -7  -9    4.30    3.40
  -1  -7   9    0.50    8.60
   1  -7  -9    1.60    3.50
   1   7  -9    4.40    4.30
  -1   7   9   -8.50    4.70
   0  -7  -9  227.88   23.30
   0  -7  -9  230.18   21.30
   0  -7  -9  269.67   25.50
   0  -7   9  258.37   26.20
   0   7  -9  255.97   22.10
   0   7   9  237.28   22.30
   1  -7   9   30.10    9.50
  -1  -7  -9   58.09   12.70
  -1  -7  -9   48.90   12.20
  -1   7  -9   52.09   11.00
   1   7   9   41.40    8.70
   2  -7   9   46.10   10.00
  -2  -7  -9   17.80   13.90
  -2  -7  -9   71.09   12.80
  -2  -7  -9   37.10   11.30
   2   7   9   47.30    9.30
  -3  -7  -9   -1.40    4.90
  -3  -7  -9    0.10    5.80
   3  -7   9   -0.80    3.70
   3   7   9    8.80    4.10
  -4  -7  -9    6.20    6.80
   4  -7   9    5.30    4.50
  -4  -7  -9   -0.60    6.00
   4   7   9    6.70    3.50
   5  -7   9   88.29   12.40
   5  -7   9   70.99    9.20
  -5  -7  -9   53.79   14.40
   5   7   9   67.19    8.40
   5   7   9   68.49    9.40
   6  -7   9    7.20    4.00
  -6  -7  -9   16.10   12.80
   6  -7   9    8.70    2.80
   6   7   9    7.30    2.60
   6   7   9    9.00    2.90
   7  -8  -9    3.70    2.90
   7   8  -9    5.70    2.40
   6   8  -9   42.90    7.00
   6   8  -9   39.10    6.50
   5  -8  -9    7.70    4.40
   5  -8  -9    3.20    1.90
   5   8  -9   14.60    7.20
   5   8  -9    7.10    3.00
   4  -8  -9   50.99    7.10
   4  -8  -9   37.90    9.90
   4   8  -9   77.59   11.50
   4   8  -9   64.39    8.10
   3  -8  -9   81.99   12.70
   3  -8  -9   84.49   10.50
   3   8  -9   84.29    9.40
   2  -8  -9   73.19   11.00
  -2  -8   9   77.09   12.60
  -2   8   9   49.99   10.20
   1  -8  -9  183.98   21.90
  -1  -8   9  142.59   19.30
  -1   8   9  135.39   15.70
   0  -8   9   14.40    6.60
   0  -8  -9    4.40    5.60
   0   8   9   12.50    4.50
   1  -8   9  197.68   22.10
  -1  -8  -9  152.58   19.10
   1   8   9  150.48   16.50
  -2  -8  -9    6.00    5.70
  -2  -8  -9    3.90    6.80
   2  -8   9    7.50    5.50
  -3  -8  -9   85.29   18.30
   3  -8   9   81.99   12.10
   3   8   9   65.19    9.50
  -4  -8  -9   54.29   13.40
   4  -8   9   50.69    9.50
  -4  -8  -9   64.99   12.00
   4  -8   9   43.80    8.40
   4   8   9   44.10    6.90
   4   8   9   47.60    7.30
   5  -8   9   24.60    5.00
   5  -8   9   19.60    5.60
  -5  -8  -9   44.00   13.20
   5   8   9   16.80    3.90
   6  -9  -9    0.20    2.10
   5  -9  -9    3.20    1.60
   5  -9  -9    1.10    2.50
   5   9  -9   10.60    4.00
   4  -9  -9    4.90    2.40
   4  -9  -9   -2.90    3.00
   4   9  -9    2.40    2.80
   3  -9  -9    4.10    2.50
   3  -9  -9    1.90    3.30
   2  -9  -9   11.50    4.40
   2  -9  -9   15.80    5.50
  -2  -9   9   33.50    9.00
  -2   9   9   14.70    4.80
   2   9  -9   25.40    5.40
   1  -9  -9    1.90    4.10
  -1   9   9   -4.00    3.30
   0  -9  -9    4.50    4.60
   0  -9   9   10.40    5.40
   0   9   9    6.10    3.50
   1  -9   9   -6.50    4.00
   1   9   9    0.10    2.70
   2  -9   9   13.50    5.80
  -2  -9  -9   16.40    6.50
   2   9   9    8.10    3.30
   3  -9   9   -1.10    2.40
  -3  -9  -9   -1.00    4.80
   3  -9   9    5.70    5.10
   3   9   9    0.00    1.50
   4  -9   9    6.30    7.40
   4  -9   9   12.60    3.80
   4   9   9   13.70    3.30
   4   9   9   13.60    3.50
   4 -10  -9    1.60    2.60
   4 -10  -9    0.90    1.40
   3 -10  -9   17.40    5.90
   3  10  -9   17.80    4.20
   2 -10  -9   -0.50    2.20
   2 -10  -9   -0.70    2.00
   2  10  -9    0.10    2.10
   1 -10  -9   11.70    6.20
  -1 -10   9   12.00    7.20
   1 -10  -9   21.50    5.20
  -1  10   9   16.20    4.70
   0 -10  -9    4.20    3.50
   0 -10   9   -4.90    4.40
   0  10  -9    5.70    2.20
   0  10   9   -2.70    2.50
  -1 -10  -9   14.80    5.20
   1 -10   9   11.10    5.40
  -2 -10  -9   15.50    5.10
   2 -10   9   11.30    4.30
  10   0 -10  100.09   12.20
  10   0 -10  110.09   13.90
  10   0 -10  120.69   13.70
  10   0 -10  111.79   11.70
  10   0 -10   83.49    9.40
  10   0 -10   99.59   10.50
   9   0 -10   -1.80    3.00
   9   0 -10    3.00    2.80
   9   0 -10    4.20    4.70
   9   0 -10    8.90    5.20
   9   0 -10    3.70    3.20
   9   0 -10    5.00    3.10
   8   0 -10  120.29   17.20
   8   0 -10   96.49   12.40
   8   0 -10  125.29   15.90
   8   0 -10  117.29   14.00
   8   0 -10  112.39   17.10
   8   0 -10  100.79   12.60
   7   0 -10   12.10    5.40
   7   0 -10   21.40   10.30
   7   0 -10   20.60    6.40
   7   0 -10    8.70    3.40
   7   0 -10   17.70    7.10
   7   0 -10    7.30    5.10
   7   0 -10   11.20    9.30
   6   0 -10  329.87   23.90
   6   0 -10  361.16   28.60
   6   0 -10  352.96   23.00
   6   0 -10  395.96   29.20
   6   0 -10  392.16   30.60
   6   0 -10  338.17   34.80
   6   0 -10  298.37   34.60
   6   0 -10  340.67   26.10
   5   0 -10  450.25   43.60
   5   0 -10  443.26   41.80
   5   0 -10  466.65   34.40
   5   0 -10  489.65   28.20
   5   0 -10  508.55   30.80
   5   0 -10  414.16   37.90
   4   0 -10   87.19    7.30
   3   0 -10 3318.67  156.98
   3   0 -10 2832.82  162.58
   2   0 -10  688.13   41.80
   1   0 -10 3573.84  183.38
   1   0 -10 3526.45  185.28
   0   0 -10   98.59    8.50
   0   0 -10   93.19    9.20
  -1   0 -10 3714.63  195.88
  -2   0 -10  511.95   37.60
   3   0  10 1666.03   95.89
  -3   0 -10 1627.64  104.49
   4   0  10 1041.30   58.69
  -4   0 -10  940.01   66.99
  -4   0 -10  942.51   77.69
   5   0  10  461.85   32.10
  -5   0 -10  450.15   51.99
   5   0  10  543.05   43.80
  -6   0 -10  662.03   80.19
   6   0  10  728.33   49.60
   6   0  10  727.53   51.19
   6   0  10  725.93   44.40
   7   0  10   31.60    8.80
   7   0  10   28.40    5.00
   7   0  10   19.70    6.50
   8   0  10  352.96   26.30
   8   0  10  323.37   19.90
   8   0  10  403.96   28.30
   9   0  10    8.80    8.40
   9   0  10    3.40    2.30
  11  -1 -10    2.20    2.30
  10  -1 -10    3.30    3.70
  10  -1 -10    0.30    3.80
  10  -1 -10    4.30    3.00
  10  -1 -10    8.60    4.20
  10   1 -10    3.10    2.80
  10   1 -10    3.90    4.00
  10   1 -10    1.30    2.10
  10   1 -10    3.50    3.40
  10   1 -10    3.60    3.70
   9  -1 -10  103.49   13.00
   9  -1 -10  106.49   14.40
   9  -1 -10   99.79   11.30
   9  -1 -10   94.39   11.60
   9  -1 -10  113.19   15.50
   9  -1 -10  107.09   14.10
   9   1 -10  106.29   12.60
   9   1 -10  127.09   15.80
   9   1 -10   80.09   10.50
   9   1 -10  104.39   14.00
   9   1 -10  126.09   16.30
   9   1 -10   93.29   11.30
   8  -1 -10   67.19   11.10
   8  -1 -10   76.79   13.80
   8  -1 -10   41.50    9.30
   8  -1 -10   83.39   13.50
   8  -1 -10   56.19    9.70
   8  -1 -10   65.89   10.30
   8  -1 -10   66.09   10.10
   8   1 -10   56.49    9.30
   8   1 -10   53.69   12.70
   8   1 -10   61.09    8.90
   8   1 -10   65.89   11.50
   8   1 -10   54.99    8.80
   8   1 -10   77.79   13.70
   7  -1 -10   84.89   11.00
   7  -1 -10  147.89   15.90
   7  -1 -10  107.19   14.50
   7  -1 -10  112.99   16.10
   7  -1 -10   91.49   12.20
   7  -1 -10  145.49   20.50
   7  -1 -10  119.79   19.60
   7   1 -10  132.69   19.40
   7   1 -10   98.19   14.10
   7   1 -10   89.79   12.80
   7   1 -10  114.99   18.80
   7   1 -10   99.59   10.20
   7   1 -10  107.79   12.20
   7   1 -10  118.79   13.60
   6  -1 -10  386.26   31.20
   6  -1 -10  425.56   33.40
   6  -1 -10  381.86   31.10
   6  -1 -10  376.86   40.20
   6  -1 -10  404.76   27.10
   6  -1 -10  400.66   26.00
   6  -1 -10  408.16   29.40
   6  -1 -10  423.76   38.70
   6   1 -10  373.06   26.00
   6   1 -10  418.16   30.30
   6   1 -10  352.96   37.10
   6   1 -10  371.36   27.80
   6   1 -10  420.86   30.70
   6   1 -10  451.15   32.00
   6   1 -10  295.27   34.50
   5  -1 -10  210.28   23.60
   5  -1 -10  266.67   22.50
   5  -1 -10  245.58   26.30
   5  -1 -10  246.48   16.70
   5  -1 -10  241.78   28.30
   5  -1 -10  259.77   18.90
   5   1 -10  237.98   21.00
   5   1 -10  216.18   18.50
   5   1 -10  186.18   26.00
   5   1 -10  224.58   17.40
   4  -1 -10 1163.08   63.39
   4  -1 -10 1164.78   67.09
   4   1 -10 1193.78   66.29
   3  -1 -10    5.40    3.30
   3  -1 -10   10.90    2.40
   3   1 -10    8.40    3.60
   2  -1 -10 1709.73   83.09
   2  -1 -10 1550.54   87.89
   2   1 -10 1534.95   88.29
   1  -1 -10   48.30    3.80
   1  -1 -10   50.29    6.40
   1  -1 -10   48.50    6.30
   1   1 -10   45.40    4.30
   1   1 -10   29.90    6.40
   0  -1 -10  941.31   56.19
   0  -1 -10 1065.99   58.59
   0   1 -10 1020.60   55.99
   0   1 -10 1015.90   56.79
  -1  -1 -10    5.60    3.10
  -1   1 -10   15.50    4.50
  -1   1 -10    8.30    2.40
  -2  -1 -10  670.73   46.40
  -2   1 -10  658.93   45.20
   3  -1  10   25.30    6.60
  -3  -1 -10   20.60    8.50
   3   1  10   24.30    6.30
  -3   1 -10   39.20   11.50
  -4  -1 -10  314.87   36.90
   4  -1  10  280.37   22.70
  -4  -1 -10  233.18   44.30
   4   1  10  321.47   25.80
  -4   1 -10  271.67   35.70
   4   1  10  314.77   23.20
  -5  -1 -10   34.60   17.10
   5  -1  10   84.09   10.10
   5  -1  10   64.19   12.00
   5   1  10   78.19    9.90
   5   1  10   76.19   15.20
  -5   1 -10   65.29   19.70
   6  -1  10   58.19    8.10
   6  -1  10   34.30    9.90
   6  -1  10   39.60    9.20
  -6  -1 -10   44.60   19.50
   6   1  10   52.09    8.00
   6   1  10   49.90   10.90
  -6   1 -10   39.50   21.70
   6   1  10   61.79   10.90
   7  -1  10  125.29   15.00
   7  -1  10  126.49   17.00
   7  -1  10  124.59   11.20
   7   1  10  122.69   11.00
   7   1  10  126.49   16.50
   7   1  10  124.99   15.20
   8  -1  10   -1.50    5.70
  -8  -1 -10   13.80    8.00
   8  -1  10    6.10    1.80
   8  -1  10    6.90    3.80
   8   1  10    2.60    1.60
   8   1  10   12.20    5.90
   8   1  10   10.80    4.60
   9  -1  10   47.80    7.40
   9  -1  10   52.89    6.60
   9   1  10   40.90    6.60
  11  -2 -10    0.00    1.90
  11   2 -10    2.10    1.40
  10  -2 -10    9.20    5.00
  10  -2 -10    5.60    3.60
  10   2 -10   12.30    4.50
  10   2 -10   14.70    4.90
  10   2 -10    9.90    3.40
  10   2 -10    4.60    2.90
   9  -2 -10    5.10    3.90
   9  -2 -10    5.70    3.80
   9  -2 -10    5.20    4.70
   9  -2 -10    6.00    5.00
   9  -2 -10    4.20    3.60
   9   2 -10    1.30    4.10
   9   2 -10   -1.60    3.20
   9   2 -10    6.30    4.90
   9   2 -10    2.00    2.60
   9   2 -10   -1.80    4.10
   8  -2 -10   -3.80    2.70
   8  -2 -10    2.00    5.30
   8  -2 -10   -3.60    5.50
   8  -2 -10   -4.30    4.20
   8  -2 -10    7.00    3.90
   8  -2 -10   -4.40    4.80
   8  -2 -10   -1.90    3.00
   8   2 -10    5.30    5.70
   8   2 -10    2.40    3.40
   8   2 -10    4.30    4.10
   8   2 -10   10.00    4.30
   8   2 -10   -1.40    2.10
   7  -2 -10   14.60    5.50
   7  -2 -10   32.00   10.50
   7  -2 -10   23.60    7.50
   7  -2 -10   22.70   12.10
   7  -2 -10   11.60    6.30
   7  -2 -10   15.10    5.20
   7  -2 -10   26.30    7.60
   7   2 -10   18.70    4.20
   7   2 -10   25.90   10.90
   7   2 -10    6.20    3.90
   7   2 -10   16.00    8.10
   7   2 -10    7.60    5.30
   7   2 -10   15.60    5.00
   7   2 -10   26.70    7.50
   6  -2 -10   16.40   10.50
   6  -2 -10   16.40    4.80
   6  -2 -10   15.40    5.90
   6  -2 -10   57.09   17.20
   6  -2 -10   15.70    7.20
   6  -2 -10   35.10    9.70
   6  -2 -10   18.30    7.40
   6   2 -10   15.30    5.90
   6   2 -10   38.80    8.80
   6   2 -10    3.40    8.00
   6   2 -10   23.70    5.60
   6   2 -10   19.00   10.10
   6   2 -10   14.90    5.00
   6   2 -10   27.10    7.00
   5  -2 -10  161.28   13.60
   5  -2 -10  160.28   17.60
   5  -2 -10  185.88   18.30
   5  -2 -10  151.48   16.90
   5  -2 -10  179.48   19.90
   5   2 -10  164.88   13.90
   5   2 -10  139.29   23.00
   5   2 -10  185.18   18.00
   5   2 -10  177.28   18.80
   5   2 -10  147.79   23.90
   5   2 -10  153.78   14.50
   5   2 -10  148.59   15.40
   4  -2 -10   22.00    3.70
   4  -2 -10   21.40    7.70
   4   2 -10   31.80   12.10
   4   2 -10   16.90    4.70
   4   2 -10   19.20    5.00
   4   2 -10   16.80    4.30
   3  -2 -10  357.36   22.20
   3   2 -10  377.16   25.40
   2  -2 -10   13.00    2.70
   2   2 -10   19.00    5.10
   1  -2 -10   29.80    5.40
   1  -2 -10   27.60    5.20
   1  -2 -10   23.80    3.30
   1   2 -10   19.10    5.40
   0  -2 -10   74.99    9.40
   0  -2 -10   79.89    8.40
   0   2 -10   72.89    6.80
   0   2 -10   74.29    9.20
  -1  -2 -10   66.49    8.30
  -1  -2 -10   55.89    8.80
  -1   2 -10   63.39    7.60
  -1   2 -10   50.09    7.00
  -2  -2 -10  167.38   18.40
  -2  -2 -10  154.68   15.40
   2  -2  10  165.58   17.30
  -2   2 -10  150.98   16.20
   2   2  10  118.29   14.50
   3  -2  10   37.70    8.00
  -3  -2 -10   47.40   12.60
  -3  -2 -10   16.40   12.10
   3   2  10   46.40    8.10
  -3   2 -10   36.40   10.80
   4  -2  10   25.30    6.10
  -4  -2 -10    8.10   12.30
  -4  -2 -10   37.60   15.40
  -4   2 -10    3.90    9.50
  -4   2 -10   31.80   14.20
   4   2  10   28.20    6.20
   5  -2  10   46.70    7.90
   5   2  10   54.09    7.70
  -5   2 -10   41.60   16.90
   5   2  10   43.60   10.30
  -6  -2 -10   58.59   23.20
   6  -2  10   66.19   14.30
   6  -2  10   51.89   11.50
   6  -2  10   58.89    8.50
   6   2  10   68.69   11.30
   6   2  10   62.49    8.40
  -6   2 -10   22.70   17.30
   7  -2  10   -0.30    2.00
   7  -2  10   -4.10    2.70
  -7  -2 -10    0.70    6.60
   7  -2  10    3.30    3.40
   7   2  10   -0.50    1.80
   7   2  10    4.30    4.50
   8  -2  10   34.60    6.30
  -8  -2 -10   35.80   12.10
   8  -2  10   25.20    3.30
   8  -2  10   28.30    7.50
   8   2  10   25.00    3.10
   8   2  10   26.60    7.70
   9  -2  10    7.70    2.90
   9  -2  10    3.60    3.10
   9   2  10    2.70    2.90
  10  -3 -10   12.00    4.50
  10  -3 -10   23.40    5.90
  10   3 -10   14.60    5.00
  10   3 -10   11.00    3.60
  10   3 -10    7.90    2.90
   9  -3 -10   75.79   11.40
   9  -3 -10   81.49   12.20
   9  -3 -10  108.69   13.80
   9   3 -10   85.99    9.40
   9   3 -10   84.59   11.00
   9   3 -10   88.69   12.70
   9   3 -10   61.39    8.30
   8  -3 -10   84.39   15.80
   8  -3 -10   97.69   12.40
   8  -3 -10   62.49   11.80
   8  -3 -10   63.89   14.30
   8   3 -10   79.59   13.20
   8   3 -10   84.39   10.40
   8   3 -10  114.19   15.30
   8   3 -10   94.29   15.90
   7  -3 -10   31.00    7.40
   7  -3 -10   33.50    8.00
   7  -3 -10   35.30   13.10
   7  -3 -10   26.80    7.80
   7  -3 -10   68.79   18.30
   7  -3 -10   29.80    7.60
   7   3 -10   27.80    9.50
   7   3 -10   40.80    6.80
   7   3 -10   28.00    5.70
   7   3 -10   39.80   13.30
   7   3 -10   34.50    7.10
   7   3 -10   35.80    9.00
   6  -3 -10  374.96   39.10
   6  -3 -10  414.86   29.10
   6  -3 -10  381.56   36.40
   6   3 -10  471.15   32.80
   6   3 -10  443.16   52.59
   6   3 -10  456.95   33.20
   6   3 -10  418.76   30.50
   5  -3 -10   40.50   10.10
   5  -3 -10   32.90    5.10
   5  -3 -10   28.70    9.90
   5  -3 -10   38.50    7.10
   5  -3 -10   39.10    9.90
   5   3 -10   31.20   13.20
   5   3 -10   23.00    6.10
   5   3 -10   43.60    8.40
   5   3 -10   38.90    6.50
   5   3 -10   47.10    6.40
   4  -3 -10  614.44   37.00
   4  -3 -10  662.13   41.50
   4  -3 -10  669.73   44.70
   4  -3 -10  606.14   43.80
   4  -3 -10  580.74   43.70
   4   3 -10  701.33   41.40
   4   3 -10  676.03   39.40
   4   3 -10  739.93   40.40
   4   3 -10  526.55   42.60
   3  -3 -10   16.40    3.40
   3   3 -10   14.90    3.50
   3   3 -10   22.10    5.30
   2  -3 -10 1620.34   85.19
   2   3 -10 1568.94   88.39
   1  -3 -10  196.08   16.00
   1  -3 -10  195.88   17.90
   1  -3 -10  207.58   14.40
   1   3 -10  203.28   17.40
   0  -3 -10 1317.07   74.49
   0  -3 -10 1361.66   77.89
   0   3 -10 1278.57   69.99
  -1  -3 -10  175.68   18.20
  -1  -3 -10  150.28   20.90
  -1  -3 -10  180.28   16.20
  -1   3 -10  165.48   15.60
  -1   3 -10  191.48   15.20
  -2  -3 -10  899.51   56.49
  -2  -3 -10  852.81   59.39
  -2  -3 -10  849.02   59.79
   2  -3  10  897.21   57.49
  -2   3 -10  961.50   56.99
  -2   3 -10  846.62   49.10
   2   3  10  776.12   52.29
  -3  -3 -10  197.68   25.70
   3  -3  10  247.08   21.30
  -3  -3 -10  238.28   24.50
  -3  -3 -10  243.78   26.40
   3   3  10  209.88   18.80
  -3   3 -10  237.98   25.90
  -4  -3 -10  299.57   38.10
  -4  -3 -10  339.77   34.90
   4  -3  10  306.47   24.60
  -4  -3 -10  271.27   29.40
  -4   3 -10  272.97   35.70
   4   3  10  313.67   23.60
   5  -3  10  367.26   27.00
  -5  -3 -10  309.97   43.50
  -5  -3 -10  356.06   39.70
   5   3  10  344.17   25.60
  -5   3 -10  348.37   42.90
   5   3  10  362.16   29.10
   5   3  10  349.77   25.60
   6  -3  10   55.39    9.90
   6  -3  10   54.49    8.70
  -6  -3 -10   30.60    9.50
   6   3  10   53.89    8.60
   7  -3  10  195.98   15.00
   7  -3  10  196.58   21.50
   7  -3  10  208.78   18.50
   7   3  10  207.38   14.80
   7   3  10  196.58   18.40
  -8  -3 -10   15.60   10.00
   8  -3  10    6.40    4.10
   8  -3  10   12.40    4.30
   8   3  10   21.80    5.40
  10  -4 -10    3.00    2.60
  10   4 -10    4.30    1.80
  10   4 -10    4.80    3.10
   9  -4 -10   -2.20    2.30
   9   4 -10    5.10    3.50
   9   4 -10    3.60    2.60
   9   4 -10    0.60    7.00
   9   4 -10    2.30    2.10
   8  -4 -10   42.00    9.70
   8  -4 -10   78.29   15.90
   8   4 -10   43.10    6.70
   8   4 -10   28.30    8.30
   8   4 -10   52.99    7.60
   8   4 -10   60.19   10.20
   7  -4 -10    6.10    4.90
   7  -4 -10   -0.70    6.30
   7  -4 -10   -1.00    4.60
   7   4 -10   12.40    5.50
   7   4 -10    3.50    3.40
   7   4 -10   12.80    4.30
   7   4 -10    6.60    3.40
   6  -4 -10   25.60    7.20
   6  -4 -10   27.10    9.00
   6  -4 -10   27.20    8.00
   6  -4 -10   29.40    6.60
   6   4 -10   32.30    6.70
   6   4 -10   33.40   10.60
   6   4 -10   29.30    7.00
   6   4 -10   45.40    8.60
   5  -4 -10   42.20   10.80
   5  -4 -10   70.89    8.80
   5  -4 -10   58.09    6.30
   5  -4 -10   42.50   10.90
   5  -4 -10   59.59   11.00
   5   4 -10   47.30    7.70
   5   4 -10   64.99   17.10
   5   4 -10   51.49    7.90
   5   4 -10   54.79    9.40
   5   4 -10   60.59    9.50
   4  -4 -10   13.20    8.20
   4  -4 -10    8.00    4.80
   4  -4 -10    7.70    3.40
   4  -4 -10    8.60    3.00
   4   4 -10    7.50    3.50
   4   4 -10   13.10    4.20
   4   4 -10   14.10    3.80
   4   4 -10    2.80    5.40
   3  -4 -10  283.37   19.50
   3  -4 -10  252.27   19.40
   3  -4 -10  257.67   23.30
   3   4 -10  291.47   20.70
   3   4 -10  258.77   19.40
   2  -4 -10    3.30    2.20
   2  -4 -10    1.20    3.10
   2   4 -10    4.40    2.90
   1  -4 -10  762.02   50.79
   1  -4 -10  861.81   50.29
   1  -4 -10  811.42   52.99
   1   4 -10  830.72   49.50
   0  -4 -10    2.10    5.00
   0  -4 -10   -2.90    2.50
   0  -4 -10    1.60    2.50
   0   4 -10    1.90    3.00
  -1  -4 -10  483.75   34.10
   1  -4  10  441.76   40.60
  -1  -4 -10  459.15   37.00
  -1  -4 -10  466.75   36.90
   1   4  10  459.75   33.20
  -1   4 -10  505.05   31.00
  -1   4 -10  437.96   32.70
   2  -4  10   31.20    7.20
  -2  -4 -10   20.00    8.10
  -2  -4 -10   39.60    9.90
  -2  -4 -10   14.00    8.70
  -2   4 -10   41.90    8.20
   2   4  10   19.90    6.40
  -2   4 -10   16.10    5.80
  -3  -4 -10  152.58   20.30
  -3  -4 -10  169.48   21.30
   3  -4  10  177.28   19.30
  -3  -4 -10  120.09   30.40
   3   4  10  138.19   16.80
  -3   4 -10  184.58   22.10
  -4  -4 -10   88.79   22.00
  -4  -4 -10  106.29   18.90
  -4  -4 -10  138.59   21.60
   4  -4  10  119.89   14.20
  -4   4 -10  178.28   24.80
   4   4  10  121.59   12.90
   4   4  10  126.19   14.30
  -5  -4 -10   32.40   17.50
   5  -4  10   41.80    8.60
  -5  -4 -10   25.00   10.90
   5  -4  10   22.20    6.60
   5   4  10   36.60    7.70
   5   4  10   35.20    6.60
   5   4  10   17.10    6.40
   6  -4  10   94.09   10.90
  -6  -4 -10   68.19   17.20
   6  -4  10   97.49   14.60
   6  -4  10   94.79   11.70
   6   4  10  103.99   10.30
   6   4  10   86.89   11.80
   6   4  10  100.59   10.90
   7  -4  10   12.90    4.60
   7  -4  10    7.20    4.70
   7  -4  10   15.50    3.60
  -7  -4 -10   11.20    9.70
   7   4  10   22.90    8.60
   7   4  10   13.70    3.10
   8  -4  10   46.60    8.80
   8   4  10   42.80    7.10
  10  -5 -10    4.40    2.20
  10   5 -10    3.60    1.80
   9  -5 -10   -0.50    3.00
   9   5 -10   -0.20    2.60
   9   5 -10    0.80    1.50
   8  -5 -10   -1.40    2.60
   8   5 -10    3.10    2.00
   8   5 -10    1.60    2.80
   7  -5 -10    0.10    4.00
   7  -5 -10    4.50    6.90
   7   5 -10    1.00    7.90
   7   5 -10    2.10    2.50
   7   5 -10    0.30    2.80
   6  -5 -10   36.60   10.20
   6  -5 -10   44.20   11.50
   6   5 -10   51.09    7.80
   6   5 -10   54.79    8.20
   6   5 -10   63.19   11.20
   6   5 -10   44.40    9.10
   5  -5 -10   58.19    6.40
   5  -5 -10   59.59    9.20
   5  -5 -10   55.19   14.60
   5  -5 -10   34.90    8.60
   5   5 -10   71.99    9.00
   5   5 -10   48.80    8.20
   5   5 -10   94.29   13.00
   5   5 -10   64.79    9.60
   4  -5 -10   16.90    8.30
   4  -5 -10    3.70    2.80
   4  -5 -10    5.20    3.90
   4   5 -10    8.60    3.20
   4   5 -10   17.40    5.80
   4   5 -10   10.40    4.20
   4   5 -10   13.60    6.20
   3  -5 -10   19.10    5.30
   3  -5 -10   14.80    4.50
   3   5 -10    9.50    3.30
   3   5 -10   -2.80    7.20
   3   5 -10   13.30    4.40
   2  -5 -10   39.90    8.00
   2  -5 -10   62.39    7.80
   2   5 -10   53.69    8.00
   1  -5 -10  261.07   22.50
   1  -5 -10  232.98   18.60
   1  -5 -10  237.38   21.10
  -1   5  10  226.08   22.10
   1   5 -10  243.58   19.60
   0  -5 -10   19.60    6.30
   0  -5  10   17.80    9.50
   0  -5 -10   24.60    7.90
   0   5  10   26.90    6.60
   0   5 -10   26.40    6.80
  -1  -5 -10  160.28   19.80
  -1  -5 -10  158.08   17.40
   1  -5  10  141.79   20.80
  -1  -5 -10  188.58   21.50
   1   5  10  157.88   17.00
  -1   5 -10  207.38   18.60
  -2  -5 -10   14.20    5.70
   2  -5  10   25.50   13.80
  -2  -5 -10   30.40   10.00
  -2  -5 -10   25.10    8.40
  -2   5 -10   50.09   10.00
  -2   5 -10   26.30    9.30
   2   5  10   20.00    7.20
  -3  -5 -10   79.19   19.40
  -3  -5 -10   93.59   16.10
   3  -5  10   86.09   13.30
  -3  -5 -10   77.89   18.40
   3   5  10   98.19   11.70
  -3   5 -10   98.99   19.10
  -4  -5 -10    2.50    6.40
   4  -5  10    4.50    3.60
  -4  -5 -10   29.40    9.30
   4   5  10    3.00    3.50
   4   5  10   10.00    5.80
   5  -5  10  215.58   19.00
  -5  -5 -10  188.88   27.30
   5  -5  10  187.78   17.90
   5   5  10  206.08   16.80
   5   5  10  190.88   16.80
   5   5  10  163.88   16.70
  -6  -5 -10   -6.20    6.00
   6  -5  10    3.20    2.70
   6  -5  10   -1.10    5.90
   6  -5  10    5.80    4.70
   6   5  10    2.70    4.20
   6   5  10    1.80    1.90
   6   5  10   -7.10    8.30
  -7  -5 -10   17.80   10.00
   7  -5  10    8.40    4.40
   7  -5  10   12.70    2.90
   7   5  10   12.80    2.60
   7   5  10    7.30    5.10
   9  -6 -10    1.70    2.10
   9   6 -10    2.90    1.60
   8   6 -10    5.50    3.00
   8   6 -10    5.10    2.60
   7  -6 -10    4.30    3.40
   7   6 -10   16.00    4.30
   7   6 -10    9.20    3.60
   6  -6 -10    5.90    3.80
   6   6 -10   10.50    4.60
   6   6 -10    5.00    3.30
   5  -6 -10  148.39   11.50
   5  -6 -10  119.99   17.00
   5  -6 -10  130.09   15.60
   5   6 -10  137.99   15.20
   5   6 -10  147.59   13.80
   5   6 -10  167.98   15.10
   4  -6 -10   20.70    6.30
   4  -6 -10   20.40    4.70
   4  -6 -10   15.60    6.70
   4   6 -10   19.70    4.80
   4   6 -10   20.40    5.90
   4   6 -10   22.30    6.00
   3  -6 -10   63.99    9.30
   3  -6 -10   66.59    9.20
   3   6 -10   83.89    9.70
   3   6 -10   81.59   15.40
   3   6 -10   72.59    9.30
   2  -6 -10   54.59    8.50
   2  -6 -10   69.49    9.70
   2   6 -10   50.89    8.40
   2   6 -10   63.69   10.00
   1  -6 -10   57.39    8.80
   1  -6 -10   67.69   11.40
   1  -6 -10   73.19   10.60
  -1   6  10   61.29   11.20
   1   6 -10   64.29    9.40
   0  -6 -10   35.30   10.00
   0  -6 -10   19.90    6.00
   0  -6 -10   48.90   10.90
   0  -6  10   23.20   11.40
   0   6  10   29.00   10.30
  -1  -6 -10  114.69   16.70
  -1  -6 -10  131.99   19.70
  -1  -6 -10  144.89   19.10
   1  -6  10  150.08   19.30
   1   6  10  108.09   14.10
  -1   6 -10  144.39   16.40
   2  -6  10   55.49   12.20
  -2  -6 -10   45.10   10.40
  -2  -6 -10   53.59   16.10
  -2  -6 -10   31.10    9.10
   2   6  10   29.30    7.00
  -3  -6 -10   18.60   13.30
  -3  -6 -10   21.50    7.40
  -3  -6 -10    0.20    6.10
   3  -6  10    5.20    4.50
   3   6  10   14.00    4.80
  -4  -6 -10   35.70   13.40
  -4  -6 -10   59.79   12.10
   4  -6  10   49.70    9.00
   4   6  10   47.10    8.00
   5  -6  10    3.20    3.40
   5  -6  10    7.10    5.00
   5   6  10    7.10    3.50
   5   6  10   10.60    4.50
   6  -6  10  119.49   14.60
   6  -6  10  109.99   11.30
  -6  -6 -10  118.19   21.50
   6   6  10  110.79   10.30
   6   6  10  120.09   11.60
   7  -6  10    1.40    1.50
   7  -6  10   -1.90    3.00
   7   6  10    1.40    1.40
   8  -7 -10    1.60    1.90
   8   7 -10   -0.30    1.80
   7  -7 -10    2.30    3.80
   7   7 -10    8.90    3.30
   7   7 -10    3.30    2.30
   6  -7 -10    3.70    4.30
   6   7 -10    5.60    3.30
   5  -7 -10    7.90    5.40
   5  -7 -10   14.40    3.60
   5   7 -10   15.30    4.00
   5   7 -10   22.60    5.70
   4  -7 -10    2.60    3.90
   4  -7 -10    6.80    2.70
   4   7 -10    5.00    2.90
   4   7 -10    3.00    5.30
   3  -7 -10    2.30    4.30
   3  -7 -10    4.70    3.20
   3  -7 -10   -1.00    2.80
   3   7 -10    6.00    5.00
   3   7 -10    2.60    2.40
   2  -7 -10   16.00    5.60
   2  -7 -10   19.90    6.00
   2   7 -10   19.90    5.90
  -2   7  10   30.30    8.10
   1  -7 -10   17.50    6.70
  -1  -7  10   -5.20    7.30
   1  -7 -10   11.50    5.70
   1   7 -10   -2.00    4.60
  -1   7  10    2.00    4.60
   1   7 -10    3.80    5.30
   0  -7 -10   24.50    6.80
   0  -7  10   62.59   12.50
   0  -7 -10   36.80    8.90
   0   7 -10   43.40    9.10
   0   7  10   66.59   11.90
  -1  -7 -10    5.50    5.20
   1  -7  10    2.40    4.60
  -1  -7 -10    1.60    3.90
  -1  -7 -10   -0.80    5.10
  -1   7 -10   -1.70    9.60
   1   7  10   -1.10    3.30
   2  -7  10   51.89   13.70
  -2  -7 -10   56.19   14.30
   2   7  10   46.60   11.20
   3  -7  10   16.50    5.80
  -3  -7 -10    8.30    8.90
  -3  -7 -10    7.90    5.80
   3   7  10   17.60    5.00
  -4  -7 -10  128.79   17.90
   4  -7  10   94.99   12.00
   4   7  10   94.39   11.10
   5  -7  10   -0.40    3.50
   5  -7  10    0.40    2.40
   5   7  10    4.60    3.20
   5   7  10    2.80    2.70
   6  -7  10    7.80    4.70
   6  -7  10    6.60    2.40
   6   7  10    5.10    2.10
   6   7  10   10.50    2.70
   7  -8 -10   -0.40    1.80
   7   8 -10    3.80    2.30
   6  -8 -10    1.20    3.10
   6   8 -10    4.50    3.30
   6   8 -10    1.30    2.90
   5  -8 -10   13.30    5.60
   5   8 -10   15.90    3.80
   5   8 -10   12.40    5.50
   4  -8 -10   17.80    4.30
   4  -8 -10    6.90    5.50
   4   8 -10   18.70    4.60
   3  -8 -10   37.00    6.60
   3  -8 -10   19.20    6.70
   3   8 -10   22.20    5.30
  -2  -8  10   11.90   10.60
   2  -8 -10   17.30    5.30
  -2   8  10   23.30    6.50
  -1  -8  10    6.80    6.30
   1  -8 -10    6.10    4.40
  -1   8  10   -0.20    4.20
   0  -8 -10   44.80   11.10
   0  -8  10   14.70    7.10
   0   8  10   23.60    6.00
  -1  -8 -10    9.80    6.70
  -1  -8 -10    0.10    4.80
   1  -8  10    5.40    5.70
   1   8  10    1.10    2.30
  -2  -8 -10   67.89   12.50
   2  -8  10   53.79   12.30
  -3  -8 -10   -5.70    6.90
  -3  -8 -10    2.80    7.10
   3  -8  10    0.20    3.40
   3   8  10    1.30    2.20
   4  -8  10    5.60    3.40
   4  -8  10    1.60    4.00
  -4  -8 -10    8.40    6.90
  -4  -8 -10    2.90    8.10
   4   8  10    2.00    2.20
   4   8  10    7.00    2.60
   5  -8  10    2.00    3.10
   5  -8  10   -3.20    1.70
   5   8  10    0.20    1.90
   5   8  10    1.10    1.70
   6  -9 -10    3.20    3.20
   5  -9 -10   -0.90    1.90
   5   9 -10    2.80    3.10
   4  -9 -10   18.40    6.20
   4  -9 -10   20.80    3.80
   4   9 -10   17.90    4.20
   3  -9 -10    1.20    2.10
   3  -9 -10    5.10    3.90
   3   9 -10   -2.40    1.90
   2  -9 -10   11.70    4.20
   2  -9 -10    5.80    3.90
   2   9 -10   16.50    4.30
  -2   9  10    5.20    4.80
   1  -9 -10   10.60    4.70
  -1  -9  10    8.80    6.70
  -1   9  10    3.60    3.50
   0  -9 -10   18.60    5.90
   0  -9  10    9.70    6.40
   0   9  10   18.30    6.10
  -1  -9 -10   12.00    5.90
   1  -9  10   17.20    6.70
   2  -9  10   24.50    6.70
  -2  -9 -10   19.40    6.80
   3  -9  10   23.30    6.60
   3  -9  10   22.70    6.10
  -3  -9 -10   17.90    8.20
   3   9  10   23.30    5.00
   3   9  10   23.80    5.30
   4  -9  10   17.60    3.90
   4   9  10    5.60    3.30
   4   9  10    9.40    2.90
   3 -10 -10   16.20    3.20
   3 -10 -10    6.40    4.10
   3  10 -10   21.30    3.90
   2 -10 -10    0.10    1.70
   2 -10 -10    1.90    3.60
   2  10 -10    2.90    2.30
   1 -10 -10    7.90    3.50
  -1 -10  10   -4.90    6.60
   1 -10 -10    2.80    3.40
  -1  10  10    2.60    4.00
   1  10 -10    6.20    2.20
   0 -10  10   11.40    4.90
   0 -10 -10    5.60    3.30
   0 -10 -10   -1.90    2.80
   0  10  10   -3.60    2.90
   0  10 -10    1.40    1.80
   1 -10  10    2.80    3.60
  -1 -10 -10    5.30    4.20
   1  10  10    0.60    2.60
  -1  10 -10   -0.80    1.40
  10   0 -11    0.10    1.90
  10   0 -11   -4.60    2.50
  10   0 -11    2.60    3.60
  10   0 -11    3.20    2.60
  10   0 -11    1.20    3.60
   9   0 -11   -0.40    2.10
   9   0 -11   -0.90    4.00
   9   0 -11    2.40    3.30
   9   0 -11   -0.90    2.50
   9   0 -11   -0.40    3.90
   9   0 -11   -6.90    3.80
   8   0 -11    2.80    3.60
   8   0 -11    4.50    4.90
   8   0 -11    3.20    2.70
   8   0 -11    2.20    3.20
   8   0 -11    4.50    6.90
   8   0 -11   -0.90    4.60
   7   0 -11   10.10    7.20
   7   0 -11    6.00    4.30
   7   0 -11   -7.10    5.80
   7   0 -11   -2.50    2.70
   7   0 -11   -4.30    2.10
   7   0 -11    0.70    3.30
   7   0 -11   -2.90    4.10
   6   0 -11   -0.40    2.80
   6   0 -11    1.30    3.70
   6   0 -11   -2.00    9.10
   6   0 -11    0.20    7.30
   6   0 -11    8.10    4.90
   6   0 -11    6.90    5.50
   5   0 -11  -11.40   14.40
   5   0 -11   -1.70    2.40
   5   0 -11    5.50    4.90
   5   0 -11    5.80   11.00
   5   0 -11    0.00    2.80
   5   0 -11   -2.60    1.90
   5   0 -11    5.30    5.90
   5   0 -11   -7.60    5.30
   4   0 -11    1.40    2.50
   4   0 -11   -4.50    3.20
   3   0 -11    3.90    3.30
   2   0 -11   -1.50    2.10
   1   0 -11   -1.60    1.80
   1   0 -11   -1.20    1.70
   0   0 -11    2.50    2.10
   0   0 -11    2.10    1.60
  -1   0 -11    4.40    3.20
  -2   0 -11   12.00   10.30
  -2   0 -11   -0.50    2.90
   2   0  11    3.60    4.40
  -3   0 -11    1.70    5.80
  -3   0 -11    6.40   11.50
   3   0  11    0.90    3.70
   4   0  11   -2.80    3.80
  -4   0 -11   -2.80   10.10
  -4   0 -11   -6.60    8.20
   4   0  11   -2.60    2.20
  -5   0 -11   18.70   14.00
   6   0  11    7.60    5.60
   6   0  11    2.80    3.80
   6   0  11    1.30    2.50
   7   0  11   -2.40    3.30
   7   0  11    1.10    1.60
   7   0  11   -2.90    4.50
   8   0  11   -0.30    1.40
   8   0  11    1.50    2.70
   8   0  11   -2.90    4.00
  10  -1 -11    5.80    2.70
  10  -1 -11   10.30    4.40
  10  -1 -11    9.60    4.20
  10  -1 -11    5.80    2.80
  10   1 -11    0.80    2.10
  10   1 -11    2.80    5.20
  10   1 -11    6.00    2.50
  10   1 -11    1.80    3.00
   9  -1 -11    5.30    3.40
   9  -1 -11   -4.20    4.00
   9  -1 -11   -2.30    2.60
   9  -1 -11   -0.80    2.40
   9  -1 -11   -3.60    3.50
   9   1 -11   -3.50    1.70
   9   1 -11   -1.30    3.80
   9   1 -11    4.40    3.70
   9   1 -11    1.30    2.70
   9   1 -11   -4.00    2.90
   8  -1 -11   27.60    6.30
   8  -1 -11   61.89   10.00
   8  -1 -11   59.69   10.20
   8  -1 -11   45.70   12.60
   8  -1 -11   45.20   10.40
   8   1 -11   38.60   10.20
   8   1 -11   34.20    7.30
   8   1 -11   61.09    9.00
   8   1 -11   44.10    9.50
   8   1 -11   30.60    9.00
   8   1 -11   45.90    8.70
   8   1 -11   49.60    9.60
   7  -1 -11   31.60   10.00
   7  -1 -11   33.10    8.20
   7  -1 -11   42.80   12.10
   7  -1 -11   28.40    8.70
   7  -1 -11   43.10    9.40
   7  -1 -11   35.20   13.40
   7  -1 -11   51.19   11.50
   7   1 -11   22.50    5.50
   7   1 -11   47.40    8.90
   7   1 -11   26.40   10.50
   7   1 -11   34.30    8.10
   7   1 -11   33.70    7.00
   7   1 -11   46.30   10.20
   7   1 -11   33.10   10.20
   6  -1 -11  117.59   11.00
   6  -1 -11  105.49   12.90
   6  -1 -11   89.89   14.00
   6  -1 -11  133.29   17.70
   6  -1 -11  134.99   15.60
   6  -1 -11  115.39   11.90
   6  -1 -11  131.59   20.80
   6  -1 -11  134.19   22.80
   6   1 -11   96.39   13.30
   6   1 -11   74.49   17.30
   6   1 -11  107.19   20.50
   6   1 -11  117.09   12.30
   6   1 -11  132.49   15.70
   6   1 -11  122.39   13.90
   6   1 -11  103.59   11.20
   5  -1 -11   83.19   13.90
   5  -1 -11   78.09   17.00
   5  -1 -11   49.10    9.40
   5  -1 -11   64.09   13.40
   5  -1 -11   54.59   18.00
   5  -1 -11   63.29    7.40
   5  -1 -11   60.39   11.70
   5  -1 -11   53.69    8.40
   5   1 -11   61.19   15.50
   5   1 -11   66.59   10.40
   5   1 -11   86.29   13.10
   5   1 -11   68.69    9.40
   5   1 -11   57.49   15.70
   5   1 -11   62.09    8.20
   5   1 -11   67.89   12.40
   4  -1 -11  676.93   42.00
   4  -1 -11  654.03   45.90
   4  -1 -11  585.74   41.10
   4  -1 -11  721.83   37.60
   4   1 -11  721.83   41.60
   4   1 -11  618.24   40.50
   4   1 -11  770.62   54.09
   4   1 -11  589.54   40.00
   3  -1 -11  150.38   15.30
   3  -1 -11  187.18   11.90
   3   1 -11  194.98   16.30
   2  -1 -11  332.67   24.10
   2  -1 -11  359.76   19.20
   2   1 -11  325.57   24.90
   1  -1 -11  572.64   29.80
   1  -1 -11  572.04   34.90
   1  -1 -11  578.34   34.70
   1   1 -11  502.25   35.40
   1   1 -11  583.24   31.30
   0  -1 -11 1182.68   68.99
   0  -1 -11 1270.57   63.19
   0  -1 -11 1131.19   66.19
   0   1 -11 1219.98   67.19
   0   1 -11 1241.68   66.69
  -1  -1 -11  947.31   56.59
  -1  -1 -11  910.21   53.49
  -1   1 -11  917.51   54.39
  -1   1 -11  890.61   53.89
  -2  -1 -11  365.66   31.40
  -2  -1 -11  388.66   34.40
   2  -1  11  392.46   29.90
  -2   1 -11  395.36   33.40
   2   1  11  350.46   27.40
  -2   1 -11  382.66   30.70
  -3  -1 -11 1450.45   90.99
  -3  -1 -11 1460.55   95.09
   3  -1  11 1491.25   83.39
   3   1  11 1401.16   81.59
  -3   1 -11 1353.86   92.29
  -3   1 -11 1371.86   88.19
  -4  -1 -11   35.40   16.80
  -4  -1 -11   75.89   15.20
   4  -1  11   55.29   12.80
  -4   1 -11   53.89   11.60
   4   1  11   45.60   14.50
   4   1  11   47.60   10.20
  -4   1 -11   25.70   12.60
   5  -1  11  912.41   57.89
   5  -1  11  850.41   51.19
  -5  -1 -11  713.23   74.39
   5   1  11  823.62   55.39
   5   1  11  859.61   50.89
  -5   1 -11  728.63   72.59
   6  -1  11   12.00    4.20
   6  -1  11    9.30    4.60
   6  -1  11   10.50    6.70
   6   1  11   10.00    3.80
   6   1  11   13.50    5.50
   7  -1  11  501.85   36.40
   7  -1  11  502.05   31.20
   7  -1  11  530.45   38.80
   7   1  11  451.55   40.20
   7   1  11  529.85   31.20
   8  -1  11    4.80    1.90
   8  -1  11    4.20    3.10
   8  -1  11    2.10    4.40
  -8  -1 -11   -0.40    7.30
   8   1  11    8.10    2.00
   8   1  11    5.20    3.50
  11  -2 -11    6.00    3.10
  11   2 -11    8.30    2.50
  10  -2 -11    8.80    4.00
  10  -2 -11    9.70    4.70
  10   2 -11    6.30    3.20
  10   2 -11   12.80    4.60
  10   2 -11    6.60    3.60
  10   2 -11   16.60    6.40
   9  -2 -11    6.10    4.70
   9  -2 -11    7.20    5.10
   9  -2 -11    7.30    3.80
   9  -2 -11    7.40    4.50
   9   2 -11    8.10    3.50
   9   2 -11   11.60    4.50
   9   2 -11   14.00    6.60
   9   2 -11    6.80    4.80
   8  -2 -11   33.30    8.40
   8  -2 -11   49.40   12.30
   8  -2 -11   36.30    9.30
   8  -2 -11   53.89   14.70
   8  -2 -11   21.70    6.80
   8   2 -11   34.40    8.00
   8   2 -11   24.80    6.90
   8   2 -11   26.30    6.30
   8   2 -11   22.30    9.30
   8   2 -11   46.20   11.40
   7  -2 -11  323.67   28.80
   7  -2 -11  400.96   35.10
   7  -2 -11  300.37   25.60
   7  -2 -11  289.87   23.20
   7  -2 -11  321.37   27.90
   7  -2 -11  351.16   28.30
   7   2 -11  325.47   25.20
   7   2 -11  300.47   22.10
   7   2 -11  289.57   26.60
   7   2 -11  351.66   26.30
   7   2 -11  306.17   24.50
   7   2 -11  333.77   34.30
   7   2 -11  281.27   31.50
   6  -2 -11    3.30    5.20
   6  -2 -11    0.00   11.30
   6  -2 -11   13.20    8.50
   6  -2 -11    4.10    4.20
   6  -2 -11    7.30    4.50
   6  -2 -11    9.00   12.30
   6  -2 -11   10.80    5.80
   6   2 -11   13.50    4.70
   6   2 -11   -5.10    8.40
   6   2 -11    8.20    5.80
   6   2 -11    9.90    5.70
   6   2 -11   14.80    6.00
   6   2 -11    4.50    4.70
   6   2 -11    6.80    9.90
   5  -2 -11  790.02   51.59
   5  -2 -11  748.43   52.29
   5  -2 -11  868.21   46.80
   5  -2 -11  755.62   51.49
   5  -2 -11  773.72   53.89
   5   2 -11  747.83   52.79
   5   2 -11  775.72   48.00
   5   2 -11  731.43   59.69
   5   2 -11  856.01   47.90
   5   2 -11  877.31   52.19
   5   2 -11  786.72   49.40
   4  -2 -11   17.80    6.20
   4  -2 -11   21.60    4.00
   4  -2 -11   14.90    7.10
   4  -2 -11   13.30   12.60
   4   2 -11   15.10    4.20
   4   2 -11   23.40    5.80
   4   2 -11   14.90    8.60
   4   2 -11   16.80    7.70
   3  -2 -11 1941.31   94.99
   3   2 -11 1610.44   97.79
   3   2 -11 1975.80   99.89
   3   2 -11 1657.53   96.99
   2  -2 -11  271.87   16.70
   2   2 -11  261.17   21.50
   1  -2 -11 1047.50   58.69
   1  -2 -11 1041.10   61.29
   1  -2 -11 1111.29   56.09
   1   2 -11  965.50   62.19
   0  -2 -11  979.40   58.19
   0  -2 -11  940.31   54.89
   0   2 -11 1028.00   53.19
   0   2 -11  875.81   56.39
  -1  -2 -11  683.53   46.10
  -1  -2 -11  705.23   50.59
  -1  -2 -11  683.43   43.20
  -1   2 -11  709.53   40.60
  -1   2 -11  700.43   42.70
  -2  -2 -11  763.82   53.39
   2  -2  11  770.22   49.40
  -2  -2 -11  681.33   50.39
  -2  -2 -11  693.53   46.90
   2   2  11  676.13   45.90
   3  -2  11   24.60    7.40
  -3  -2 -11   32.40    9.20
  -3  -2 -11   13.90    8.00
  -3  -2 -11   41.90   13.10
   3   2  11   31.20    7.80
  -3   2 -11   27.30    9.90
  -4  -2 -11 1035.20   85.49
  -4  -2 -11 1026.50   72.49
   4  -2  11 1257.27   67.59
   4   2  11 1183.78   65.59
  -4   2 -11  855.31   98.19
  -4   2 -11 1075.79   72.09
   5  -2  11    3.80    3.80
   5  -2  11    6.00    4.30
  -5  -2 -11   -1.80   13.80
  -5   2 -11   18.90   14.40
   5   2  11   10.80    3.80
   5   2  11    4.10    4.30
   6  -2  11  698.83   47.30
   6  -2  11  680.53   42.90
   6  -2  11  662.73   49.60
  -6  -2 -11  701.83   61.09
   6   2  11  688.23   47.20
   6   2  11  694.53   42.40
   7  -2  11   -0.90    3.10
  -7  -2 -11   -4.70    6.50
   7  -2  11    0.80    4.10
   7   2  11   -0.40    1.70
   7   2  11   -1.20    3.30
   8  -2  11  180.78   15.20
   8  -2  11  193.08   18.30
  -8  -2 -11  165.58   22.30
   8   2  11  185.38   15.90
  10  -3 -11    1.10    2.20
  10   3 -11   -3.50    2.10
  10   3 -11    1.20    1.90
   9  -3 -11    3.40    2.90
   9  -3 -11    3.30    4.00
   9  -3 -11    5.60    8.30
   9   3 -11    0.00    2.60
   9   3 -11    8.60    4.10
   9   3 -11    2.00    2.50
   9   3 -11    5.70    5.20
   8  -3 -11    5.50    4.00
   8  -3 -11    5.90    4.00
   8  -3 -11   16.20    5.70
   8  -3 -11   22.10   10.60
   8   3 -11   10.10    5.50
   8   3 -11    6.50    2.80
   8   3 -11    4.40    4.70
   8   3 -11    5.00    3.70
   7  -3 -11   19.10    7.20
   7  -3 -11   15.60   12.70
   7  -3 -11   10.10    5.50
   7  -3 -11   10.70    5.60
   7   3 -11    4.40    2.80
   7   3 -11   16.30    5.00
   7   3 -11    8.60    4.10
   7   3 -11   11.50    5.30
   6  -3 -11  113.79   16.10
   6  -3 -11   96.09   14.40
   6  -3 -11  102.69   14.40
   6  -3 -11  104.29   15.90
   6   3 -11  104.59   20.80
   6   3 -11   96.19   13.80
   6   3 -11  120.69   12.50
   6   3 -11  100.89   10.90
   6   3 -11  110.89   13.20
   5  -3 -11   45.10    9.60
   5  -3 -11   41.30    7.10
   5  -3 -11   37.80    6.10
   5  -3 -11   41.10   10.70
   5  -3 -11   53.09   11.80
   5   3 -11   49.40    7.00
   5   3 -11   37.80    8.50
   5   3 -11   16.80   11.00
   5   3 -11   34.50    7.00
   5   3 -11   53.59    8.60
   4  -3 -11    6.20    7.40
   4  -3 -11   -0.10    2.60
   4  -3 -11   -0.50    4.50
   4   3 -11    4.90    3.10
   4   3 -11   -6.60    8.00
   4   3 -11    5.10    4.30
   4   3 -11   -1.10    2.00
   3  -3 -11    1.00    5.40
   3  -3 -11    8.30    2.30
   3  -3 -11    2.80    2.80
   3   3 -11    1.00    2.50
   3   3 -11    6.50    3.40
   3   3 -11   14.10    5.30
   2  -3 -11  123.79   10.20
   2  -3 -11  125.69   12.80
   2   3 -11  128.29   13.20
   1  -3 -11  116.29   11.50
   1  -3 -11  102.29   12.80
   1  -3 -11  120.59    9.80
   1   3 -11  114.19   13.70
   0  -3 -11  284.17   23.80
   0  -3 -11  272.17   21.20
   0  -3 -11  276.67   25.60
   1  -3  11    6.30   10.10
  -1  -3 -11   13.00    6.70
  -1  -3 -11    6.40    4.20
  -1  -3 -11    8.40    4.10
   1   3  11    7.80    5.80
  -1   3 -11    8.80    3.90
  -1   3 -11   15.10    5.10
   2  -3  11  179.08   20.90
  -2  -3 -11  182.68   21.30
  -2  -3 -11  177.68   18.70
  -2  -3 -11  182.88   23.10
   2   3  11  152.08   16.80
  -2   3 -11  213.58   19.30
  -3  -3 -11    4.10    4.60
  -3  -3 -11    7.50    6.80
  -3  -3 -11   20.30    9.60
   3  -3  11    5.70    4.60
  -3   3 -11   20.80    7.50
   3   3  11   12.40    4.30
  -4  -3 -11   98.49   16.30
   4  -3  11  104.49   13.50
  -4  -3 -11   62.59   20.40
  -4  -3 -11  104.99   19.50
  -4   3 -11  138.19   23.20
   4   3  11  108.29   12.50
  -5  -3 -11  153.28   28.30
  -5  -3 -11  101.09   23.60
   5  -3  11  126.89   13.90
  -5  -3 -11  140.49   30.50
  -5   3 -11   95.49   24.80
  -5   3 -11  121.59   21.60
   5   3  11  132.79   15.90
   6  -3  11   29.60    7.40
   6  -3  11   25.40    5.90
   6  -3  11   18.50    6.90
  -6  -3 -11   29.60   12.70
   6   3  11   13.20    5.70
   7  -3  11    4.60    2.60
   7  -3  11   15.30    6.40
  -7  -3 -11    2.20    8.00
   7  -3  11    6.20    3.50
   7   3  11   11.50    3.20
   7   3  11    7.60    3.80
   8  -3  11    4.90    4.40
   8   3  11    0.00    2.90
  10  -4 -11    1.80    1.80
  10   4 -11    1.60    2.40
  10   4 -11    1.20    1.70
   9  -4 -11   13.90    4.20
   9   4 -11   11.40    6.60
   9   4 -11   23.60    6.40
   8  -4 -11   -4.30    3.70
   8  -4 -11    2.10    3.20
   8   4 -11   -3.10    5.30
   8   4 -11   -3.70    1.90
   8   4 -11   -0.70    1.60
   7  -4 -11  112.19   15.20
   7  -4 -11  129.49   16.30
   7  -4 -11  121.29   23.50
   7   4 -11  132.49   13.10
   7   4 -11  112.09   12.00
   7   4 -11  126.29   12.80
   7   4 -11  124.59   14.80
   6  -4 -11   45.40   12.00
   6  -4 -11   36.70    7.90
   6  -4 -11   26.40    8.10
   6  -4 -11   31.20    8.00
   6   4 -11   57.09   10.60
   6   4 -11   53.69    8.50
   6   4 -11   37.90    7.40
   6   4 -11   60.09    9.00
   5  -4 -11  408.66   33.50
   5  -4 -11  346.07   33.10
   5  -4 -11  403.86   27.70
   5  -4 -11  370.86   23.50
   5  -4 -11  373.86   31.90
   5   4 -11  392.26   27.40
   5   4 -11  432.56   36.70
   5   4 -11  420.56   27.90
   4  -4 -11   98.79   10.60
   4  -4 -11   92.59    9.10
   4  -4 -11   96.79   14.60
   4  -4 -11  100.29   15.10
   4  -4 -11  118.09   19.00
   4   4 -11  119.19   11.90
   4   4 -11   98.79   11.30
   4   4 -11  112.99   11.00
   4   4 -11   81.09   13.00
   3  -4 -11  191.98   19.60
   3  -4 -11  205.88   15.40
   3  -4 -11  193.38   16.00
   3   4 -11  195.68   16.30
   3   4 -11  172.38   28.80
   3   4 -11  200.38   16.00
   3   4 -11  193.28   16.70
   2  -4 -11  145.19   12.20
   2  -4 -11  129.39   13.80
   2   4 -11  145.69   13.90
   1  -4 -11  359.96   28.70
   1  -4 -11  367.36   24.00
   1  -4 -11  343.97   25.90
   1  -4 -11  359.46   29.10
   1   4 -11  377.76   27.60
   0  -4 -11  619.44   39.60
   0  -4 -11  595.94   43.10
   0  -4 -11  613.14   42.90
   0   4  11  566.54   38.90
   0   4 -11  538.05   40.00
   1  -4  11  230.98   26.30
  -1  -4 -11  270.57   26.60
  -1  -4 -11  244.68   25.40
  -1  -4 -11  282.77   30.10
   1   4  11  241.58   21.60
  -1   4 -11  228.88   22.50
   2  -4  11  464.15   37.20
  -2  -4 -11  411.86   34.70
  -2  -4 -11  477.45   39.30
  -2  -4 -11  428.16   39.10
   2   4  11  407.66   31.50
  -2   4 -11  473.85   33.90
  -3  -4 -11   45.30   16.20
   3  -4  11   78.09   11.50
  -3  -4 -11   64.39   15.30
  -3  -4 -11   77.89   13.80
  -3   4 -11   70.59   19.70
   3   4  11   59.79    9.70
   4  -4  11  539.95   36.70
  -4  -4 -11  526.95   47.50
  -4  -4 -11  402.76   48.00
  -4  -4 -11  502.15   41.00
  -4   4 -11  505.95   47.60
   4   4  11  442.36   34.70
  -5  -4 -11   13.70    8.90
  -5  -4 -11   18.10    9.70
   5  -4  11    1.60    4.10
   5   4  11    8.10    4.50
   5   4  11    6.10    4.60
   6  -4  11  207.28   22.40
  -6  -4 -11  212.98   30.20
   6  -4  11  228.58   18.10
   6  -4  11  246.38   19.80
   6   4  11  230.88   19.70
   6   4  11  231.98   17.60
   7  -4  11   24.50    5.70
  -7  -4 -11   30.40   12.50
   7  -4  11   19.40    3.80
   7   4  11   22.50    3.70
   7   4  11   10.30    4.40
   8  -4  11   25.00    6.40
   9  -5 -11    1.20    2.20
   9   5 -11   -1.70    1.90
   8  -5 -11    6.30    4.40
   8   5 -11    7.40    3.20
   8   5 -11    9.90    3.50
   7  -5 -11    8.20    6.90
   7  -5 -11   17.50    6.00
   7   5 -11   16.90    8.10
   7   5 -11   18.10    4.50
   7   5 -11   26.00    5.00
   6  -5 -11  161.68   19.20
   6  -5 -11  176.18   21.50
   6  -5 -11  155.48   17.70
   6   5 -11  184.28   16.20
   6   5 -11  219.18   19.60
   6   5 -11  190.58   16.70
   6   5 -11  181.88   16.20
   5  -5 -11   10.80    5.10
   5  -5 -11    3.80    9.20
   5  -5 -11   10.00    4.70
   5  -5 -11   17.80    3.30
   5   5 -11   18.60    6.80
   5   5 -11   15.10    4.90
   5   5 -11   11.90    5.10
   5   5 -11   18.30    5.30
   4  -5 -11  102.59   12.10
   4  -5 -11  113.49   10.90
   4  -5 -11  113.49   15.60
   4   5 -11  120.59   12.70
   4   5 -11  135.89   14.50
   4   5 -11  125.89   12.50
   4   5 -11  120.59   13.90
   3  -5 -11   93.69   10.50
   3  -5 -11  103.49   13.10
   3  -5 -11   99.19   13.70
   3   5 -11   83.09   11.30
   3   5 -11  119.39   11.60
   3   5 -11  105.49   13.70
   2  -5 -11  284.47   22.10
   2  -5 -11  248.78   19.80
   2   5 -11  263.27   20.90
   1  -5 -11  305.27   24.30
   1  -5 -11  303.37   21.90
   1  -5 -11  310.57   25.80
  -1   5  11  277.47   24.00
   1   5 -11  299.07   24.00
   0  -5  11  155.98   20.70
   0  -5 -11  140.69   15.40
   0  -5 -11  156.58   19.40
   0  -5 -11  139.89   13.80
   0  -5 -11  154.78   18.80
   0   5  11  131.49   15.60
   0   5 -11  142.69   16.10
   1  -5  11  474.45   40.00
  -1  -5 -11  439.06   39.10
  -1  -5 -11  417.16   49.90
  -1  -5 -11  470.65   35.90
   1   5  11  455.45   33.80
  -1   5 -11  541.55   37.10
  -2  -5 -11   58.89   12.30
   2  -5  11   47.90   11.70
  -2  -5 -11   36.80   10.20
  -2  -5 -11   34.80   11.40
   2   5  11   21.40    6.00
  -3  -5 -11  410.86   36.20
   3  -5  11  435.76   33.70
  -3  -5 -11  380.76   37.20
  -3  -5 -11  349.96   41.50
   3   5  11  411.46   30.00
  -4  -5 -11   22.10    9.50
  -4  -5 -11   18.20   10.60
   4  -5  11   24.60    6.70
  -4  -5 -11  -13.70   14.00
   4   5  11   15.60    5.10
   5  -5  11  363.56   31.90
  -5  -5 -11  304.67   39.40
   5  -5  11  409.06   28.10
   5  -5  11  369.86   27.80
  -5  -5 -11  350.96   32.70
   5   5  11  387.86   26.10
  -5   5 -11  342.37   30.70
   5   5  11  328.97   25.80
   5   5  11  397.16   26.30
  -6  -5 -11   11.80   11.00
   6  -5  11    2.70    3.50
   6  -5  11    1.10    2.20
   6  -5  11   17.30    8.80
   6   5  11    5.60    2.60
   6   5  11   13.10    5.40
   6   5  11    6.20    4.80
  -7  -5 -11  149.59   23.40
   7  -5  11  100.79    8.20
   7  -5  11  124.99   13.60
   7   5  11  101.09    8.00
   9  -6 -11    1.50    2.40
   9   6 -11    0.10    1.50
   8  -6 -11   -4.70    2.70
   8   6 -11    0.60    1.90
   8   6 -11   -2.40    2.20
   7  -6 -11    4.00    4.00
   7   6 -11    2.90    2.70
   7   6 -11    6.60    2.90
   6  -6 -11   10.60    4.20
   6   6 -11    4.30    3.20
   6   6 -11    4.20    3.00
   5  -6 -11    2.80    1.90
   5  -6 -11   -2.20    2.80
   5  -6 -11   15.00    8.90
   5   6 -11   -2.40    3.00
   5   6 -11   -2.20    3.50
   5   6 -11    6.70    3.10
   4  -6 -11   38.20   10.10
   4  -6 -11   31.60    5.30
   4   6 -11   31.70    8.20
   4   6 -11   27.50    8.00
   4   6 -11   27.80    6.90
   4   6 -11   35.10    7.20
   3  -6 -11   17.20    5.10
   3  -6 -11   20.60    5.40
   3  -6 -11    7.30    4.60
   3   6 -11   19.20    4.60
   3   6 -11   15.30    5.40
   3   6 -11   18.60    4.80
   2  -6 -11    6.30    3.40
   2  -6 -11    8.40    4.40
   2   6 -11    7.90    4.30
   2   6 -11   12.40    4.40
   1  -6 -11    4.10    3.40
   1  -6 -11    2.30    4.10
   1  -6 -11   14.90    5.00
  -1  -6  11    5.90    8.90
   1   6 -11   13.70    4.10
  -1   6  11   -5.90    4.30
   0  -6  11    7.20    8.00
   0  -6 -11    7.90    6.60
   0  -6 -11   15.50    6.00
   0  -6 -11   18.80    6.00
   0   6  11   19.00    6.80
  -1  -6 -11   15.50    6.60
   1  -6  11   29.60    9.30
  -1  -6 -11   19.50    7.00
  -1  -6 -11   14.60    7.40
  -1   6 -11   12.30    9.80
   1   6  11    7.70    4.40
  -2  -6 -11    2.10    5.20
  -2  -6 -11    2.10    5.40
  -2  -6 -11   -1.40   10.40
   2  -6  11   -0.10    4.50
   2   6  11    1.40    3.40
   3  -6  11    3.20    4.20
  -3  -6 -11    1.80    5.50
  -3  -6 -11   12.30    7.40
   3   6  11    7.30    4.70
  -4  -6 -11   14.00   10.80
  -4  -6 -11   35.60   10.90
   4  -6  11   13.60    5.00
   4   6  11   15.40    5.00
   5  -6  11    2.40    3.50
   5  -6  11    4.60    2.90
  -5  -6 -11    6.40   12.00
   5   6  11   -0.70    2.40
  -5   6 -11   -5.10    7.70
   5   6  11    5.30    3.00
   6  -6  11   23.20    6.80
   6  -6  11   15.60    4.00
  -6  -6 -11   29.30   11.60
   6   6  11   29.10    5.00
   6   6  11   23.80    4.20
   8  -7 -11   -2.30    2.00
   8   7 -11   -4.10    5.10
   8   7 -11    6.90    3.60
   7  -7 -11    3.10    3.70
   7   7 -11    0.40    2.30
   7   7 -11    1.30    2.10
   6  -7 -11    1.60    3.30
   6   7 -11    3.50    3.30
   6   7 -11   -3.20    2.60
   5  -7 -11    7.70    4.60
   5  -7 -11    0.90    1.80
   5   7 -11   -2.50    4.30
   5   7 -11    5.90    2.40
   4  -7 -11    3.80    2.20
   4  -7 -11    4.80    3.80
   4   7 -11   -0.90    2.00
   3  -7 -11   22.30    5.70
   3  -7 -11    9.10    5.30
   3   7 -11   13.40    4.30
   2  -7 -11   -1.60    5.20
   2  -7 -11    5.40    2.80
   2   7 -11   11.30    5.50
   2   7 -11    6.10    5.90
   1  -7 -11   45.60   10.40
  -1  -7  11   20.30   10.00
   1   7 -11   50.09   10.30
  -1   7  11   41.60    8.60
   1   7 -11   39.60    7.20
   0  -7 -11    1.10    5.40
   0  -7 -11   -6.40    5.10
   0  -7  11    0.60    6.90
   0  -7 -11    1.20    2.90
   0   7 -11    0.00    9.20
   0   7  11    5.30    4.00
  -1  -7 -11   23.20    8.90
  -1  -7 -11   23.00    7.10
   1  -7  11   25.00   13.50
   1   7  11   31.20    9.00
  -2  -7 -11   41.00   11.10
   2  -7  11   30.20    8.10
  -2  -7 -11   57.99   14.20
   2   7  11   25.40    8.30
   3  -7  11   19.50    6.70
  -3  -7 -11   17.60    9.30
   3   7  11   29.30    7.60
  -4  -7 -11   26.10    7.80
  -4  -7 -11   26.00   10.20
   4  -7  11   27.70    6.40
   4   7  11   24.20    5.80
   4   7  11   13.30    4.80
  -5  -7 -11   66.09   18.00
   5  -7  11   37.90    6.40
   5  -7  11   39.40    7.50
   5   7  11   38.80    6.00
   5   7  11   41.20    6.20
   6  -7  11    2.20    1.80
   6  -7  11    0.20    3.10
   6   7  11    1.90    1.50
   7  -8 -11    4.70    2.80
   6  -8 -11    0.80    2.60
   6   8 -11    0.00    2.30
   6   8 -11   19.50    9.40
   5  -8 -11    8.50    2.20
   5  -8 -11    4.30    4.10
   4  -8 -11    4.70    3.00
   4  -8 -11   -0.90    1.70
   4   8 -11   -0.80    2.00
   3  -8 -11   18.90    7.40
   3  -8 -11   20.00    5.10
   3   8 -11   19.00    4.20
   2  -8 -11    4.20    3.50
   2  -8 -11    0.90    3.30
  -2   8  11  -10.20    5.10
   2   8 -11    1.60    2.90
   1  -8 -11  102.39   13.40
  -1  -8  11   89.49   15.00
  -1   8  11   86.19   12.00
   0  -8  11    2.60    5.50
   0  -8 -11   16.80    6.30
   0   8  11    4.80    3.20
  -1  -8 -11   45.60    9.70
   1   8  11   29.60    6.90
   2  -8  11   31.40    7.40
  -2  -8 -11   18.40   10.80
  -2  -8 -11   26.00    8.30
   2   8  11   15.40    4.50
   3  -8  11   28.00    7.30
  -3  -8 -11   15.10   10.70
  -3  -8 -11   43.60    9.70
   4  -8  11   16.40    5.10
  -4  -8 -11   19.60   10.50
   4  -8  11   22.30    5.20
   4   8  11   19.60    4.10
   4   8  11   24.60    4.50
   5  -8  11    3.40    2.30
   5  -8  11    3.00    3.50
   5   8  11    3.50    1.80
   5   8  11    4.70    2.50
   5  -9 -11    1.10    2.30
   5   9 -11    6.00    3.10
   4  -9 -11    1.00    3.30
   4  -9 -11    5.30    2.00
   4   9 -11    8.40    2.90
   3  -9 -11    2.80    2.10
   3   9 -11    2.40    2.20
   2  -9 -11    5.80    3.90
   2  -9 -11    6.10    3.60
   2   9 -11    4.70    3.80
  -1  -9  11    1.30    6.40
   1  -9 -11    3.70    3.10
   1  -9 -11    4.50    3.50
  -1   9  11    1.70    3.50
   1   9 -11    1.50    1.90
   0  -9 -11   -2.10    3.50
   0  -9  11   -1.70    4.20
   0   9  11    3.70    3.20
  -1  -9 -11    7.70    4.20
   1   9  11   -2.20    2.30
  -2  -9 -11    5.50    4.30
   2  -9  11   -3.10    3.40
   2   9  11    0.80    2.30
  -3  -9 -11   26.20    6.50
   3  -9  11   27.50    5.90
   3  -9  11   21.80    5.90
   3   9  11   18.40    4.20
   3   9  11   18.20    4.20
   3 -10 -11    6.00    3.50
   3 -10 -11    0.60    1.40
   3  10 -11   -1.00    2.10
   2 -10 -11    2.20    2.10
   2  10 -11   -2.00    1.70
   1 -10 -11   -0.90    2.90
   1 -10 -11    3.30    2.90
   1  10 -11    0.00    2.00
   0 -10 -11    1.90    4.30
   0 -10 -11   -1.00    2.80
   0 -10  11    1.90    4.60
   0  10 -11    0.60    1.70
   0  10  11    6.00    3.20
  10   0 -12   -1.40    2.30
  10   0 -12    6.40    4.90
  10   0 -12   -0.30    2.10
   9   0 -12   40.40    7.30
   9   0 -12   32.60    9.50
   9   0 -12   37.60    7.70
   9   0 -12   35.80    9.00
   9   0 -12   43.40    7.20
   8   0 -12   66.09    9.80
   8   0 -12   30.60    9.60
   8   0 -12   47.20   12.30
   8   0 -12   48.50    8.30
   8   0 -12   55.19   10.90
   8   0 -12   56.89    9.90
   7   0 -12   43.20   10.20
   7   0 -12   43.00   11.00
   7   0 -12   64.39   15.20
   7   0 -12   42.60   12.80
   7   0 -12   34.20    7.60
   7   0 -12   26.90    6.40
   7   0 -12   37.70    9.30
   6   0 -12  410.86   44.70
   6   0 -12  501.35   34.90
   6   0 -12  462.85   33.40
   6   0 -12  437.16   39.00
   6   0 -12  500.55   44.20
   6   0 -12  504.45   35.30
   5   0 -12  342.07   33.70
   5   0 -12  370.66   28.70
   5   0 -12  432.76   28.20
   5   0 -12  380.96   28.00
   5   0 -12  408.46   31.50
   4   0 -12  347.17   31.00
   4   0 -12  363.36   27.30
   4   0 -12  379.16   27.00
   4   0 -12  435.86   28.40
   3   0 -12  566.04   35.90
   3   0 -12  584.04   38.10
   2   0 -12  687.13   43.20
   1   0 -12   36.10    5.80
   1   0 -12   23.60    4.80
   0   0 -12 1375.16   72.69
   0   0 -12 1158.08   88.19
   0   0 -12 1284.57   70.09
  -1   0 -12   42.10   11.30
  -1   0 -12   39.30    7.20
  -2   0 -12 1824.32  108.29
  -2   0 -12 1785.42  104.99
   2   0  12 1742.63  101.69
  -3   0 -12    3.80    7.00
   3   0  12   -2.30    3.90
  -3   0 -12    1.70    7.80
  -4   0 -12  867.31   60.29
  -4   0 -12  773.42   71.09
   4   0  12  862.71   52.69
   5   0  12   44.70   11.20
  -5   0 -12   33.50   19.00
   5   0  12   64.49    8.90
  -5   0 -12   42.80   11.90
   6   0  12  513.75   38.90
   6   0  12  521.55   33.80
   6   0  12  511.65   38.60
   7   0  12   33.60    9.20
   7   0  12   31.20    4.80
   7   0  12   20.40    6.10
   8   0  12  100.89   10.70
  10  -1 -12   10.60    5.10
  10  -1 -12    8.00    5.10
  10  -1 -12    6.30    2.80
  10   1 -12    3.30    2.30
  10   1 -12    6.40    3.30
   9  -1 -12    2.60    2.70
   9  -1 -12   -1.90    4.00
   9  -1 -12   -4.80    2.40
   9  -1 -12   -0.90    3.30
   9   1 -12   -0.40    1.80
   9   1 -12   -4.00    2.50
   9   1 -12    3.50    2.90
   9   1 -12    8.60    4.10
   9   1 -12    3.00    4.00
   8  -1 -12    2.80    2.90
   8  -1 -12   10.30    6.80
   8  -1 -12    4.40    3.40
   8  -1 -12   17.90   10.00
   8  -1 -12    2.00    4.10
   8  -1 -12    6.10    4.00
   8   1 -12    6.40    3.00
   8   1 -12   13.10    6.30
   8   1 -12   -0.60    3.00
   8   1 -12    9.00    4.90
   8   1 -12    1.20    6.70
   8   1 -12    4.20    3.20
   7  -1 -12    4.50    4.70
   7  -1 -12    6.40    7.60
   7  -1 -12   -1.40    8.10
   7  -1 -12    3.20    5.70
   7  -1 -12   11.80    4.90
   7  -1 -12    4.10    4.70
   7   1 -12    6.90    3.30
   7   1 -12    8.70    3.40
   7   1 -12    0.00    4.10
   7   1 -12    7.50    3.90
   7   1 -12    5.10    5.00
   7   1 -12    1.80    7.30
   7   1 -12   11.30    9.40
   6  -1 -12  175.38   17.00
   6  -1 -12  155.18   24.60
   6  -1 -12  164.98   25.50
   6  -1 -12  170.68   23.70
   6  -1 -12  206.18   41.60
   6  -1 -12  161.48   17.40
   6   1 -12  122.69   15.60
   6   1 -12  169.48   26.00
   6   1 -12  171.88   16.60
   6   1 -12  137.19   16.10
   6   1 -12  179.98   21.70
   5  -1 -12    8.10    4.50
   5  -1 -12   -0.30    6.00
   5  -1 -12    6.40    3.70
   5  -1 -12   -0.60   13.20
   5  -1 -12    5.00    7.50
   5  -1 -12   16.00    5.30
   5  -1 -12    8.30    5.50
   5   1 -12   -2.70    6.80
   5   1 -12    6.50    4.30
   5   1 -12    6.40    3.20
   5   1 -12   -2.80    8.70
   5   1 -12   12.90    5.50
   5   1 -12   15.20    8.00
   4  -1 -12   24.50    5.70
   4  -1 -12   20.40    6.90
   4  -1 -12   11.80    6.20
   4  -1 -12   23.70    6.80
   4   1 -12   16.80    4.80
   4   1 -12   24.60    5.70
   4   1 -12   15.90    9.20
   4   1 -12   36.00    7.40
   3  -1 -12   21.10    5.80
   3  -1 -12   20.50    5.90
   3   1 -12   14.20    4.90
   3   1 -12    9.20    6.40
   3   1 -12   25.20    5.40
   2  -1 -12   64.19    8.40
   2   1 -12   54.49    8.70
   1  -1 -12  457.45   28.60
   1  -1 -12  430.56   28.60
   1   1 -12  419.16   29.70
   0  -1 -12    2.40    2.60
   0  -1 -12    6.50    3.80
   0  -1 -12    2.50    6.20
   0   1 -12    7.70    3.10
   0   1 -12    8.10    3.10
  -1  -1 -12  604.24   38.70
  -1  -1 -12  647.94   47.30
  -1  -1 -12  657.43   45.10
   1  -1  12  569.34   47.70
   1   1  12  597.64   43.50
  -1   1 -12  617.14   35.20
  -1   1 -12  682.33   40.70
  -2  -1 -12    8.30    4.00
   2  -1  12    5.90    5.80
  -2  -1 -12   15.10    8.70
   2   1  12   -0.80    4.30
  -2   1 -12   10.00    5.40
  -3  -1 -12  420.56   38.00
  -3  -1 -12  449.66   42.20
   3  -1  12  437.96   32.30
   3   1  12  453.65   32.00
  -3   1 -12  421.16   37.10
  -3   1 -12  413.16   39.10
  -4  -1 -12  -11.90    8.70
   4  -1  12   -1.80    3.40
  -4  -1 -12   25.70   13.40
  -4   1 -12   27.30   11.20
   4   1  12    0.20    8.80
  -4   1 -12    1.10   10.20
   4   1  12    4.50    3.60
   5  -1  12  171.88   19.20
  -5  -1 -12   83.89   27.50
  -5  -1 -12  148.59   22.70
   5  -1  12  147.99   14.80
   5   1  12  166.08   15.20
  -5   1 -12  145.89   21.30
  -5   1 -12  150.08   41.20
   5   1  12  117.59   16.50
   6  -1  12    8.70    4.50
   6  -1  12    8.10    3.80
   6  -1  12   10.60    7.00
   6   1  12    4.90    4.20
   6   1  12    6.00    3.00
   6   1  12   13.00    7.40
  -7  -1 -12   38.80   12.60
   7  -1  12   62.79    6.90
   7  -1  12   56.19   11.20
   7  -1  12   59.59    9.90
   7   1  12   61.79    6.90
   7   1  12   55.39    9.40
   8  -1  12    4.50    2.80
   8  -1  12    3.80    4.10
   8   1  12    0.60    2.50
  10  -2 -12    4.10    3.30
  10   2 -12   -0.30    1.40
  10   2 -12    2.20    2.00
  10   2 -12    2.60    3.10
   9  -2 -12    8.60    4.00
   9  -2 -12   13.10    6.40
   9  -2 -12    3.60    2.60
   9  -2 -12    6.20    4.20
   9   2 -12    9.70    4.20
   9   2 -12   10.10    3.70
   9   2 -12    3.30    2.80
   9   2 -12    5.10    4.70
   8  -2 -12   18.70    9.30
   8  -2 -12   12.10    5.40
   8  -2 -12   19.90    5.20
   8  -2 -12    4.70    5.10
   8   2 -12   15.90    7.20
   8   2 -12    7.70    4.40
   8   2 -12    7.70    3.80
   8   2 -12    7.60    4.20
   7  -2 -12   17.70    6.70
   7  -2 -12   29.80   11.80
   7  -2 -12   25.20    7.90
   7  -2 -12   16.70    5.20
   7   2 -12   20.50    6.30
   7   2 -12   12.70    4.80
   7   2 -12    9.50    8.50
   7   2 -12   26.80    6.90
   7   2 -12   11.00    5.10
   7   2 -12   18.10    5.30
   6  -2 -12  323.87   26.50
   6  -2 -12  342.57   28.30
   6  -2 -12  351.16   23.70
   6  -2 -12  302.67   27.00
   6   2 -12  307.57   26.90
   6   2 -12  326.67   24.80
   6   2 -12  336.87   26.70
   6   2 -12  378.26   27.10
   6   2 -12  276.27   32.90
   6   2 -12  303.77   23.20
   5  -2 -12  102.19   14.10
   5  -2 -12  125.89   14.90
   5  -2 -12   83.19   13.70
   5  -2 -12   99.89   10.60
   5   2 -12   94.09   14.80
   5   2 -12  117.79   11.80
   5   2 -12  117.29   12.70
   5   2 -12  120.69   12.20
   4  -2 -12  168.58   12.90
   4  -2 -12  122.89   20.20
   4  -2 -12  169.28   19.00
   4  -2 -12  143.79   15.80
   4  -2 -12  158.98   12.70
   4   2 -12  165.28   14.10
   4   2 -12  167.78   15.00
   4   2 -12  130.79   26.30
   4   2 -12  163.68   14.90
   3  -2 -12   96.49   10.00
   3  -2 -12  108.19   12.40
   3  -2 -12  103.39    8.90
   3   2 -12  133.79   13.30
   3   2 -12  108.99   11.20
   3   2 -12   96.49   11.10
   2  -2 -12  485.85   31.70
   2  -2 -12  434.16   26.80
   2   2 -12  534.05   34.70
   2   2 -12  455.05   29.80
   1  -2 -12    1.20    2.70
   1  -2 -12   -1.50    3.40
   1  -2 -12    5.80    2.30
   1   2 -12   10.40    5.00
   0  -2 -12  728.33   44.40
   0  -2 -12  692.23   50.49
   0  -2 -12  792.42   41.00
   0   2 -12  705.23   45.30
  -1  -2 -12   77.69   11.20
  -1  -2 -12   71.19    9.70
   1  -2  12   75.79   15.70
  -1  -2 -12   74.19   14.70
  -1   2 -12   77.09    9.20
  -1   2 -12   74.59    8.00
   1   2  12   48.80   10.10
  -2  -2 -12  847.72   58.49
  -2  -2 -12  735.53   55.29
  -2  -2 -12  824.22   52.49
   2  -2  12  835.92   55.79
   2   2  12  726.63   50.39
  -2   2 -12  826.72   53.09
  -3  -2 -12   37.60   12.00
   3  -2  12   34.50    8.50
  -3  -2 -12   11.70    8.30
  -3  -2 -12   20.60    7.40
   3   2  12   41.30    8.90
  -3   2 -12   24.10    8.90
  -3   2 -12   29.40   11.00
  -4  -2 -12  147.79   29.50
   4  -2  12  197.58   18.70
  -4  -2 -12  188.68   26.30
  -4  -2 -12  218.68   24.20
   4   2  12  203.08   18.20
  -4   2 -12  189.68   23.70
  -4   2 -12  199.48   30.30
   5  -2  12  149.59   18.90
  -5  -2 -12  124.99   20.80
  -5  -2 -12  149.99   24.50
  -5  -2 -12   90.49   27.10
   5  -2  12  156.38   14.80
  -5   2 -12  117.79   21.10
   5   2  12  163.88   14.80
   5   2  12  131.79   16.80
  -5   2 -12   85.39   23.00
  -6  -2 -12   59.59   16.80
   6  -2  12   85.79   12.00
   6  -2  12   67.89   12.50
   6  -2  12   63.59    8.60
   6   2  12   71.19   11.10
   6   2  12   74.89    8.60
   7  -2  12   25.40    4.30
   7  -2  12   17.40    7.80
  -7  -2 -12   -0.50    7.20
   7  -2  12   14.90    5.20
   7   2  12   17.40    3.90
   7   2  12   18.00    6.00
   8  -2  12    9.20    3.30
   8  -2  12   -1.10    4.30
   8   2  12    6.70    3.80
  10  -3 -12   45.60    6.00
  10   3 -12   33.90    5.10
  10   3 -12   39.90    5.40
   9  -3 -12   -3.80    2.90
   9  -3 -12   -1.70    1.90
   9   3 -12    4.40    2.50
   9   3 -12   -0.70    1.30
   8  -3 -12   67.49   10.20
   8  -3 -12   72.39   12.10
   8  -3 -12   58.99    9.70
   8   3 -12   71.89    9.30
   8   3 -12   62.99    8.70
   7  -3 -12    0.20    3.50
   7  -3 -12   -6.40   15.90
   7  -3 -12   14.40    5.80
   7  -3 -12    3.30    4.30
   7   3 -12    4.60    2.90
   7   3 -12    5.50    4.60
   7   3 -12   11.00    6.20
   7   3 -12    6.90    4.30
   7   3 -12    5.50    3.00
   6  -3 -12  595.84   43.70
   6  -3 -12  578.94   43.30
   6  -3 -12  611.94   38.70
   6  -3 -12  604.04   42.90
   6   3 -12  652.53   40.50
   6   3 -12  593.94   40.80
   6   3 -12  649.14   41.70
   6   3 -12  570.34   38.00
   5  -3 -12   72.79    7.00
   5  -3 -12   66.49    9.60
   5  -3 -12   96.99   12.90
   5  -3 -12   81.69   14.20
   5  -3 -12   82.89   13.20
   5   3 -12   70.09   10.30
   5   3 -12   61.79    8.00
   5   3 -12   81.09   14.30
   4  -3 -12  352.36   30.50
   4  -3 -12  412.26   31.20
   4  -3 -12  362.56   23.90
   4  -3 -12  384.46   25.00
   4  -3 -12  338.77   29.30
   4   3 -12  378.46   26.00
   4   3 -12  384.46   26.50
   4   3 -12  411.86   27.50
   3  -3 -12  397.86   27.90
   3  -3 -12  468.65   27.10
   3  -3 -12  346.47   31.30
   3  -3 -12  467.85   33.80
   3   3 -12  417.66   28.00
   3   3 -12  482.05   31.30
   3   3 -12  443.56   29.20
   2  -3 -12  225.68   15.30
   2  -3 -12  196.18   17.80
   2   3 -12  230.58   20.00
   1  -3 -12 1446.06   74.29
   1  -3 -12 1344.27   80.49
   1  -3 -12 1452.45   77.49
   1  -3 -12 1423.16   81.19
   1   3 -12 1182.38   80.29
   0  -3 -12   79.69   11.70
   0  -3 -12   78.79    9.70
   0  -3 -12   71.69   12.90
   0   3 -12   64.59   17.40
  -1  -3 -12 1606.84   88.09
  -1  -3 -12 1513.45   94.59
  -1  -3 -12 1498.55   92.19
   1  -3  12 1543.85   96.69
   1   3  12 1458.65   88.19
  -1   3 -12 1564.94   85.99
  -2  -3 -12   11.30    5.80
  -2  -3 -12   16.00    6.60
  -2  -3 -12   12.00    5.90
  -2   3 -12    5.00    5.20
   2   3  12   30.90    7.70
  -3  -3 -12  776.52   65.29
   3  -3  12  855.01   56.89
  -3  -3 -12  812.22   61.09
  -3  -3 -12  919.31   70.69
   3   3  12  825.52   53.69
  -3   3 -12  977.50   63.79
  -4  -3 -12   22.30    8.40
  -4  -3 -12    0.50   11.60
   4  -3  12   17.60    5.30
  -4  -3 -12   26.00    9.40
   4   3  12   21.80    6.00
  -4   3 -12   37.20   10.70
  -4   3 -12   43.10   17.60
  -5  -3 -12  351.36   34.20
  -5  -3 -12  492.55   47.40
   5  -3  12  500.05   35.70
   5   3  12  468.45   31.90
   5   3  12  374.26   38.30
  -5   3 -12  400.16   36.20
   6  -3  12   70.49   10.60
   6  -3  12   66.59    8.90
   6  -3  12   74.59   13.00
  -6  -3 -12   72.69   17.60
   6   3  12   75.09    8.60
   6   3  12   68.69   10.80
  -7  -3 -12  179.28   23.70
   7  -3  12  188.78   15.80
   7  -3  12  156.28   12.80
   7  -3  12  172.28   18.20
   7   3  12  178.98   12.60
   7   3  12  179.08   15.80
   8  -3  12   33.60    8.40
   8  -3  12   24.50    4.40
   8   3  12   25.00    4.20
  10  -4 -12    3.20    2.30
  10   4 -12   -0.90    1.90
  10   4 -12    0.80    1.30
   9  -4 -12   14.80    4.90
   9   4 -12   29.70    5.10
   9   4 -12   29.20    7.20
   9   4 -12   25.80    4.90
   8  -4 -12    5.00    4.40
   8  -4 -12    9.40    4.50
   8   4 -12    5.70    3.00
   8   4 -12   15.20    6.40
   8   4 -12    7.90    3.50
   7  -4 -12   41.90   10.60
   7  -4 -12   41.90   10.10
   7   4 -12   38.50    9.90
   7   4 -12   42.30    8.60
   7   4 -12   41.30    9.50
   6  -4 -12   -1.10    3.50
   6  -4 -12   -2.00    4.50
   6  -4 -12   -4.10    6.10
   6   4 -12   -3.30    2.00
   6   4 -12    2.70    3.10
   6   4 -12   -0.80    3.20
   6   4 -12   -3.60    2.20
   5  -4 -12   29.50    8.50
   5  -4 -12   10.00    6.90
   5  -4 -12   41.30   10.40
   5  -4 -12   24.50    4.40
   5  -4 -12   31.90    7.10
   5   4 -12   24.30    5.60
   5   4 -12   22.90    5.70
   5   4 -12   36.50    8.10
   5   4 -12   31.00    6.60
   4  -4 -12   32.20    6.50
   4  -4 -12   52.59   10.80
   4  -4 -12   39.70   10.70
   4  -4 -12   39.30   10.20
   4  -4 -12   39.70    5.70
   4   4 -12   40.20    8.60
   4   4 -12   39.70   13.40
   4   4 -12   46.80    7.30
   3  -4 -12  150.48   12.60
   3  -4 -12  129.99   12.50
   3  -4 -12  143.29   16.70
   3   4 -12  147.09   14.20
   3   4 -12  129.59   12.90
   3   4 -12  145.19   13.40
   2  -4 -12   25.80    5.90
   2   4 -12   34.00    7.50
   1  -4 -12   66.29   10.20
  -1  -4  12   41.80   16.30
   1  -4 -12   68.89   11.50
   1  -4 -12  100.09   12.70
   1  -4 -12   92.09    9.20
   1   4 -12   79.09   11.70
  -1   4  12   70.79   13.00
   0  -4 -12  327.87   23.10
   0  -4 -12  340.77   26.30
   0  -4 -12  335.57   29.20
   0  -4 -12  337.37   28.90
   0   4 -12  308.67   27.10
   0   4  12  347.77   26.60
  -1  -4 -12  226.68   24.20
  -1  -4 -12  204.08   19.60
  -1  -4 -12  209.68   22.90
   1  -4  12  183.38   24.60
  -1   4 -12  202.18   20.10
   1   4  12  216.88   20.00
   2  -4  12  267.77   27.20
  -2  -4 -12  259.37   25.00
  -2  -4 -12  292.57   27.50
  -2  -4 -12  238.68   27.40
   2   4  12  238.18   22.10
  -3  -4 -12  -11.20    7.80
   3  -4  12    2.80    4.50
  -3  -4 -12    4.70    6.90
  -3  -4 -12    4.30    7.10
   3   4  12    4.30    4.00
  -3   4 -12   -1.80   12.60
  -4  -4 -12  302.77   43.60
  -4  -4 -12  408.76   35.90
   4  -4  12  463.05   33.30
  -4  -4 -12  461.95   42.90
   4   4  12  386.76   30.60
   4   4  12  416.26   29.60
  -5  -4 -12    7.00    8.50
  -5  -4 -12    4.60    8.50
   5  -4  12   -4.40    3.60
   5  -4  12    4.40    3.60
   5  -4  12   -5.40    4.10
   5   4  12   10.10    5.10
   5   4  12    0.80    2.40
  -5   4 -12   -8.00    7.10
  -6  -4 -12  177.78   26.80
   6  -4  12  146.99   13.50
   6  -4  12  175.38   23.20
   6  -4  12  158.38   18.10
   6   4  12  154.38   12.90
   6   4  12  128.39   15.50
  -7  -4 -12   14.10   10.60
   7  -4  12    7.60    4.60
   7  -4  12   11.10    2.50
   7  -4  12    5.90    3.70
   7   4  12    6.90    2.00
   7   4  12    7.70    3.60
   9  -5 -12    2.30    2.40
   9   5 -12    4.30    2.70
   9   5 -12    1.20    2.10
   8  -5 -12    2.20    2.80
   8   5 -12   10.30    4.10
   8   5 -12    0.60    1.80
   7  -5 -12    7.10    6.50
   7  -5 -12   -3.00    3.10
   7   5 -12    4.00    2.30
   7   5 -12    3.40    5.40
   7   5 -12    3.50    2.40
   6  -5 -12    9.10    5.30
   6   5 -12    9.50    4.10
   6   5 -12    7.70    5.60
   6   5 -12   16.40    5.20
   5  -5 -12    3.60    2.00
   5  -5 -12   -5.80    8.80
   5  -5 -12    6.80    6.50
   5  -5 -12   10.00    5.50
   5   5 -12   -0.80    2.80
   5   5 -12    4.50    3.10
   5   5 -12   11.40    4.90
   5   5 -12   -4.40    3.70
   4  -5 -12   22.50    6.80
   4  -5 -12   20.30    5.70
   4  -5 -12   24.80    4.60
   4   5 -12   26.00    6.80
   4   5 -12   25.20    5.90
   4   5 -12   28.70    6.90
   4   5 -12   41.70    9.00
   3  -5 -12   52.49    8.20
   3  -5 -12   59.39   11.20
   3  -5 -12   61.89   13.40
   3   5 -12   65.59    8.80
   3   5 -12   66.89    8.90
   3   5 -12   63.29    9.40
   2  -5 -12   20.30    6.20
   2  -5 -12   17.70    5.40
   2   5 -12   18.30    5.60
   1  -5 -12   33.10    6.50
   1  -5 -12   39.50    9.10
   1  -5 -12   39.20    8.10
  -1  -5  12   26.30   11.80
   1   5 -12   48.00    9.90
  -1   5  12   26.00    7.70
   0  -5 -12  102.69   13.40
   0  -5 -12   95.59   12.10
   0  -5 -12  126.49   16.50
   0  -5 -12  122.59   16.00
   0   5  12  122.39   14.10
   0   5 -12  103.39   15.90
  -1  -5 -12   57.99   14.60
   1  -5  12   60.49   14.00
  -1  -5 -12   40.90    9.70
  -1  -5 -12   30.90    9.90
  -1   5 -12   58.89   13.90
   1   5  12   49.90   10.40
  -2  -5 -12   -4.60    4.10
  -2  -5 -12   -0.60    8.20
   2  -5  12   17.40    6.40
  -2  -5 -12   -3.50    5.20
   2   5  12    2.60    3.20
  -3  -5 -12    4.40    6.00
   3  -5  12    7.00    4.60
  -3  -5 -12   -0.90    5.30
  -3  -5 -12   17.80   11.80
   3   5  12   -2.10    3.00
  -4  -5 -12   29.20    8.30
   4  -5  12   26.20    6.90
   4  -5  12   16.60    6.00
  -4  -5 -12   21.10   10.20
   4   5  12   16.60    6.20
   4   5  12   36.30    7.60
  -5  -5 -12   22.00   11.90
   5  -5  12   18.80    7.70
   5  -5  12   29.50    7.10
   5  -5  12   26.10    8.20
  -5  -5 -12   33.00   11.40
   5   5  12   28.30    8.20
   5   5  12   17.40    6.40
   5   5  12   21.90    5.10
  -5   5 -12   19.40    8.50
  -6  -5 -12   49.30   14.80
   6  -5  12   33.10    7.70
   6  -5  12   26.90    8.20
   6   5  12   33.80    5.90
   7  -5  12    3.50    1.80
   7  -5  12    7.60    3.90
   7   5  12    3.90    1.70
   9  -6 -12    0.60    2.00
   9   6 -12    4.20    1.80
   8  -6 -12    6.30    3.50
   8   6 -12    6.40    3.00
   8   6 -12    6.00    3.00
   7  -6 -12   36.30    8.90
   7   6 -12   45.90    7.00
   7   6 -12   38.70    6.50
   6   6 -12   50.79    7.70
   6   6 -12   48.20    8.20
   5  -6 -12   20.80    7.20
   5  -6 -12   34.50    4.90
   5   6 -12   51.29    9.40
   5   6 -12   55.99    8.10
   5   6 -12   49.99    8.00
   4  -6 -12  119.09   14.50
   4  -6 -12  114.29   15.00
   4  -6 -12  109.79   10.70
   4   6 -12  123.49   13.50
   4   6 -12  130.79   12.50
   3  -6 -12   54.29    7.80
   3  -6 -12   31.70    7.80
   3  -6 -12   34.90   10.00
   3   6 -12   54.79    8.40
   3   6 -12   49.40    7.70
   3   6 -12   38.60    9.00
   2  -6 -12  345.37   28.20
   2  -6 -12  418.56   30.30
   2   6 -12  404.36   30.40
   2   6 -12  457.85   28.70
   1  -6 -12   21.40    6.80
  -1  -6  12   31.50    9.80
  -1   6  12   15.10    6.20
   0  -6  12  566.24   46.30
   0  -6 -12  619.04   43.60
   0  -6 -12  685.33   47.00
   0  -6 -12  555.64   39.50
   0   6  12  590.54   41.50
   0   6 -12  661.13   45.10
   1  -6  12   -0.60    6.60
  -1  -6 -12   -2.20    3.60
  -1  -6 -12    1.30    4.40
  -1  -6 -12    6.30    9.20
  -1  -6 -12   -8.90    7.20
   1   6  12   -1.10    2.70
  -2  -6 -12  280.57   28.00
  -2  -6 -12  206.08   40.20
  -2  -6 -12  315.27   29.50
   2  -6  12  300.87   27.90
   2   6  12  240.28   22.50
   3  -6  12   40.10   10.10
  -3  -6 -12   53.09   14.30
  -3  -6 -12   74.29   14.90
   3   6  12   54.09    8.70
  -4  -6 -12  284.57   33.10
  -4  -6 -12  310.47   28.20
   4  -6  12  298.97   24.50
   4   6  12  289.57   22.30
   4   6  12  289.67   22.30
   5  -6  12   29.20    7.50
   5  -6  12   43.80    7.10
  -5  -6 -12   39.60   13.90
  -5  -6 -12   54.79   15.70
  -5   6 -12   20.50    9.80
   5   6  12   45.10    6.80
   5   6  12   48.00    6.70
   6  -6  12   68.29   10.30
   6  -6  12   59.79    6.70
   6   6  12   62.39    6.20
   8  -7 -12   11.60    4.00
   8   7 -12   17.30    3.00
   8   7 -12   20.70    5.70
   7  -7 -12   12.40    4.70
   7   7 -12   11.00    3.80
   7   7 -12    6.20    3.10
   6  -7 -12   21.70    6.90
   6   7 -12   27.00    5.40
   5  -7 -12    8.70    2.20
   5  -7 -12    2.20    4.10
   5   7 -12    4.90    3.10
   5   7 -12   21.80    8.80
   4  -7 -12   47.40   10.90
   4  -7 -12   72.29    7.80
   4   7 -12   81.49    9.30
   3  -7 -12   14.00    5.60
   3  -7 -12   12.50    4.70
   3   7 -12   17.20    5.40
   2  -7 -12   27.00    8.00
   2   7 -12   25.40    6.30
   1  -7 -12   32.70    8.60
  -1  -7  12   18.20    8.50
   1   7 -12   40.90    7.40
  -1   7  12   36.00    7.40
   0  -7 -12    0.20    4.00
   0   7  12   -1.70    4.10
   1  -7  12   99.39   15.20
  -1  -7 -12   95.59   14.30
  -1  -7 -12  101.59   15.90
   1   7  12   63.99   11.60
   2  -7  12   22.30    7.00
  -2  -7 -12    7.60    6.40
  -2  -7 -12    9.10    5.30
   2   7  12    7.70    4.60
  -3  -7 -12  116.39   19.50
  -3  -7 -12  147.29   17.90
   3  -7  12  148.69   16.10
   3   7  12  116.59   13.30
   4  -7  12    4.60    3.90
  -4  -7 -12    1.40    9.60
  -4  -7 -12    7.40    6.00
   4  -7  12    7.00    4.40
   4   7  12    1.30    2.70
   4   7  12    2.40    2.70
   5  -7  12   40.80    7.70
   5  -7  12   25.90    4.90
   5   7  12   21.90    4.60
   5   7  12   31.00    5.20
   7  -8 -12   -3.20    1.70
   6  -8 -12    1.70    2.60
   6   8 -12    7.00    2.70
   5  -8 -12    0.00    1.60
   5   8 -12    1.00    2.20
   4  -8 -12    2.00    1.80
   4   8 -12    1.70    1.90
   3  -8 -12    2.00    3.20
   3  -8 -12    5.10    2.60
   3   8 -12    8.20    3.30
   2  -8 -12   34.10    9.00
   2   8 -12   24.00    5.00
   1  -8 -12    5.20    3.90
  -1  -8  12   17.20    7.40
  -1   8  12    9.90    5.00
   0  -8 -12    3.30    3.40
   0  -8  12   -5.00    3.70
   0   8  12    1.10    3.10
  -1  -8 -12    8.70    4.60
   1  -8  12   15.30    6.70
   1   8  12    8.40    4.30
  -2  -8 -12   25.40    9.30
   2  -8  12   25.70    7.00
  -2  -8 -12   24.00    8.80
   2   8  12   22.90    5.40
  -3  -8 -12    1.00    9.80
   3  -8  12   15.00    4.70
  -3  -8 -12   20.40    6.80
   3   8  12   11.30    3.60
   4  -8  12    0.90    3.10
  -4  -8 -12   16.20    6.60
   4  -8  12    5.30    3.20
   4   8  12    1.20    2.10
   4   8  12    1.00    2.40
  -4   8 -12   -0.40    4.40
   5  -9 -12    2.70    2.80
   5   9 -12    3.50    2.90
   4  -9 -12    6.50    2.00
   4  -9 -12    7.60    4.30
   4   9 -12   10.40    3.40
   3  -9 -12    0.80    1.80
   3  -9 -12    0.70    3.10
   3   9 -12    3.40    1.80
   2  -9 -12   -1.60    1.90
   2  -9 -12    1.70    3.20
   2   9 -12    1.80    2.20
   1  -9 -12    7.90    4.40
  -1  -9  12   -8.80    6.40
   1  -9 -12    9.00    3.80
   1   9 -12    9.10    3.00
  -1   9  12    2.90    4.00
   0  -9 -12   17.80    5.60
   0  -9  12   25.90    7.40
   0  -9 -12   14.30    5.70
   0   9 -12   13.50    3.80
   0   9  12    9.90    3.70
  -1  -9 -12   22.60    6.00
   1  -9  12    6.60    5.20
   1   9  12    0.70    2.50
   2  -9  12    0.00    3.30
   2  -9  12    0.60    3.60
  -2  -9 -12   -6.70    4.00
   2   9  12   -2.10    1.90
  10   0 -13   -0.20    1.90
  10   0 -13    3.50    3.00
   9   0 -13   -3.20    2.70
   9   0 -13    1.10    3.50
   9   0 -13   -1.70    2.00
   9   0 -13   -2.80    1.60
   8   0 -13    2.80    4.30
   8   0 -13   -4.20    2.40
   8   0 -13   -7.60    4.60
   7   0 -13    3.40    3.10
   7   0 -13    3.50    4.00
   7   0 -13    2.30    4.50
   7   0 -13   -2.10    3.60
   7   0 -13    0.70    3.70
   6   0 -13   -1.10    3.50
   6   0 -13    1.60    5.80
   6   0 -13   -0.90    3.20
   6   0 -13   -4.20    5.80
   6   0 -13    3.00    3.60
   5   0 -13    0.10    3.30
   5   0 -13    0.70    3.10
   5   0 -13   -0.30    7.20
   5   0 -13    3.10    3.70
   5   0 -13    1.80    6.70
   4   0 -13   -3.60    2.40
   4   0 -13    6.50    6.70
   4   0 -13   -0.30    3.20
   4   0 -13    0.00    3.20
   4   0 -13    0.60    3.00
   3   0 -13   -2.00    3.00
   3   0 -13   15.90    6.80
   3   0 -13    4.20    5.10
   3   0 -13   -0.70    2.80
   2   0 -13    6.80    4.20
   2   0 -13    3.10    2.30
   1   0 -13   -4.10    2.60
   1   0 -13    0.90    5.10
   1   0 -13    1.60    3.10
   0   0 -13    2.10    2.50
   0   0 -13    3.50    3.40
   0   0 -13   -3.40    5.10
  -1   0 -13    0.00    6.20
  -1   0 -13   -1.80    3.60
  -1   0 -13    3.40    4.50
  -2   0 -13  -13.50    7.10
   2   0  13    4.10    4.80
  -2   0 -13   -0.10    3.90
   3   0  13    2.70    4.40
  -3   0 -13   -3.80    5.90
  -3   0 -13   22.90    7.90
   4   0  13    0.50    2.80
  -4   0 -13  -12.80   11.10
  -4   0 -13   -2.20    7.30
   5   0  13   -2.10    1.70
   5   0  13    2.40    8.50
  -5   0 -13  -18.40   12.20
   6   0  13   10.40    5.50
   6   0  13   -1.70    1.80
   6   0  13   -0.20    3.50
  -7   0 -13    2.60    9.40
   7   0  13   -0.40    2.90
   7   0  13   -8.40    6.70
   7   0  13   -2.50    2.00
   8   0  13   -1.40    2.20
  10  -1 -13   13.00    4.40
  10  -1 -13   12.40    4.00
  10  -1 -13   15.30    4.30
  10   1 -13   19.80    5.00
  10   1 -13   19.50    4.20
  10   1 -13   14.70    3.70
   9  -1 -13   21.80    6.10
   9  -1 -13   13.60    4.20
   9   1 -13   15.10    4.40
   9   1 -13   20.60    6.60
   9   1 -13   10.30    3.80
   8  -1 -13   68.79    9.70
   8  -1 -13   77.99   10.70
   8  -1 -13   82.59   11.20
   8  -1 -13   54.79   11.30
   8   1 -13   85.49   10.70
   8   1 -13   58.09   10.00
   8   1 -13   69.89   11.80
   8   1 -13   89.89   10.80
   7  -1 -13  238.28   23.30
   7  -1 -13  253.37   21.50
   7  -1 -13  255.17   24.60
   7  -1 -13  248.48   22.10
   7   1 -13  218.98   18.80
   7   1 -13  265.97   22.00
   7   1 -13  267.37   23.60
   7   1 -13  254.07   20.80
   7   1 -13  240.48   23.00
   6  -1 -13  120.99   13.30
   6  -1 -13  132.39   15.70
   6  -1 -13  128.99   14.40
   6  -1 -13  134.19   18.80
   6  -1 -13  142.59   15.90
   6   1 -13  115.09   14.20
   6   1 -13  131.69   13.50
   6   1 -13  128.09   17.30
   6   1 -13  127.99   17.50
   6   1 -13  118.29   12.20
   5  -1 -13  265.27   21.80
   5  -1 -13  256.37   23.60
   5  -1 -13  266.57   21.90
   5  -1 -13  257.37   22.30
   5  -1 -13  266.57   26.70
   5   1 -13  201.38   24.90
   5   1 -13  239.68   21.20
   5   1 -13  266.07   20.90
   5   1 -13  275.87   21.20
   4  -1 -13   41.40    8.40
   4  -1 -13   32.40    8.30
   4  -1 -13   37.70    9.40
   4  -1 -13   45.60    5.90
   4   1 -13   45.60    6.30
   4   1 -13   42.80    8.00
   4   1 -13   57.69    8.00
   3  -1 -13  440.56   32.90
   3  -1 -13  432.56   34.30
   3  -1 -13  452.85   31.50
   3   1 -13  545.95   34.90
   3   1 -13  519.85   34.30
   3   1 -13  440.86   36.40
   3   1 -13  465.05   31.00
   2  -1 -13    7.80    3.70
   2  -1 -13    6.70    4.40
   2   1 -13   13.40    4.80
   1  -1 -13 1846.12   95.99
   1  -1 -13 1579.54  103.69
   1   1 -13 1667.23   96.79
   1   1 -13 1836.52  108.89
   0  -1 -13  125.79   18.70
   0  -1 -13  145.09   14.60
   0   1 -13  150.08   12.70
   0   1 -13  141.69   19.70
   1  -1  13 1287.87   84.29
  -1  -1 -13 1426.26   81.09
  -1  -1 -13 1386.86   76.69
  -1  -1 -13 1331.17   86.49
  -1   1 -13 1382.16   88.49
   1   1  13 1186.38   79.79
  -1   1 -13 1462.85   78.39
  -2  -1 -13   27.50    9.40
  -2  -1 -13   12.90    7.30
   2  -1  13   17.70    7.60
   2   1  13   25.90    7.00
  -2   1 -13   24.90    9.40
  -2   1 -13   17.10    5.80
  -3  -1 -13  531.65   45.30
  -3  -1 -13  551.14   50.39
   3  -1  13  568.24   39.80
  -3   1 -13  573.74   45.70
   3   1  13  558.14   38.90
  -3   1 -13  524.25   47.20
  -4  -1 -13  196.38   24.60
  -4  -1 -13  194.08   32.60
   4  -1  13  231.68   20.00
   4   1  13  222.78   19.80
  -4   1 -13  144.99   30.30
  -4   1 -13  196.88   24.80
  -5  -1 -13  156.88   24.50
   5  -1  13  154.18   20.00
  -5  -1 -13  121.89   20.70
   5  -1  13  128.19   13.60
   5   1  13  122.59   13.00
  -5   1 -13   95.29   17.40
   6  -1  13  239.28   22.40
   6  -1  13  253.27   24.10
  -6  -1 -13  218.88   31.50
   6  -1  13  232.28   18.80
   6   1  13  223.28   21.90
   6   1  13  245.88   18.70
   7  -1  13   29.60    4.40
   7  -1  13   20.80    6.70
   7  -1  13   21.80    7.20
  -7  -1 -13   23.50   11.10
   7   1  13   27.30    4.20
   7   1  13   17.70    5.60
   8  -1  13  120.99   11.00
   8   1  13  109.59   10.60
  10  -2 -13    3.30    3.70
  10   2 -13    3.90    2.30
  10   2 -13    2.60    2.60
   9  -2 -13   26.20    6.60
   9  -2 -13   23.70    6.00
   9  -2 -13   39.40    6.60
   9   2 -13   19.50    4.90
   9   2 -13   29.20    7.30
   9   2 -13   22.00    5.00
   8  -2 -13    4.80    4.20
   8  -2 -13   21.00    6.50
   8   2 -13   26.10    6.70
   8   2 -13   15.40    5.20
   8   2 -13   12.00    4.80
   7  -2 -13   39.70    8.90
   7  -2 -13   42.10    9.00
   7  -2 -13   22.40    7.10
   7   2 -13   26.20    7.20
   7   2 -13   15.00    4.30
   7   2 -13   31.30    6.60
   7   2 -13   20.30    5.80
   6  -2 -13   43.00    9.20
   6  -2 -13   41.20    9.20
   6  -2 -13   57.69   11.10
   6   2 -13   52.49    8.10
   6   2 -13   37.40    9.20
   6   2 -13   54.09    8.70
   6   2 -13   58.19    9.90
   5  -2 -13  127.69   15.30
   5  -2 -13  111.09   14.40
   5  -2 -13  109.69   14.40
   5   2 -13  105.09   16.30
   5   2 -13  111.49   16.00
   5   2 -13   91.29   14.70
   5   2 -13  100.39   12.90
   4  -2 -13  693.13   47.90
   4  -2 -13  714.03   40.90
   4  -2 -13  722.03   48.70
   4  -2 -13  665.53   45.60
   4   2 -13  779.12   44.80
   4   2 -13  693.13   43.50
   4   2 -13  686.93   41.00
   3  -2 -13   57.69    8.20
   3  -2 -13   79.29   10.40
   3   2 -13   79.09   10.80
   3   2 -13   71.99    9.40
   3   2 -13   73.29    8.70
   2  -2 -13  679.23   43.00
   2  -2 -13  720.63   46.90
   2   2 -13  801.42   48.50
   2   2 -13  617.94   45.00
   1  -2 -13   42.80    9.20
   1  -2 -13   39.00    7.60
   1   2 -13   32.40    8.60
   0  -2 -13 1331.67   82.69
   0  -2 -13 1411.66   75.09
   0  -2  13 1240.58   86.09
   0  -2 -13 1405.06   79.19
   0   2 -13 1381.66   76.39
   0   2  13 1204.68   77.89
   1  -2  13   -0.30    9.20
  -1  -2 -13    4.30    4.30
  -1  -2 -13    8.80    7.30
  -1  -2 -13    2.90    3.70
  -1   2 -13    4.50    4.10
   1   2  13    2.10    6.30
  -2  -2 -13  515.95   37.60
  -2  -2 -13  556.34   44.10
   2  -2  13  551.34   41.30
  -2  -2 -13  456.25   41.00
   2   2  13  488.45   36.70
  -2   2 -13  542.05   38.40
  -3  -2 -13  126.69   20.00
  -3  -2 -13  115.79   17.60
  -3  -2 -13  103.69   21.10
   3  -2  13  152.28   17.40
  -3   2 -13  148.39   22.80
   3   2  13  109.69   14.60
  -3   2 -13  145.59   20.00
   4  -2  13  329.87   25.70
  -4  -2 -13  249.28   40.80
  -4  -2 -13  285.47   34.40
  -4  -2 -13  346.97   31.10
  -4   2 -13  329.07   41.00
   4   2  13  307.07   24.30
  -4   2 -13  292.17   30.10
  -5  -2 -13   71.99   17.50
   5  -2  13   96.09   11.70
  -5  -2 -13   58.79   12.60
   5  -2  13   80.79   13.40
  -5   2 -13  118.59   18.20
   5   2  13   87.99   10.60
   5   2  13   92.69   13.40
   6  -2  13   54.19   10.20
   6  -2  13   57.49   11.00
   6  -2  13   66.19    8.50
  -6  -2 -13   57.69   23.50
   6   2  13   62.59    8.00
   6   2  13   61.89   10.70
   7  -2  13   79.19   10.20
  -7  -2 -13   99.79   24.00
   7  -2  13   77.59    7.40
   7  -2  13   95.39   12.30
   7   2  13   72.89    7.20
   7   2  13   89.19   10.30
  10  -3 -13    2.10    2.40
  10   3 -13   -0.30    1.80
  10   3 -13    1.90    1.90
   9  -3 -13   -1.40    1.90
   9   3 -13    1.60    2.00
   8  -3 -13    2.80    2.80
   8  -3 -13    1.60    3.60
   8  -3 -13   -2.00    4.10
   8   3 -13    1.60    3.80
   8   3 -13   -0.20    2.70
   8   3 -13    0.60    3.00
   7  -3 -13    1.00    3.20
   7  -3 -13   -0.10    4.70
   7   3 -13   -0.80    2.00
   7   3 -13    2.90    3.00
   7   3 -13   -3.10    2.90
   6  -3 -13    2.50    4.10
   6  -3 -13   -2.30    4.40
   6  -3 -13    3.50    5.20
   6   3 -13   -2.20    2.50
   6   3 -13   -2.10    2.90
   6   3 -13   -0.30    3.30
   6   3 -13   -2.50    3.10
   5  -3 -13   66.49    6.70
   5  -3 -13   65.99   12.20
   5  -3 -13   73.39   12.80
   5  -3 -13   92.09   14.20
   5   3 -13   50.29   11.40
   5   3 -13   75.19   10.10
   5   3 -13   92.69   10.80
   5   3 -13   61.19    7.70
   5   3 -13   86.89   10.00
   4  -3 -13   -6.00    4.00
   4  -3 -13   -8.90    5.70
   4  -3 -13    8.30    5.50
   4  -3 -13   -1.30    2.50
   4  -3 -13   -5.90    7.30
   4   3 -13   10.40    3.50
   4   3 -13    4.40    2.90
   4   3 -13   -3.80    2.20
   4   3 -13   13.20    8.30
   3  -3 -13    2.50    3.40
   3  -3 -13   -0.70    6.00
   3  -3 -13   -1.40    7.20
   3   3 -13   -2.70    2.40
   3   3 -13   -1.90    2.00
   2  -3 -13   44.60    7.60
   2  -3 -13   40.80   10.00
   2   3 -13   31.50    5.80
   2   3 -13   39.60    8.90
   1  -3 -13   18.60    5.50
   1  -3 -13   20.00    6.40
   1  -3 -13   20.10    6.90
   1   3 -13   18.40    7.70
   0  -3 -13   73.89   12.20
   0  -3 -13   58.69   10.60
   0  -3  13   48.90   14.70
   0  -3 -13   58.09    9.10
   0  -3 -13   60.19    7.40
   0   3  13   64.69   11.70
   0   3 -13   44.10   10.70
  -1  -3 -13   18.60    9.20
  -1  -3 -13   12.00    5.90
   1  -3  13   16.50   10.00
  -1  -3 -13   10.60    5.70
   1   3  13    4.40    4.90
  -2  -3 -13   -5.80    7.80
   2  -3  13    2.50    5.40
  -2  -3 -13    5.10    4.80
  -2  -3 -13   -0.10    6.60
  -2   3 -13    1.10    9.30
   2   3  13   10.80    5.10
  -3  -3 -13   14.50    8.60
  -3  -3 -13   40.50   12.80
  -3  -3 -13   27.20   11.90
   3  -3  13   24.80    7.40
  -3   3 -13   33.00   14.70
   3   3  13   29.70    8.10
  -4  -3 -13   28.00   16.30
   4  -3  13   52.19   10.90
  -4  -3 -13   75.09   18.50
  -4  -3 -13   63.39   13.80
   4   3  13   57.49    9.50
  -4   3 -13   73.79   13.00
  -4   3 -13   71.69   26.00
   5  -3  13    6.20    4.00
   5  -3  13    2.90    2.70
  -5  -3 -13   -4.00    9.20
   5   3  13    7.90    4.60
  -5   3 -13   33.00    9.60
   6  -3  13   20.40    5.60
   6  -3  13   28.20    8.40
  -6  -3 -13   37.80   13.20
   6  -3  13   20.40    4.60
   6   3  13   29.10    5.20
   6   3  13   23.30    5.80
   7  -3  13    4.50    3.70
   7  -3  13    7.80    4.20
   7  -3  13    2.30    1.90
   7   3  13    3.70    1.80
   7   3  13    5.20    3.30
  10  -4 -13    2.30    1.80
  10   4 -13   -0.50    1.20
  10   4 -13   -1.70    1.90
   9  -4 -13    3.30    2.80
   9   4 -13    2.80    2.30
   9   4 -13    5.50    2.60
   9   4 -13    5.00    5.80
   8  -4 -13    4.90    3.30
   8  -4 -13    9.70    4.10
   8   4 -13   11.70    5.20
   8   4 -13    0.90    2.60
   8   4 -13    4.70    2.70
   7  -4 -13    2.90    5.60
   7  -4 -13    5.80    3.40
   7   4 -13    4.80    3.20
   7   4 -13    2.60    2.30
   7   4 -13    0.70    4.10
   6  -4 -13   32.60    7.80
   6  -4 -13    6.00    4.30
   6   4 -13   14.30    5.10
   6   4 -13   33.10    7.50
   6   4 -13   15.80    4.90
   6   4 -13   15.90    5.10
   5  -4 -13   39.60    9.90
   5  -4 -13   34.50    9.50
   5  -4 -13   34.80    9.80
   5  -4 -13   44.00    5.10
   5   4 -13   31.90    7.80
   5   4 -13   44.90    7.70
   5   4 -13   51.49    7.80
   5   4 -13   50.09    8.10
   4  -4 -13   70.79    7.90
   4  -4 -13   92.19   16.10
   4  -4 -13   91.19   12.60
   4  -4 -13   60.99   10.20
   4   4 -13   71.59   13.00
   4   4 -13   69.49    9.30
   4   4 -13  103.49   11.00
   4   4 -13   71.59    9.20
   3  -4 -13   37.40    9.40
   3  -4 -13   40.40    7.20
   3   4 -13   42.90    7.30
   3   4 -13   40.80   11.10
   2  -4 -13  198.38   19.80
   2  -4 -13  177.48   17.10
   2  -4 -13  186.08   14.90
   2   4 -13  174.08   17.80
   1  -4 -13    5.10    3.60
   1  -4 -13   -1.10    3.50
   1   4 -13    2.10    5.30
  -1   4  13   25.30    7.70
   0  -4 -13  249.28   18.30
   0  -4 -13  236.58   20.70
   0  -4 -13  239.88   23.60
   0  -4  13  186.18   26.50
   0   4 -13  207.88   23.30
   0   4  13  252.67   21.50
  -1  -4 -13   31.80    7.10
   1  -4  13   16.40   12.00
  -1  -4 -13   27.80   11.00
  -1  -4 -13   29.90    9.10
   1   4  13   17.50    6.40
  -2  -4 -13  182.08   20.50
  -2  -4 -13  230.88   23.60
   2  -4  13  184.88   22.20
  -2  -4 -13  157.18   23.50
   2   4  13  175.08   18.50
  -3  -4 -13  209.08   36.60
  -3  -4 -13  219.58   24.40
   3  -4  13  224.98   23.80
  -3  -4 -13  209.48   25.50
   3   4  13  205.88   19.50
   4  -4  13   97.49   13.30
  -4  -4 -13  101.29   18.80
  -4  -4 -13   88.29   17.00
   4   4  13   76.89   11.80
  -4   4 -13   67.79   15.10
   4   4  13  107.09   12.00
   4   4  13   91.49   11.40
   5  -4  13  106.69   11.90
  -5  -4 -13   94.59   16.60
   5  -4  13  110.79   15.60
   5  -4  13  103.29   12.10
  -5  -4 -13  108.19   23.30
   5   4  13   99.89   12.50
  -5   4 -13   88.29   16.30
   5   4  13  110.39   11.20
   6  -4  13   52.39    9.90
   6  -4  13   47.30    6.70
  -6  -4 -13   49.70   14.10
   6  -4  13   52.19    8.20
   6   4  13   53.99    8.30
   6   4  13   50.49    6.40
   7  -4  13   85.89   10.70
   7  -4  13   61.69    6.10
   7   4  13   69.69    7.80
   7   4  13   67.69    6.30
   9  -5 -13   -1.20    1.60
   9   5 -13    4.90    2.60
   9   5 -13    2.80    1.80
   8  -5 -13   22.80    6.30
   8   5 -13   36.90    7.50
   8   5 -13   40.50    9.50
   7  -5 -13   30.70    8.50
   7  -5 -13   25.30    8.30
   7   5 -13   35.50    6.70
   7   5 -13   33.50    6.60
   7   5 -13   19.60    6.70
   6  -5 -13   73.79   12.90
   6  -5 -13   95.89   16.00
   6   5 -13  124.49   14.00
   6   5 -13  104.79   11.80
   6   5 -13  102.59   11.10
   5  -5 -13   45.70   10.30
   5  -5 -13   58.09   13.20
   5  -5 -13   45.00    5.50
   5   5 -13   50.79    9.20
   5   5 -13   53.69    8.40
   5   5 -13   69.89    9.90
   5   5 -13   48.40    8.80
   4  -5 -13   14.90    7.00
   4  -5 -13   30.10    9.50
   4  -5 -13   23.20    4.80
   4   5 -13   23.50    5.50
   4   5 -13   19.00   12.60
   4   5 -13   28.50    6.10
   4   5 -13   23.80    6.30
   3  -5 -13  295.47   24.20
   3  -5 -13  326.47   29.20
   3  -5 -13  339.07   24.60
   3   5 -13  376.96   25.20
   3   5 -13  348.27   26.30
   3   5 -13  358.26   24.80
   2  -5 -13   37.80    7.10
   2  -5 -13   53.69    8.60
   2  -5 -13   35.60    8.40
   2   5 -13   43.40    9.40
   1  -5 -13  530.35   36.70
   1  -5 -13  449.16   31.00
   1  -5 -13  457.95   33.10
   1   5 -13  507.65   35.90
  -1   5  13  388.76   39.00
   0  -5 -13   40.30    9.80
   0  -5 -13   24.10    6.60
   0  -5  13   27.80    7.40
   0  -5 -13   18.10    6.20
   0  -5 -13   16.30    7.90
   0   5 -13   38.20    9.40
   0   5  13   24.70    6.70
  -1  -5 -13  487.15   36.60
   1  -5  13  485.35   41.50
  -1  -5 -13  425.06   32.30
  -1  -5 -13  501.15   41.10
  -1  -5 -13  439.06   39.70
   1   5  13  469.65   35.00
  -2  -5 -13    2.20    9.80
  -2  -5 -13    2.20    6.50
   2  -5  13    9.90    6.50
   2   5  13    5.00    3.40
  -3  -5 -13  424.46   41.20
  -3  -5 -13  516.05   41.30
   3  -5  13  527.05   43.80
   3   5  13  458.55   37.40
  -4  -5 -13   16.80    7.00
   4  -5  13   27.00    7.20
   4  -5  13   12.90    5.10
  -4  -5 -13   16.60   11.90
  -4   5 -13   25.20    8.50
   4   5  13   28.00    6.30
   4   5  13   25.20    6.20
  -5  -5 -13  159.98   26.30
   5  -5  13  166.08   15.70
   5  -5  13  148.69   17.80
  -5  -5 -13  153.98   18.30
   5  -5  13  148.99   14.70
   5   5  13  159.68   13.90
   6  -5  13   60.29   10.50
  -6  -5 -13  105.19   35.60
   6  -5  13   54.29    6.70
   6   5  13   52.89    5.90
   8  -6 -13    3.60    2.90
   8   6 -13   12.20    3.40
   8   6 -13    9.10    3.50
   7  -6 -13    8.10    5.10
   7   6 -13   14.20    4.30
   7   6 -13   17.70    4.10
   6  -6 -13    2.70    3.30
   6   6 -13    9.30    4.30
   6   6 -13    7.30    3.40
   5  -6 -13   15.70    5.70
   5  -6 -13   25.50    3.90
   5   6 -13   20.70    5.00
   5   6 -13   35.50    8.00
   5   6 -13   33.10    7.70
   4  -6 -13    7.20    3.20
   4  -6 -13    7.20    5.40
   4   6 -13    4.50    3.10
   4   6 -13    7.50    5.00
   3  -6 -13   77.79   12.50
   3  -6 -13  109.29   11.30
   3  -6 -13   87.79   14.30
   3   6 -13   99.19   11.90
   3   6 -13  109.89   11.60
   3   6 -13  102.99   11.60
   2  -6 -13   60.69   12.80
   2  -6 -13   85.09   11.20
   2  -6 -13   79.89   12.30
   2   6 -13  112.19   15.20
   2   6 -13   82.69    9.90
   1  -6 -13   60.39   16.10
  -1  -6  13   74.69   13.40
   1  -6 -13   81.19   11.70
  -1   6  13   64.09   11.10
   0  -6  13  158.38   22.10
   0  -6 -13  149.99   17.10
   0  -6 -13  175.78   18.30
   0  -6 -13  206.08   21.40
   0   6  13  156.08   17.60
   0   6 -13  177.28   23.00
  -1  -6 -13    3.20    4.60
   1  -6  13   17.30    8.20
  -1  -6 -13    5.90    6.30
   1   6  13   18.70    6.10
   2  -6  13   69.09   14.50
  -2  -6 -13   86.89   14.60
  -2  -6 -13   58.69   12.30
   2   6  13   59.79   10.10
  -3  -6 -13    7.50    6.00
   3  -6  13   25.60    7.00
  -3  -6 -13   14.60    8.90
   3   6  13    7.20    3.50
  -4  -6 -13   22.40   14.10
  -4  -6 -13   32.70    8.00
   4  -6  13   21.40    6.30
  -4   6 -13   18.60    6.90
   4   6  13   18.40    5.10
   4   6  13   26.10    6.30
  -5  -6 -13    6.60   11.50
   5  -6  13    0.50    2.30
  -5  -6 -13  -10.40   11.40
   5  -6  13   -0.60    3.30
  -5   6 -13  -11.60    6.90
   5   6  13   -0.20    4.90
   5   6  13   -0.50    1.80
   6  -6  13   -0.30    1.40
   6  -6  13    0.90    3.00
   6   6  13    2.50    2.00
   7  -7 -13    5.00    3.70
   7   7 -13    9.00    4.30
   7   7 -13   10.30    3.10
   6  -7 -13   -2.60    3.10
   6   7 -13   -1.90    2.10
   5  -7 -13   36.70    6.30
   5  -7 -13   24.10    7.60
   5   7 -13   37.40    6.40
   4  -7 -13    4.20    2.80
   4  -7 -13    1.50    1.80
   4   7 -13    1.70    1.90
   3  -7 -13   74.19    8.90
   3  -7 -13   69.49   11.50
   3   7 -13   73.49   10.70
   3   7 -13   66.49    8.60
   2  -7 -13   10.70    4.30
   2  -7 -13    5.30    4.20
   2   7 -13    9.50    3.60
   2   7 -13    8.90    4.20
  -1  -7  13  110.19   17.60
   1  -7 -13  163.28   16.80
  -1   7  13  128.79   15.50
   1   7 -13  147.29   13.00
   0  -7 -13   27.40    7.80
   0  -7  13   22.50    6.80
   0   7  13   28.40    8.30
   1  -7  13   43.50   10.60
  -1  -7 -13   32.40    8.90
  -1  -7 -13   12.20    8.00
   1   7  13   18.30    6.70
  -2  -7 -13   91.69   17.20
   2  -7  13   99.99   14.80
   2   7  13   77.29   11.10
  -3  -7 -13    6.00    5.90
   3  -7  13    0.10    3.50
  -3  -7 -13   -9.70    8.50
   3   7  13    7.50    3.20
   4  -7  13   83.89   11.90
  -4  -7 -13   79.59   19.20
   4  -7  13   94.19   10.60
   4   7  13   83.89    8.70
  -4   7 -13   65.09   11.40
   4   7  13   78.89    8.90
   5  -7  13    1.70    2.50
   5  -7  13    2.90    3.50
   5   7  13    2.80    1.80
   6  -8 -13   18.40    5.30
   6   8 -13   15.90    3.90
   5  -8 -13   -1.60    2.20
   5   8 -13    7.60    2.50
   4  -8 -13    1.80    1.30
   4   8 -13    4.90    2.60
   3  -8 -13    1.60    1.80
   3  -8 -13   -1.60    2.70
   3   8 -13   -3.20    1.70
   2  -8 -13   26.70    7.80
   2  -8 -13   38.00    6.70
   2   8 -13   19.70    4.70
  -1  -8  13    7.60    8.80
   1  -8 -13    1.20    3.80
   1  -8 -13    3.20    3.60
  -1   8  13    1.30    3.70
   1   8 -13    1.40    2.30
   0  -8 -13   16.20    6.10
   0  -8  13   17.90    6.80
   0   8 -13   20.90    5.50
   1  -8  13   -5.40    4.00
  -1  -8 -13    7.70    6.00
   1   8  13    0.90    3.30
  -1   8 -13   10.00    4.20
   2  -8  13   25.10    6.30
  -2  -8 -13   32.90    7.70
   2   8  13   38.40    6.90
  -3  -8 -13    4.30    5.10
   3  -8  13    6.80    4.20
   3  -8  13    9.90    4.40
   3   8  13    4.50    2.50
   3   8  13    3.50    2.20
   4  -9 -13    5.50    3.20
   4   9 -13   13.90    3.40
   3  -9 -13    0.20    1.50
   3  -9 -13   -3.90    3.00
   3   9 -13    5.00    2.40
   2  -9 -13    8.40    4.10
   2  -9 -13   19.40    4.30
   2   9 -13    9.50    2.70
   1  -9 -13    1.50    4.50
  -1  -9  13    0.20    8.40
   1  -9 -13    1.30    2.60
  -1   9  13   -1.50    4.30
   1   9 -13    1.90    1.70
   0  -9  13    8.40    5.20
   0  -9 -13    4.60    4.20
   0  -9 -13    1.50    4.70
   0   9  13    5.30    3.80
   0   9 -13    9.50    3.00
  -1  -9 -13   63.19    9.60
   1  -9  13   65.59    9.90
  -1  -9 -13   34.10    9.30
  -1   9 -13   43.00    6.00
  -2  -9 -13   -2.50    3.00
   2  -9  13   -0.90    3.70
   2  -9  13    3.10    3.90
  -2   9 -13    1.20    1.80
   2   9  13    0.90    2.90
   2   9  13    0.70    2.20
  10   0 -14   18.80    5.30
  10   0 -14   15.20    4.20
   9   0 -14    6.70    4.10
   9   0 -14    2.40    3.10
   9   0 -14    5.50    3.00
   9   0 -14    8.90    3.30
   8   0 -14   34.40    8.00
   8   0 -14   39.40    7.90
   8   0 -14   25.40    6.10
   8   0 -14   41.90    8.60
   7   0 -14    4.20    4.50
   7   0 -14    2.90    4.00
   7   0 -14   -4.90    3.40
   7   0 -14    2.50    2.30
   7   0 -14    6.10    5.90
   6   0 -14  980.00   55.09
   6   0 -14  833.92   54.79
   6   0 -14  805.52   52.29
   6   0 -14  796.12   58.89
   6   0 -14  819.92   51.59
   5   0 -14   23.10    6.40
   5   0 -14   20.10    5.70
   5   0 -14    9.00    9.10
   5   0 -14   34.30    9.10
   4   0 -14  902.41   52.49
   4   0 -14  815.12   47.60
   4   0 -14  746.63   55.69
   4   0 -14  937.21   54.99
   4   0 -14  839.52   52.29
   3   0 -14  169.18   15.20
   3   0 -14  170.48   17.30
   3   0 -14  183.98   15.10
   3   0 -14  152.48   16.90
   2   0 -14 1273.07   75.79
   2   0 -14 1303.67   73.29
   2   0 -14 1180.08   75.99
   2   0 -14 1419.06   76.49
   1   0 -14  401.96   31.70
   1   0 -14  350.66   25.80
   0   0 -14 1401.36   74.39
   0   0  14 1210.38   80.09
   0   0 -14 1242.08   82.79
   1   0  14  435.76   37.80
  -1   0 -14  522.75   35.60
  -1   0 -14  531.45   42.90
  -2   0 -14  152.88   19.70
   2   0  14  152.58   18.30
  -2   0 -14  159.48   21.70
  -2   0 -14  151.58   18.50
   3   0  14  970.00   58.49
  -3   0 -14  790.12   67.29
  -3   0 -14  907.81   63.29
  -4   0 -14   38.30   19.50
  -4   0 -14   62.49   12.50
   4   0  14   81.89   11.60
   4   0  14   96.89   14.20
  -5   0 -14  769.82   59.59
   5   0  14  945.91   59.99
   5   0  14 1042.00   57.19
   6   0  14    2.90    2.60
   6   0  14   -6.00    6.30
  -6   0 -14  -15.00   11.10
   6   0  14    9.50    5.00
   7   0  14  262.77   17.30
   7   0  14  278.87   21.70
  10  -1 -14   -2.20    2.10
  10  -1 -14    0.10    2.60
  10   1 -14    0.80    1.80
   9  -1 -14    5.90    4.50
   9  -1 -14    6.20    4.20
   9  -1 -14    6.00    3.10
   9   1 -14    3.80    3.00
   9   1 -14    7.60    3.50
   9   1 -14    5.70    4.60
   8  -1 -14    6.80    3.30
   8  -1 -14    3.20    3.80
[truncated: 108,991 more chars]
