# Supplementary material for: Synthesis and crystal structure of tert-butyl 1-(2-iodo­benzo­yl)cyclo­pent-3-ene-1-carboxyl­ate
Source: Acta Crystallogr E Crystallogr Commun. 2019 Aug 30;75(Pt 9):1383–5. doi: 10.1107/S2056989019011514 (PMC6727060; doi:10.1107/S2056989019011514)
Supplement: Supplementary file 3 [file e-75-01383-Isup3.hkl]

#
# h,k,l, Fc-squared, Fo-squared, sigma(Fo-squared), status flag
#
data_20180530A_0m_a
_shelx_title ' 20180530A_0m_a_a.res in P2(1)/c'
_shelx_refln_list_code          4
_shelx_F_calc_maximum      241.41
_exptl_crystal_F_000       792.00
_reflns_d_resolution_high  0.8198

loop_
 _space_group_symop_operation_xyz
 'x, y, z'
 '-x, y+1/2, -z+1/2'
 '-x, -y, -z'
 'x, -y-1/2, z-1/2'

_cell_length_a     9.4977
_cell_length_b     9.3635
_cell_length_c    19.8978
_cell_angle_alpha  90.000
_cell_angle_beta  102.752
_cell_angle_gamma  90.000

_shelx_F_squared_multiplier     1.000

loop_
 _refln_index_h
 _refln_index_k
 _refln_index_l
 _refln_F_squared_calc
 _refln_F_squared_meas
 _refln_F_squared_sigma
 _refln_observed_status
   1   0   0        171.06        249.61         9.75 o
   3   0   0       5998.47       6882.50       411.95 o
   4   0   0      21182.96      22029.82      1041.21 o
   5   0   0      10804.86      11346.10       432.16 o
   6   0   0       2620.36       2735.61        85.62 o
   7   0   0       3880.03       3849.39        91.77 o
   8   0   0        828.18        932.14        40.25 o
   9   0   0        466.63        446.02        26.92 o
  10   0   0         66.39         56.40        13.03 o
  11   0   0        289.09        276.99        25.10 o
   1   1   0      12386.28      10496.57       379.02 o
   2   1   0         74.30         63.29         5.53 o
   3   1   0       8230.86       7948.89       224.88 o
   4   1   0       2019.50       2326.33        69.58 o
   5   1   0       2750.78       2994.67        89.26 o
   6   1   0       1067.18       1039.05        28.02 o
   7   1   0       1160.36       1086.63        27.88 o
   8   1   0        561.38        558.84        19.90 o
   9   1   0          4.33         10.57         6.24 o
  10   1   0        239.69        252.02        20.03 o
  11   1   0          1.42          7.29         5.04 o
   0   2   0      20879.14      18080.70       925.94 o
   1   2   0       1353.44       1619.52        66.28 o
   2   2   0       1189.15       1314.90        45.54 o
   3   2   0         25.61         27.58         5.63 o
   4   2   0       1050.93       1127.41        45.90 o
   5   2   0       1006.42       1252.66        51.73 o
   6   2   0        443.39        519.02        23.80 o
   7   2   0        703.79        722.37        25.26 o
   8   2   0        228.89        278.33        17.78 o
   9   2   0         15.65         18.55         6.03 o
  10   2   0          0.92         10.35        11.40 o
  11   2   0         48.21         41.72         8.79 o
   1   3   0      23616.84      20754.20       614.50 o
   2   3   0       1177.67       1226.41        40.13 o
   3   3   0       8485.87       8438.90       226.48 o
   4   3   0       3466.49       3569.78       120.06 o
   5   3   0       2136.61       2114.56        69.22 o
   6   3   0        619.98        625.89        22.28 o
   7   3   0       1124.84       1119.05        38.78 o
   8   3   0        231.92        204.42        16.36 o
   9   3   0          4.54         -0.01         5.11 o
  10   3   0        162.08        128.72        10.52 o
   0   4   0      20706.71      19831.32      1030.78 o
   1   4   0        158.39        207.10        15.70 o
   2   4   0       8017.01       8000.66       215.67 o
   3   4   0         57.39         73.85        11.43 o
   4   4   0       2610.07       2542.94        82.25 o
   5   4   0        420.65        391.45        16.81 o
   6   4   0        364.78        331.26        14.37 o
   7   4   0         99.27        104.54         9.52 o
   8   4   0         25.57         14.22         7.58 o
   9   4   0        153.09        155.56        12.59 o
  10   4   0         61.10         46.33         7.35 o
   1   5   0         79.35         39.52        12.65 o
   2   5   0        121.88        118.29        12.05 o
   3   5   0         74.72         53.17         7.76 o
   4   5   0        486.97        496.45        19.80 o
   5   5   0         50.38         48.77         9.37 o
   6   5   0          7.89         39.72         6.38 o
   7   5   0          3.14         13.18         4.92 o
   8   5   0          2.25         -2.12         7.72 o
   9   5   0          0.58          7.19         8.96 o
  10   5   0          4.94          6.60         5.79 o
   0   6   0       2213.66       2053.91        84.32 o
   1   6   0        173.39        217.90        18.70 o
   2   6   0       2921.04       2896.52        82.38 o
   3   6   0        206.88        240.78        16.03 o
   4   6   0        654.32        650.39        23.82 o
   5   6   0        363.95        401.76        17.72 o
   6   6   0        336.49        305.57        15.76 o
   7   6   0        161.28        169.91        10.53 o
   8   6   0         35.71         44.71        12.13 o
   9   6   0         94.70        124.62        36.12 o
   1   7   0       2225.28       2502.76        65.69 o
   2   7   0         64.41         89.17         9.55 o
   3   7   0        558.70        660.32        27.59 o
   4   7   0         20.18         37.35         7.58 o
   5   7   0        137.86        103.81         9.88 o
   6   7   0        121.88        165.02        12.47 o
   7   7   0         46.19         17.35        16.39 o
   8   7   0          2.42         -0.37         5.30 o
   0   8   0         18.11         25.85        17.96 o
   1   8   0        206.64        230.47        18.86 o
   2   8   0        206.34        143.85        12.74 o
   3   8   0         73.14         41.93         9.89 o
   4   8   0         80.89         59.21        10.34 o
   5   8   0         70.03         51.43         9.67 o
   6   8   0         55.06         39.63        10.73 o
   7   8   0         29.25         12.92        15.30 o
   8   8   0          1.81          9.39         6.94 o
   1   9   0        327.54        318.59        38.11 o
   2   9   0         48.08         34.18         7.41 o
   3   9   0        107.29         73.35        11.95 o
   4   9   0        150.04        137.75        13.55 o
   5   9   0         19.88         14.36         4.27 o
   6   9   0        149.51        138.35        15.92 o
   0  10   0         57.42         73.33        15.82 o
   1  10   0          1.59         -0.57         5.84 o
   2  10   0         57.59         89.61        15.20 o
   3  10   0         50.38         39.56         7.93 o
   4  10   0          1.69         -2.03         3.63 o
   5  10   0          1.78         -2.95         4.30 o
   1  11   0         26.21         66.31        11.07 o
   2  11   0          0.19          1.70         4.91 o
   3  11   0         21.62         40.00        11.02 o
 -11   1   1          7.99         18.76         5.72 o
 -10   1   1        326.11        331.03        20.46 o
  -9   1   1        176.79        159.56        18.30 o
  -8   1   1         65.17         52.71         7.46 o
  -7   1   1       2254.64       2404.30        43.82 o
  -6   1   1        840.92        908.27        22.88 o
  -5   1   1      11752.58      12958.63       341.16 o
  -4   1   1       1465.85       1706.26        53.35 o
  -3   1   1      33699.43      26425.04      1520.23 o
  -2   1   1         99.38        113.74         7.07 o
   0   1   1       1039.47       1198.11        59.59 o
   1   1   1      19637.00      14972.20       580.69 o
   2   1   1       9609.33       9115.79       235.31 o
   3   1   1       2568.68       2745.82       130.17 o
   4   1   1       4128.53       4459.95       171.78 o
   5   1   1       1797.85       1978.46        72.54 o
   6   1   1       7172.94       6901.31       135.22 o
   7   1   1        829.56        942.06        28.46 o
   8   1   1        311.80        280.14        14.74 o
   9   1   1        112.19         94.85        10.86 o
  10   1   1        285.20        301.09        21.34 o
  11   1   1         35.50         23.31         6.24 o
 -11   2   1         74.39         65.47        10.77 o
 -10   2   1        157.81        137.47        13.74 o
  -9   2   1        300.43        262.00        17.09 o
  -8   2   1        582.90        573.03        21.89 o
  -7   2   1        608.10        661.27        21.54 o
  -6   2   1       5101.20       5109.47        93.37 o
  -5   2   1         76.33         93.30        10.67 o
  -4   2   1      10076.83       9747.03       339.32 o
  -3   2   1        506.77        546.83        23.86 o
  -2   2   1      17584.17      15562.18       510.60 o
  -1   2   1      31122.67      24121.87      1228.31 o
   0   2   1       9743.70       9938.33       517.04 o
   1   2   1       5837.69       6009.84       223.71 o
   2   2   1       2634.35       2671.39        85.95 o
   3   2   1       2156.35       2051.63        69.89 o
   4   2   1        534.32        519.14        25.35 o
   5   2   1       4134.69       4509.37       150.75 o
   6   2   1         21.04         11.89         4.78 o
   7   2   1       2691.21       2702.20        65.98 o
   8   2   1        145.63        139.30        11.47 o
   9   2   1       1249.82       1245.36        41.36 o
  10   2   1          8.13          4.05         6.37 o
  11   2   1         88.45         79.34         9.24 o
 -10   3   1          0.42         -0.20         6.21 o
  -9   3   1          0.95         -2.14         7.57 o
  -8   3   1          3.32         -2.57         5.70 o
  -7   3   1          1.28         -3.26         6.83 o
  -6   3   1         17.94         19.39         5.13 o
  -5   3   1         49.74         50.67         8.07 o
  -4   3   1         92.46         85.64        13.16 o
  -3   3   1       3101.03       3250.01        94.20 o
  -2   3   1       3922.02       4241.67       116.72 o
  -1   3   1         94.96        122.40        11.07 o
   0   3   1        144.67        192.82        14.21 o
   1   3   1       2316.00       2565.24        86.35 o
   2   3   1        148.42        172.45        13.45 o
   3   3   1        457.14        489.29        23.54 o
   4   3   1         67.70         64.41         8.35 o
   5   3   1         79.86         91.14        10.96 o
   6   3   1        186.44        157.85         9.98 o
   7   3   1        271.18        286.67        13.11 o
   8   3   1        155.16        128.13        10.69 o
   9   3   1          0.34          1.19         5.31 o
  10   3   1          0.33          1.71         6.44 o
 -10   4   1         94.79         87.53        10.19 o
  -9   4   1        118.03        132.25        11.81 o
  -8   4   1        692.20        734.57        30.61 o
  -7   4   1         72.73         63.50         9.32 o
  -6   4   1       2785.83       2627.73        52.38 o
  -5   4   1         61.99         82.75         7.47 o
  -4   4   1       2146.53       2168.05        72.23 o
  -3   4   1        749.85        743.43        30.77 o
  -2   4   1       5146.58       5325.11       147.79 o
  -1   4   1       3393.21       3636.57       105.70 o
   0   4   1       3969.13       3958.38       162.59 o
   1   4   1       2009.17       2130.54        77.46 o
   2   4   1       1781.63       1802.14        69.91 o
   3   4   1       1447.01       1514.51        52.54 o
   4   4   1         27.17         27.52         7.01 o
   5   4   1       1616.14       1626.93        40.87 o
   6   4   1        103.66        130.24        12.29 o
   7   4   1        351.27        362.19        16.22 o
   8   4   1         65.40         72.06        11.01 o
   9   4   1        120.07        131.29        12.55 o
  10   4   1         39.09         34.92         7.25 o
 -10   5   1         83.61         81.95        12.37 o
  -9   5   1        127.36        101.41        18.50 o
  -8   5   1         38.70         35.57        13.58 o
  -7   5   1        773.90        722.74        30.33 o
  -6   5   1          5.17         17.81         4.65 o
  -5   5   1       3818.04       3637.92        78.91 o
  -4   5   1         14.65          6.14         4.89 o
  -3   5   1       8442.83       8209.51       186.54 o
  -2   5   1        274.13        291.68        17.93 o
  -1   5   1       2953.07       2976.31       129.35 o
   0   5   1       3338.05       3418.28       149.17 o
   1   5   1       1225.41       1256.94        55.42 o
   2   5   1       2189.10       2325.05        90.68 o
   3   5   1        251.02        232.95        13.78 o
   4   5   1        736.65        732.51        29.37 o
   5   5   1        159.13        123.26         8.85 o
   6   5   1        481.30        493.43        19.56 o
   7   5   1          6.56          1.95         3.81 o
   8   5   1        277.79        288.56        19.97 o
   9   5   1         15.54         38.90        12.49 o
  10   5   1         16.90         10.41        14.49 o
  -9   6   1          4.52          8.79         7.65 o
  -8   6   1          9.79          7.01         6.79 o
  -7   6   1          0.57          0.98         7.20 o
  -6   6   1         29.37         17.26         8.13 o
  -5   6   1        237.36        226.56        13.35 o
  -4   6   1        746.81        826.45        26.29 o
  -3   6   1          2.02         23.99         5.76 o
  -2   6   1         30.65         46.40         8.23 o
  -1   6   1          1.32          7.47         7.38 o
   0   6   1         60.94        101.58        13.95 o
   1   6   1         76.73         43.29        10.51 o
   2   6   1          7.24          6.37        10.60 o
   3   6   1         12.06         23.71         5.86 o
   4   6   1          2.66         12.54         8.13 o
   5   6   1          1.92         14.28         4.97 o
   6   6   1          8.23         29.47         9.24 o
   7   6   1        107.10         98.08         8.45 o
   8   6   1          0.21          0.23         6.67 o
   9   6   1          2.97          4.31         6.45 o
  -8   7   1         80.49         65.82        12.30 o
  -7   7   1        123.35        101.06        11.24 o
  -6   7   1        126.62        166.05        12.51 o
  -5   7   1        612.98        543.61        25.06 o
  -4   7   1         21.55         23.38         6.77 o
  -3   7   1        269.30        224.99        16.29 o
  -2   7   1          2.83         -0.59         5.01 o
  -1   7   1        667.86        679.38        28.68 o
   0   7   1         67.28         45.24         8.91 o
   1   7   1       1016.35       1039.47        39.95 o
   2   7   1         23.10         11.88         6.18 o
   3   7   1        645.85        571.38        24.87 o
   4   7   1        177.08        174.18        13.68 o
   5   7   1        599.12        529.60        33.98 o
   6   7   1          9.70          5.25         4.36 o
   7   7   1         62.20         39.55         5.96 o
   8   7   1         70.80         58.49        12.60 o
  -8   8   1         23.14         12.24         8.57 o
  -7   8   1         84.21         67.88        16.32 o
  -6   8   1         74.85         46.74        19.44 o
  -5   8   1        251.95        287.62        18.12 o
  -4   8   1        790.47        813.79        44.82 o
  -3   8   1         87.12        100.57        11.38 o
  -2   8   1        833.97        891.41        31.82 o
  -1   8   1          3.73         16.15        10.79 o
   0   8   1        824.89        929.89        36.26 o
   1   8   1         13.37         12.62         6.38 o
   2   8   1        206.66        191.78        17.78 o
   3   8   1         49.24         65.78        10.19 o
   4   8   1        128.62        111.46        28.27 o
   5   8   1         18.88         21.84        16.61 o
   6   8   1         86.80         55.09         9.71 o
   7   8   1         53.57         40.00        11.43 o
  -7   9   1         30.17         35.10        12.24 o
  -6   9   1          2.95          2.21         6.41 o
  -5   9   1         11.74         22.07         5.64 o
  -4   9   1          3.13         -2.75         4.43 o
  -3   9   1         27.26         43.59         8.23 o
  -2   9   1          0.02         28.71        10.39 o
  -1   9   1         28.42         71.68        13.73 o
   0   9   1         11.91         21.23        10.20 o
   1   9   1         21.40         15.83         9.42 o
   2   9   1          1.54         -0.44         6.31 o
   3   9   1         22.31         31.10         7.92 o
   4   9   1          1.66         16.37         8.36 o
   5   9   1         12.49          2.87         3.80 o
   6   9   1          5.39          8.88         4.32 o
  -5  10   1          0.03         -6.53         7.35 o
  -4  10   1         19.87         16.03         5.32 o
  -3  10   1         15.65         10.25         5.83 o
  -2  10   1          1.59         19.93         7.19 o
  -1  10   1         52.27         67.08        10.60 o
   0  10   1          2.73          2.04         6.34 o
   1  10   1         23.24         15.54         6.24 o
   2  10   1          0.63         -0.87        10.72 o
   3  10   1         55.49         49.96         8.78 o
   4  10   1          8.58         -0.19         3.53 o
   5  10   1         48.56         29.48         5.25 o
  -3  11   1         13.75         11.43         8.16 o
  -2  11   1         13.03          5.90         9.06 o
  -1  11   1         69.27         69.01        12.46 o
   0  11   1          5.45         22.52         7.04 o
   1  11   1          5.15          9.79        19.50 o
   2  11   1          8.83         17.04        14.02 o
 -11   0   2          3.77          5.79        10.20 o
 -10   0   2        110.01         91.05        13.50 o
  -9   0   2          2.85          3.33         6.77 o
  -8   0   2       3189.59       3104.80        77.63 o
  -7   0   2        429.34        416.44        19.24 o
  -6   0   2       2621.33       2475.56        69.48 o
  -5   0   2       1976.70       2606.06       106.63 o
  -4   0   2       3408.55       3700.34       273.60 o
  -3   0   2        170.63        246.31        16.04 o
  -2   0   2       2279.49       2518.06        96.53 o
  -1   0   2       1806.63       1959.62        60.90 o
   0   0   2      10139.81       8446.62       286.45 o
   1   0   2       3987.28       4369.00       673.54 o
   2   0   2       6741.68       6919.77       363.59 o
   3   0   2      18808.17      16970.70       875.33 o
   4   0   2        667.44        779.15        46.63 o
   5   0   2       6956.03       6923.06       430.93 o
   6   0   2         99.17        117.48        14.12 o
   7   0   2       3147.97       3005.53        73.92 o
   8   0   2       1049.07       1094.45        53.92 o
   9   0   2        634.35        709.00        53.63 o
  10   0   2        130.99         90.76        18.29 o
  11   0   2         73.08         94.28        22.85 o
 -11   1   2         11.78         -2.87         4.95 o
 -10   1   2         41.93         28.83         6.93 o
  -9   1   2         82.51         75.74         9.41 o
  -8   1   2         28.28         25.26         5.89 o
  -7   1   2        760.54        808.13        20.71 o
  -6   1   2          7.69         11.11         3.90 o
  -5   1   2       1402.23       1477.70        49.52 o
  -4   1   2       1449.58       1614.06        72.94 o
  -3   1   2       2124.43       2196.26        65.90 o
  -2   1   2        224.51        285.64        10.06 o
  -1   1   2       4397.53       4198.94       133.71 o
   0   1   2       1644.02       1786.81        66.90 o
   1   1   2        227.98        263.25        16.12 o
   2   1   2       5199.48       5131.89       195.68 o
   3   1   2        198.74        228.41        10.96 o
   4   1   2       3942.72       3776.58       128.48 o
   5   1   2         76.03         92.14        17.85 o
   6   1   2       1017.66       1001.66        24.93 o
   7   1   2         17.10         29.43         6.20 o
   8   1   2         60.95         65.99         8.10 o
   9   1   2         10.35         -6.07         6.07 o
  10   1   2         72.41         61.43        11.74 o
  11   1   2         40.39         44.49        14.49 o
 -11   2   2         10.01         10.21         5.88 o
 -10   2   2         36.31         40.30         7.26 o
  -9   2   2         56.17         38.12         7.64 o
  -8   2   2       1059.92       1136.11        29.85 o
  -7   2   2         12.08         12.03         4.79 o
  -6   2   2        655.43        727.63        24.35 o
  -5   2   2         23.67         30.83         6.88 o
  -4   2   2        655.07        678.42        30.38 o
  -3   2   2       2706.35       2839.50        99.58 o
  -2   2   2       1125.23       1344.15        46.34 o
  -1   2   2       4859.27       4734.79       160.99 o
   0   2   2       7689.14       8270.11       433.79 o
   1   2   2       3346.36       3539.68       136.21 o
   2   2   2        885.11        895.90        44.40 o
   3   2   2       3422.56       3532.22       114.31 o
   4   2   2        213.82        265.79        15.87 o
   5   2   2       1467.04       1611.26        88.69 o
   6   2   2          8.07          5.33         8.06 o
   7   2   2        115.02        132.34         9.15 o
   8   2   2        215.98        245.25        16.02 o
   9   2   2         55.55         72.56         9.46 o
  10   2   2         29.61         24.12         8.07 o
 -11   3   2         94.84         94.32        16.67 o
 -10   3   2        107.41        103.32        10.29 o
  -9   3   2        283.19        327.76        18.57 o
  -8   3   2          2.11          5.02         5.17 o
  -7   3   2       2956.35       2940.21        75.42 o
  -6   3   2         38.27         33.17         5.98 o
  -5   3   2       6697.53       6616.15       169.11 o
  -4   3   2       4266.93       4366.41       176.17 o
  -3   3   2       7469.92       7764.81       208.12 o
  -2   3   2       3831.98       4039.57       111.28 o
  -1   3   2       3972.62       3886.37       238.12 o
   0   3   2      10307.08       9855.62       375.63 o
   1   3   2        244.86        319.09        18.13 o
   2   3   2      11482.40      11107.17       339.27 o
   3   3   2         42.03         64.88         7.32 o
   4   3   2      15842.32      14458.90       440.32 o
   5   3   2         35.69         26.97         6.21 o
   6   3   2       5098.26       4773.40        91.24 o
   7   3   2        335.09        383.07        14.69 o
   8   3   2        534.46        570.81        26.51 o
   9   3   2        438.83        439.19        20.04 o
  10   3   2        125.42        103.93        13.06 o
 -10   4   2        185.04        189.31        17.55 o
  -9   4   2        104.52        136.33        12.72 o
  -8   4   2        251.26        209.06        26.01 o
  -7   4   2         22.61         13.81         7.61 o
  -6   4   2        747.85        668.03        19.47 o
  -5   4   2         21.45         20.58         4.58 o
  -4   4   2       1443.77       1527.78        54.40 o
  -3   4   2        253.13        353.24        18.78 o
  -2   4   2       1560.18       1592.15        52.08 o
  -1   4   2        254.31        222.98        16.39 o
   0   4   2        813.72        783.57        37.92 o
   1   4   2       1330.45       1395.21        55.43 o
   2   4   2        334.88        322.38        22.26 o
   3   4   2       6108.95       6344.05       177.79 o
   4   4   2         23.57         13.89         5.81 o
   5   4   2       1007.51        912.73        29.15 o
   6   4   2        366.01        442.43        22.44 o
   7   4   2        694.60        662.11        20.38 o
   8   4   2        181.68        210.67        14.71 o
   9   4   2         51.10         40.30         8.48 o
  10   4   2         32.39         19.12         9.30 o
 -10   5   2          0.05          8.22         4.28 o
  -9   5   2          1.21          2.85         8.59 o
  -8   5   2          1.90          4.21         8.13 o
  -7   5   2         55.35         81.71        10.91 o
  -6   5   2        144.35        132.22         9.35 o
  -5   5   2         46.36         43.35         5.82 o
  -4   5   2         55.62         41.83         5.95 o
  -3   5   2        223.12        220.81        13.55 o
  -2   5   2        668.27        810.58        37.66 o
  -1   5   2        949.90        975.21        45.12 o
   0   5   2       1919.58       2219.65       100.77 o
   1   5   2       1186.49       1187.37        53.14 o
   2   5   2        575.14        657.08        37.17 o
   3   5   2        169.72        226.86        13.83 o
   4   5   2       1959.21       1905.62        51.05 o
   5   5   2        160.96        171.24        10.48 o
   6   5   2        521.75        499.23        19.83 o
   7   5   2        226.48        270.81        22.83 o
   8   5   2         76.18         74.85        15.85 o
   9   5   2         78.60         85.19        11.52 o
  -9   6   2         30.79         41.74        12.72 o
  -8   6   2        220.76        235.88        20.54 o
  -7   6   2         55.84         28.90        11.77 o
  -6   6   2        992.38        973.51        32.39 o
  -5   6   2        166.33        130.78         9.89 o
  -4   6   2       1446.45       1534.29        43.11 o
  -3   6   2       1092.91       1037.20        34.15 o
  -2   6   2        747.30        804.70        32.03 o
  -1   6   2       1515.87       1511.73        50.15 o
   0   6   2        944.47        943.35        35.66 o
   1   6   2       2509.65       2486.54        69.75 o
   2   6   2        346.46        352.44        16.92 o
   3   6   2       1161.18       1200.19        33.93 o
   4   6   2         18.27         14.93         8.08 o
   5   6   2        658.88        682.13        27.48 o
   6   6   2         40.86         63.47         8.22 o
   7   6   2        252.32        245.33        14.78 o
   8   6   2         40.69         46.53        11.03 o
   9   6   2         32.21         16.06         7.51 o
  -9   7   2         43.40         40.81        10.20 o
  -8   7   2          5.89          6.74         7.92 o
  -7   7   2        111.70         69.41        18.17 o
  -6   7   2          8.45          8.70         7.82 o
  -5   7   2        197.60        223.75        18.63 o
  -4   7   2          2.37         18.89         6.82 o
  -3   7   2        216.24        262.33        15.01 o
  -2   7   2         58.29         45.28         9.16 o
  -1   7   2         17.15         23.39         6.70 o
   0   7   2         24.53         31.57         6.81 o
   1   7   2         21.01         18.76         7.44 o
   2   7   2        716.43        812.43        30.09 o
   3   7   2         41.34         25.11         7.21 o
   4   7   2        453.43        487.60        22.01 o
   5   7   2          7.55         12.65         8.50 o
   6   7   2        220.92        247.50        24.03 o
   7   7   2         14.65         12.31         5.75 o
   8   7   2         58.10         31.29        15.10 o
  -8   8   2         13.54          4.08         5.71 o
  -7   8   2         43.42         32.39        14.49 o
  -6   8   2          0.22          4.00         6.58 o
  -5   8   2         33.83         40.85         7.21 o
  -4   8   2          1.33         -0.39         8.61 o
  -3   8   2          2.23         -3.31         4.99 o
  -2   8   2         10.65         18.28         8.20 o
  -1   8   2          1.82         17.56         6.11 o
   0   8   2         15.93         15.77         6.83 o
   1   8   2         10.55         26.75         7.00 o
   2   8   2        216.98        208.66        14.35 o
   3   8   2        133.54        194.73        15.38 o
   4   8   2          6.18         -3.64         9.02 o
   5   8   2          9.05         31.88        12.44 o
   6   8   2         15.16         67.21        32.45 o
   7   8   2         12.42          9.79        10.61 o
  -7   9   2          1.73         -4.49         4.49 o
  -6   9   2         44.56         28.76         5.79 o
  -5   9   2          7.24         13.65         4.88 o
  -4   9   2          4.80         15.75         5.81 o
  -3   9   2         12.58         14.29         5.75 o
  -2   9   2         58.64         41.88         8.36 o
  -1   9   2         93.99         96.20        13.59 o
   0   9   2         28.66         15.21        13.93 o
   1   9   2        156.56        166.51        18.25 o
   2   9   2         82.85         76.82        16.21 o
   3   9   2         14.41         10.89         9.03 o
   4   9   2         90.18         78.44        11.91 o
   5   9   2          1.33         -0.88         4.73 o
   6   9   2         74.56         49.81         6.20 o
  -5  10   2         26.25         14.16         5.79 o
  -4  10   2         16.27         22.87         5.41 o
  -3  10   2         63.60         54.56         8.86 o
  -2  10   2         10.87         29.27        10.13 o
  -1  10   2          6.87          8.18        11.37 o
   0  10   2          3.06          2.89         5.96 o
   1  10   2          5.72         -2.28         8.34 o
   2  10   2          3.63         30.62        17.60 o
   3  10   2          3.20         13.26         7.02 o
   4  10   2         27.01         12.15         4.92 o
   5  10   2         64.50         71.98        12.18 o
  -3  11   2         14.37          7.75        26.53 o
  -2  11   2         86.01         69.65        13.88 o
  -1  11   2         21.73         -2.77        12.08 o
   0  11   2         36.29         27.62        10.13 o
   1  11   2          0.37         -3.65        10.72 o
   2  11   2          0.37          2.49         7.69 o
 -11   1   3        107.77        104.07        11.71 o
 -10   1   3         25.31         17.63         5.76 o
  -9   1   3        404.76        401.86        19.38 o
  -8   1   3        108.14        106.59         8.71 o
  -7   1   3       1190.40       1198.05        25.06 o
  -6   1   3       1554.85       1690.43        34.19 o
  -5   1   3        272.36        235.16        14.11 o
  -4   1   3       2653.63       2947.39        75.24 o
  -3   1   3        361.66        384.93        14.01 o
  -2   1   3      28814.40      24069.23       545.08 o
  -1   1   3       3415.78       3712.59       124.86 o
   0   1   3       9835.10       9188.24       270.92 o
   1   1   3       1701.47       1622.34        52.95 o
   2   1   3      14371.43      12422.12       369.34 o
   3   1   3       5017.83       5149.49       181.32 o
   4   1   3      12656.33      11524.27       440.77 o
   5   1   3       2551.10       2655.93       156.90 o
   6   1   3       1919.57       1857.16        39.58 o
   7   1   3        188.23        195.30        10.63 o
   8   1   3         43.19         64.01         9.97 o
   9   1   3        848.47        850.42        41.60 o
  10   1   3          1.57          1.33         7.05 o
 -11   2   3          0.15         -5.37         5.37 o
 -10   2   3        207.08        185.30        13.23 o
  -9   2   3        101.56         68.05         9.16 o
  -8   2   3       1383.73       1432.73        34.64 o
  -7   2   3        543.71        542.25        16.00 o
  -6   2   3       3528.47       3551.23        81.29 o
  -5   2   3       1865.71       1966.37        73.12 o
  -4   2   3       1935.87       1957.41        75.67 o
  -3   2   3      15240.25      14386.30       497.74 o
  -2   2   3       1417.89       1695.34        55.75 o
   0   2   3       8091.46       8537.84       313.44 o
   1   2   3      32268.89      23975.95      1896.95 o
   2   2   3       2582.07       2408.37       101.14 o
   3   2   3      12490.37      11439.59       346.53 o
   4   2   3        810.38        784.87        65.25 o
   5   2   3       3686.49       3467.14       113.39 o
   6   2   3       1473.78       1434.51        34.72 o
   7   2   3        541.48        544.58        17.86 o
   8   2   3        864.15        836.26        28.99 o
   9   2   3        107.89        107.17        14.62 o
  10   2   3        245.10        247.07        17.69 o
 -11   3   3         32.68         28.03         7.64 o
 -10   3   3          6.97          2.68         7.88 o
  -9   3   3        136.09         96.22        11.89 o
  -8   3   3         86.50         80.28         9.24 o
  -7   3   3          1.75          3.79         5.13 o
  -6   3   3         29.37         42.44         5.70 o
  -5   3   3         95.87         79.84        11.53 o
  -4   3   3         45.62         75.13         9.11 o
  -3   3   3        127.37        180.12        11.63 o
  -2   3   3       1143.75       1343.73        43.15 o
  -1   3   3        925.85       1065.71        49.04 o
   0   3   3       5089.08       5330.14       208.03 o
   1   3   3        128.83        164.68        12.57 o
   2   3   3        771.97        773.91        35.79 o
   3   3   3        767.98        917.82        38.12 o
   4   3   3        533.51        507.72        25.83 o
   5   3   3         33.78         32.19         6.64 o
   6   3   3        209.85        209.94        11.56 o
   7   3   3          2.99          0.91         6.16 o
   8   3   3         84.17         68.44         9.71 o
   9   3   3          5.39         -7.17         7.17 o
  10   3   3         18.16         26.36        11.79 o
 -10   4   3         15.28         14.29         5.43 o
  -9   4   3         58.83         60.22         9.03 o
  -8   4   3         85.59         94.25        11.21 o
  -7   4   3         21.02         11.10         6.34 o
  -6   4   3       1055.73       1036.40        25.88 o
  -5   4   3        283.05        274.16        15.70 o
  -4   4   3        509.83        560.14        26.78 o
  -3   4   3       2466.72       2526.04        85.76 o
  -2   4   3        571.41        675.39        30.62 o
  -1   4   3      14357.95      13843.68       488.83 o
   0   4   3        288.09        366.21        21.91 o
   1   4   3      14870.19      14657.86       444.42 o
   2   4   3        631.02        761.99        38.22 o
   3   4   3       7517.02       7445.46       206.39 o
   4   4   3        856.30        962.80        31.60 o
   5   4   3       3556.55       3293.33        71.01 o
   6   4   3       1215.76       1325.16        33.72 o
   7   4   3        787.83        757.14        22.02 o
   8   4   3        620.15        696.16        27.19 o
   9   4   3        147.70        100.59        14.76 o
  10   4   3        295.15        278.58        23.91 o
 -10   5   3         87.20         71.30        14.14 o
  -9   5   3         59.13         55.35         9.61 o
  -8   5   3         91.93         59.91        11.45 o
  -7   5   3       1013.56        999.97        38.90 o
  -6   5   3        202.65        164.95        11.72 o
  -5   5   3        969.07        990.15        31.45 o
  -4   5   3       1020.46        958.44        27.89 o
  -3   5   3        904.42       1000.51        34.63 o
  -2   5   3       2574.68       2584.92        91.86 o
  -1   5   3         74.53        105.34        12.19 o
   0   5   3       8023.37       8640.12       331.55 o
   1   5   3        378.04        380.81        25.55 o
   2   5   3       6423.19       6484.10       215.57 o
   3   5   3        309.50        372.93        22.04 o
   4   5   3       3540.46       3429.84        82.03 o
   5   5   3       1030.28       1165.53        39.69 o
   6   5   3        842.94        790.50        26.10 o
   7   5   3        473.23        536.82        20.62 o
   8   5   3         53.17         40.34        11.37 o
   9   5   3        279.07        288.39        18.63 o
  -9   6   3         34.51         31.98         9.01 o
  -8   6   3         87.81         61.66        11.14 o
  -7   6   3          5.21         -1.63         6.67 o
  -6   6   3          3.50          4.14         9.18 o
  -5   6   3         12.45         10.94         4.49 o
  -4   6   3        116.75        142.39        11.18 o
  -3   6   3        301.21        343.20        17.53 o
  -2   6   3         12.87         20.20         6.17 o
  -1   6   3       1182.30       1279.45        54.13 o
   0   6   3         82.37        106.40         9.92 o
   1   6   3        475.40        510.40        28.05 o
   2   6   3          4.08          7.32         6.23 o
   3   6   3        172.55        191.32        13.87 o
   4   6   3          3.75         -4.93         4.93 o
   5   6   3         34.62         33.66         8.00 o
   6   6   3         13.55         14.27         8.45 o
   7   6   3          8.21          9.99         6.63 o
   8   6   3          0.83         -5.26         5.26 o
   9   6   3         20.28         17.65         7.35 o
  -9   7   3          1.39          1.70         5.30 o
  -8   7   3         22.76          1.62        10.82 o
  -7   7   3         19.18         26.40        10.80 o
  -6   7   3         42.51         31.29         7.66 o
  -5   7   3         58.89         67.35         9.30 o
  -4   7   3         89.57         58.32         8.16 o
  -3   7   3        151.39        169.50        12.41 o
  -2   7   3        520.38        460.13        22.87 o
  -1   7   3        150.68        162.37        12.81 o
   0   7   3        322.84        277.70        16.10 o
   1   7   3        152.96        170.76        13.50 o
   2   7   3         19.88          7.67         8.10 o
   3   7   3        797.73        827.39        28.93 o
   4   7   3         53.83         50.48         8.31 o
   5   7   3        250.27        273.39        18.08 o
   6   7   3         18.94         33.39         8.72 o
   7   7   3         56.45         66.35         9.08 o
   8   7   3          0.79          7.74         8.16 o
  -8   8   3          2.00          2.02         7.55 o
  -7   8   3         16.48          2.86         9.79 o
  -6   8   3         20.77         10.01         3.91 o
  -5   8   3        125.82        103.08        11.34 o
  -4   8   3        187.61        155.97        15.22 o
  -3   8   3        185.16        201.31        14.89 o
  -2   8   3          8.80          5.61         7.44 o
  -1   8   3        258.78        290.55        17.20 o
   0   8   3         88.30         99.77        14.54 o
   1   8   3        282.33        330.04        17.52 o
   2   8   3         40.22         64.55         8.05 o
   3   8   3        378.89        432.73        23.39 o
   4   8   3        265.98        303.81        28.47 o
   5   8   3        230.22        250.19        17.45 o
   6   8   3         92.51        109.21        13.84 o
   7   8   3         18.27          4.90         6.94 o
  -7   9   3          0.39         -4.97         6.33 o
  -6   9   3         13.47         14.28        10.00 o
  -5   9   3         10.56          6.01         7.19 o
  -4   9   3          8.71          0.61         4.35 o
  -3   9   3          0.64          4.40         5.06 o
  -2   9   3         11.13         27.67         6.74 o
  -1   9   3         15.24         36.18         9.91 o
   0   9   3         31.85        116.00        20.04 o
   1   9   3         10.31         15.18         7.92 o
   2   9   3        127.25        177.43        18.66 o
   3   9   3          7.87         13.67        12.39 o
   4   9   3          4.60          6.87         9.74 o
   5   9   3          0.50          2.74         7.48 o
   6   9   3          4.38          1.87         5.91 o
  -5  10   3         34.30         18.63         7.06 o
  -4  10   3         16.19          6.51         6.03 o
  -3  10   3         82.47         54.84         9.07 o
  -2  10   3         72.07         66.84        10.45 o
  -1  10   3          4.81          8.40         8.72 o
   0  10   3          1.83         -2.40         9.90 o
   1  10   3         25.03         26.49         8.28 o
   2  10   3         24.02         24.27        10.06 o
   3  10   3          2.43         -2.26        10.25 o
   4  10   3         45.31         43.31         7.52 o
  -3  11   3          0.83         -0.41        13.88 o
  -2  11   3          3.04          3.67         8.98 o
  -1  11   3          0.71          3.81         7.24 o
   0  11   3          1.64         17.83         8.05 o
   1  11   3         17.99         11.78         6.77 o
   2  11   3         16.39         28.55        11.06 o
 -11   0   4        157.28        189.27        21.59 o
 -10   0   4        250.77        260.68        18.77 o
  -9   0   4       1151.26       1239.42        46.22 o
  -8   0   4        154.04        141.74        11.73 o
  -7   0   4       4578.68       4727.56       101.56 o
  -6   0   4         23.80         16.66         5.12 o
  -5   0   4      13090.70      14569.26       533.95 o
  -4   0   4       6146.80       7816.94       290.86 o
  -3   0   4      20851.27      22477.62       809.82 o
  -2   0   4       4282.19       4686.69       174.83 o
  -1   0   4      58278.86      40807.74      2062.43 o
   0   0   4      12711.92      12036.77       713.72 o
   1   0   4      35516.65      23267.38       805.53 o
   2   0   4       8332.93       8157.14       306.82 o
   3   0   4       8806.28       8229.96       318.59 o
   4   0   4      10553.39      11212.91       660.27 o
   5   0   4       1157.47       1224.48        78.07 o
   6   0   4       6472.58       6208.16       185.66 o
   7   0   4        176.36        132.86        15.67 o
   8   0   4       2768.22       2688.26       131.62 o
   9   0   4          6.07         11.70        10.63 o
  10   0   4        721.20        675.90        49.18 o
 -11   1   4         34.80         31.36         7.78 o
 -10   1   4         14.02         18.69         6.45 o
  -9   1   4         35.86         33.55         6.46 o
  -8   1   4        407.16        409.13        14.75 o
  -7   1   4        154.00        153.69         8.82 o
  -6   1   4       2095.89       2069.81        36.51 o
  -5   1   4         55.07         52.21         6.47 o
  -4   1   4      11045.65      12003.87       279.20 o
  -3   1   4         68.57         74.40         5.62 o
  -2   1   4      17455.74      17247.81       432.60 o
  -1   1   4       8365.65       8443.25       217.70 o
   0   1   4       7530.42       7590.41       225.83 o
   1   1   4       5955.03       5545.75       168.86 o
   2   1   4       2692.15       2711.45        85.10 o
   3   1   4       7397.87       6853.63       269.30 o
   4   1   4         48.44         45.74        10.34 o
   5   1   4       3283.64       3221.80       116.98 o
   6   1   4        298.22        279.73        13.23 o
   7   1   4        879.51        788.46        26.05 o
   8   1   4          1.13         -1.33         7.91 o
   9   1   4        302.12        279.32        22.91 o
  10   1   4          3.14         23.96         7.68 o
 -11   2   4          4.95          3.29         4.17 o
 -10   2   4         13.17         24.25         6.29 o
  -9   2   4          6.26          2.95         5.65 o
  -8   2   4        249.17        253.59        12.10 o
  -7   2   4        242.68        254.46        12.22 o
  -6   2   4        824.42        946.31        22.35 o
  -5   2   4        503.03        575.27        29.17 o
  -4   2   4          1.38         16.69         5.10 o
  -3   2   4       3870.87       4373.28       135.84 o
  -2   2   4        259.43        299.35        14.44 o
  -1   2   4       2499.55       2803.25        89.12 o
   0   2   4       7290.54       7191.25       216.11 o
   1   2   4        988.08        914.35        34.39 o
   2   2   4       1332.44       1376.37        80.38 o
   3   2   4        920.31        927.03        44.70 o
   4   2   4       1827.31       1789.54        92.86 o
   5   2   4        387.41        415.80        18.14 o
   6   2   4        269.26        330.48        13.67 o
   7   2   4         92.50         83.52         7.38 o
   8   2   4        651.69        762.68        37.56 o
   9   2   4          3.43          1.01         8.58 o
  10   2   4        150.22        150.12        14.75 o
 -11   3   4         42.37         37.16         9.31 o
 -10   3   4         32.44         23.44         6.34 o
  -9   3   4         50.06         60.81         8.85 o
  -8   3   4        967.21        988.38        30.86 o
  -7   3   4         64.22         52.20         9.26 o
  -6   3   4       2283.90       2233.96        42.93 o
  -5   3   4         51.20         66.72         7.28 o
  -4   3   4      10270.74       9910.47       331.20 o
  -3   3   4         38.88         57.10         6.69 o
  -2   3   4      18505.57      16862.99       732.69 o
  -1   3   4         33.42         63.25        10.96 o
   0   3   4      19464.52      17322.07       536.82 o
   1   3   4        667.61        600.20        28.08 o
   2   3   4      12340.34      11425.53       430.10 o
   3   3   4       5712.50       5529.81       176.60 o
   4   3   4       2703.64       2549.63       195.67 o
   5   3   4       3428.90       3327.88        78.01 o
   6   3   4       1873.83       1841.37        43.04 o
   7   3   4       1201.19       1174.92        29.55 o
   8   3   4         82.13         74.21         9.63 o
   9   3   4        403.34        414.76        24.96 o
  10   3   4         17.00          8.86         6.67 o
 -10   4   4         22.63         20.05         5.74 o
  -9   4   4         86.02         48.23        10.25 o
  -8   4   4          5.57         -1.72         5.71 o
  -7   4   4        249.95        250.22        14.66 o
  -6   4   4         21.26         16.90         4.81 o
  -5   4   4       1966.99       1790.45        36.62 o
  -4   4   4          2.60          8.51         8.07 o
  -3   4   4       1703.38       1649.70        62.00 o
  -2   4   4       1529.48       1646.65        60.51 o
  -1   4   4      11232.40      10840.06       330.46 o
   0   4   4        484.12        577.64        24.38 o
   1   4   4       3806.20       3964.03       134.31 o
   2   4   4         58.50         59.63        10.48 o
   3   4   4       1075.29       1096.51        42.53 o
   4   4   4        253.18        284.79        14.70 o
   5   4   4        260.76        255.07        14.25 o
   6   4   4       1881.44       2027.36        46.74 o
   7   4   4        462.92        439.90        16.19 o
   8   4   4        234.77        207.78        16.49 o
   9   4   4         26.71         18.52         8.00 o
 -10   5   4         12.91         -3.38         4.62 o
  -9   5   4          8.28          9.85         5.87 o
  -8   5   4        169.63        152.51        17.89 o
  -7   5   4          0.35         -6.87         6.87 o
  -6   5   4          5.35          3.92         4.82 o
  -5   5   4         26.65         25.88         8.23 o
  -4   5   4        239.48        258.97        13.08 o
  -3   5   4        586.75        603.29        24.60 o
  -2   5   4        316.27        327.68        86.52 o
  -1   5   4        416.82        483.51        26.38 o
   0   5   4        210.13        220.72        15.21 o
   1   5   4         92.93        159.71        18.40 o
   2   5   4         31.95         35.65         9.05 o
   3   5   4         45.21         36.97         8.34 o
   4   5   4        590.24        604.14        23.59 o
   5   5   4         20.12         15.59         8.10 o
   6   5   4        343.65        332.50        17.02 o
   7   5   4          8.67         17.23         4.97 o
   8   5   4         21.15         24.39         8.02 o
   9   5   4          1.80          3.80         6.88 o
  -9   6   4          5.91         -2.72         5.10 o
  -8   6   4        131.87        157.54        17.55 o
  -7   6   4        217.89        208.91        26.62 o
  -6   6   4        223.44        251.85        12.25 o
  -5   6   4        322.55        294.29        15.21 o
  -4   6   4         95.51        133.89        10.21 o
  -3   6   4        816.35        870.34        30.48 o
  -2   6   4        203.70        189.10        15.19 o
  -1   6   4       3518.41       3567.64        89.31 o
   0   6   4        402.90        446.62        23.23 o
   1   6   4        962.84        912.69        32.22 o
   2   6   4        836.81        918.50        30.51 o
   3   6   4        646.39        574.20        27.67 o
   4   6   4       1230.78       1333.16        41.79 o
   5   6   4         44.64         28.45         7.14 o
   6   6   4        718.06        808.32        40.53 o
   7   6   4         30.23         11.71         5.28 o
   8   6   4        171.14        233.81        29.81 o
   9   6   4          3.78         -1.22        11.43 o
  -9   7   4          1.61         20.81        11.84 o
  -8   7   4         32.02         17.48         8.77 o
  -7   7   4          1.61          5.06        15.92 o
  -6   7   4        401.47        350.66        29.34 o
  -5   7   4          7.03          8.39         5.39 o
  -4   7   4        518.75        545.89        20.60 o
  -3   7   4         79.17         84.27        10.43 o
  -2   7   4        650.14        698.28        36.57 o
  -1   7   4          2.52          7.15         8.27 o
   0   7   4       1376.05       1454.05        41.36 o
   1   7   4         87.41        139.40        15.00 o
   2   7   4        977.69       1055.14        32.78 o
   3   7   4         17.08         23.53         7.91 o
   4   7   4        271.81        238.40        19.85 o
   5   7   4         96.63        101.02        13.28 o
   6   7   4         50.11         33.59         7.46 o
   7   7   4         61.02         49.82         6.33 o
   8   7   4         25.62         19.81         7.54 o
  -8   8   4         10.60          2.88         4.45 o
  -7   8   4         73.29         48.04        11.18 o
  -6   8   4         37.95         19.78         7.55 o
  -5   8   4          9.12          9.69         4.98 o
  -4   8   4         30.49         27.74         8.16 o
  -3   8   4          3.03         10.25         6.09 o
  -2   8   4         91.93         70.86        11.24 o
  -1   8   4         10.37         -0.54         6.24 o
   0   8   4        250.25        233.75        19.16 o
   1   8   4         51.02         93.58        12.77 o
   2   8   4        248.44        247.17        18.62 o
   3   8   4          4.31         19.68        10.66 o
   4   8   4        111.12         98.25        14.36 o
   5   8   4          8.19          6.40         8.84 o
   6   8   4          0.63         17.61        14.03 o
   7   8   4         39.31         54.69        12.24 o
  -7   9   4          6.86         11.60         6.96 o
  -6   9   4        103.84         69.34        12.14 o
  -5   9   4         30.46         45.31        10.13 o
  -4   9   4        176.82        170.38        17.15 o
  -3   9   4         71.10         65.46         8.97 o
  -2   9   4        215.76        230.75        15.20 o
  -1   9   4         41.93         36.48        10.66 o
   0   9   4        114.81         98.68        15.56 o
   1   9   4        162.52        174.10        36.20 o
   2   9   4         46.82         18.48        12.24 o
   3   9   4         65.08         68.81        14.60 o
   4   9   4        127.99         73.92        11.00 o
   5   9   4          9.77         15.95         5.58 o
   6   9   4          1.49          1.75         3.06 o
  -5  10   4          2.30          2.17         5.01 o
  -4  10   4          0.74          7.90         5.56 o
  -3  10   4         60.50         76.25        16.55 o
  -2  10   4         15.63         11.25         5.85 o
  -1  10   4         11.40         21.40         8.17 o
   0  10   4          0.85         26.35         8.74 o
   1  10   4         78.99        133.47        22.60 o
   2  10   4         21.37         30.16         7.96 o
   3  10   4         21.22         21.66         6.77 o
   4  10   4         23.26         32.70         6.54 o
  -2  11   4          0.01         -4.41         9.39 o
  -1  11   4          3.41          6.46         6.07 o
   0  11   4         12.17         30.91        12.15 o
   1  11   4          0.18         -1.29         4.98 o
 -11   1   5         46.64         36.28         6.53 o
 -10   1   5        275.01        257.14        16.03 o
  -9   1   5         85.05         73.86         8.01 o
  -8   1   5        874.10        942.61        23.69 o
  -7   1   5         54.05         55.29         6.08 o
  -6   1   5       2767.94       2852.36        46.25 o
  -5   1   5       1086.81       1383.54        40.89 o
  -4   1   5      18359.07      19486.96       446.98 o
  -3   1   5        794.78        861.39        29.15 o
  -2   1   5      12148.21      13102.23       388.33 o
  -1   1   5       1170.48       1296.93        38.28 o
   0   1   5       5199.45       4944.10       154.39 o
   1   1   5      17601.87      15569.36      2110.56 o
   2   1   5         88.32        103.48         7.83 o
   3   1   5      16532.78      15985.36       491.30 o
   4   1   5        906.69       1145.13        73.66 o
   5   1   5       6886.61       6683.42       157.88 o
   6   1   5        184.38        150.57        10.46 o
   7   1   5       2879.69       2864.58        65.70 o
   8   1   5        300.81        272.46        19.42 o
   9   1   5        384.38        388.01        24.95 o
  10   1   5        135.46        112.07        11.85 o
 -11   2   5         92.01         78.87         9.01 o
 -10   2   5          4.39          2.05         4.33 o
  -9   2   5        608.44        620.48        25.39 o
  -8   2   5        129.54        126.43         9.25 o
  -7   2   5       1776.78       1856.84        37.91 o
  -6   2   5         80.39         83.16         6.97 o
  -5   2   5       5140.69       4981.70       183.93 o
  -4   2   5         31.07         52.32         7.35 o
  -3   2   5      14283.86      13855.52       697.04 o
  -2   2   5       2967.81       3141.38       120.92 o
  -1   2   5      25239.90      22906.04       672.84 o
   0   2   5      12483.81      11076.61       536.65 o
   1   2   5       2017.54       1808.28       119.39 o
   2   2   5      20782.13      13983.92       774.12 o
   3   2   5       1923.31       1813.17        56.39 o
   4   2   5       9266.20       7893.16       362.57 o
   5   2   5        318.53        388.12        19.83 o
   6   2   5       2489.75       2334.32        51.77 o
   7   2   5        159.69        136.70        10.36 o
   8   2   5        901.59        796.56        31.36 o
   9   2   5         96.42         87.00        11.90 o
  10   2   5         48.08         42.71         9.07 o
 -11   3   5          2.37          6.26        10.52 o
 -10   3   5          8.91          6.44         4.84 o
  -9   3   5          0.21          1.49         5.05 o
  -8   3   5        489.85        467.13        20.13 o
  -7   3   5          1.83          2.40         7.13 o
  -6   3   5        414.11        419.88        14.46 o
  -5   3   5         41.80         52.64         7.89 o
  -4   3   5        803.71        721.66        28.63 o
  -3   3   5         90.42        111.59        16.53 o
  -2   3   5         71.61         93.77         9.95 o
  -1   3   5        169.63        224.81        14.98 o
   0   3   5       1332.94       1447.22        45.60 o
   1   3   5        123.67        173.33        11.11 o
   2   3   5         54.08         32.25         5.93 o
   3   3   5         28.83         54.93         7.83 o
   4   3   5         93.64        123.92        11.18 o
   5   3   5         92.83         80.00         9.59 o
   6   3   5        187.36        195.41        12.29 o
   7   3   5          2.26          1.02        12.25 o
   8   3   5         42.05         11.14         8.64 o
   9   3   5          4.70          1.30         5.91 o
  10   3   5          1.91          6.09         7.78 o
 -10   4   5          8.90          2.52         5.05 o
  -9   4   5        492.10        517.03        34.53 o
  -8   4   5          0.78          8.44         8.50 o
  -7   4   5       1349.67       1323.00        35.02 o
  -6   4   5        128.24        105.97         9.20 o
  -5   4   5       1235.69       1215.65        29.40 o
  -4   4   5        209.44        223.37        17.49 o
  -3   4   5       2293.89       2352.15        98.40 o
  -2   4   5       2344.47       2213.83        77.32 o
  -1   4   5        530.01        539.99        32.44 o
   0   4   5        250.42        222.73        13.30 o
   1   4   5        617.41        555.03        24.90 o
   2   4   5       1418.69       1214.52        45.86 o
   3   4   5        385.31        402.89        16.38 o
   4   4   5        846.59        772.83        27.34 o
   5   4   5         41.51         31.52         6.70 o
   6   4   5        141.14        151.91        10.34 o
   7   4   5         27.90         42.50         7.37 o
   8   4   5        167.51        201.72        16.03 o
   9   4   5         76.96        125.23        22.04 o
 -10   5   5         17.99         17.70         8.19 o
  -9   5   5         62.79         20.17        10.60 o
  -8   5   5        291.52        291.10        22.79 o
  -7   5   5          1.90          1.46         7.58 o
  -6   5   5        588.78        575.61        27.99 o
  -5   5   5         26.61         30.16         5.76 o
  -4   5   5       1614.68       1603.22        42.46 o
  -3   5   5        120.71        121.85        10.13 o
  -2   5   5       2623.22       2604.61        92.68 o
  -1   5   5        767.86        774.21        31.99 o
   0   5   5       1015.70       1050.72        41.93 o
   1   5   5       3879.07       3814.10       114.53 o
   2   5   5        156.04        117.35        12.35 o
   3   5   5       2954.45       2838.46        69.35 o
   4   5   5         13.93         -2.01         6.13 o
   5   5   5       1903.95       1898.93        62.32 o
   6   5   5         58.26         44.01         7.49 o
   7   5   5        234.52        229.36        15.32 o
   8   5   5         38.17         40.56        15.02 o
   9   5   5        105.51         63.98        21.22 o
  -9   6   5          4.05         -0.51         5.69 o
  -8   6   5         18.69         22.40         9.82 o
  -7   6   5         20.62         20.36         9.72 o
  -6   6   5         66.29         64.08         6.81 o
  -5   6   5        155.74        183.16        11.30 o
  -4   6   5          0.90          2.18         5.86 o
  -3   6   5         78.17         73.67         8.82 o
  -2   6   5        217.77        219.96        16.77 o
  -1   6   5        149.15        188.45        18.74 o
   0   6   5          2.78          5.79         9.50 o
   1   6   5          6.33         20.42         6.84 o
   2   6   5          2.18          5.79         7.50 o
   3   6   5         37.77         41.36         7.73 o
   4   6   5         14.04         14.04         8.51 o
   5   6   5          4.46         11.87         5.47 o
   6   6   5        139.35        156.32        13.12 o
   7   6   5          2.27         -1.82         3.55 o
   8   6   5         19.91         23.55         7.57 o
  -9   7   5          2.48          6.70         5.51 o
  -8   7   5         24.89         27.75        10.68 o
  -7   7   5         58.60         48.70        12.42 o
  -6   7   5        272.60        241.13        18.11 o
  -5   7   5         13.37         13.41         4.37 o
  -4   7   5         92.05         73.96         7.69 o
  -3   7   5        823.85        809.51        28.89 o
  -2   7   5       1004.47        940.31        31.61 o
  -1   7   5        829.17        755.84        30.05 o
   0   7   5       1196.26       1202.10        37.38 o
   1   7   5        813.00        760.92        34.31 o
   2   7   5         80.20         65.87        11.81 o
   3   7   5        970.12        933.25        32.17 o
   4   7   5         20.44         23.22        14.90 o
   5   7   5        920.19        923.90        38.07 o
   6   7   5         12.17          8.45         5.97 o
   7   7   5         91.97         94.88         8.33 o
   8   7   5         68.77         59.44        10.19 o
  -8   8   5          5.62         13.59         6.90 o
  -7   8   5        167.72        125.82        17.85 o
  -6   8   5         13.99         12.58         5.56 o
  -5   8   5        356.92        361.36        19.99 o
  -4   8   5          1.49         14.32         5.98 o
  -3   8   5       1178.37       1277.82        43.09 o
  -2   8   5         25.59         11.99         7.73 o
  -1   8   5        668.80        690.98        32.99 o
   0   8   5        180.66        211.12        16.08 o
   1   8   5        602.26        543.81        23.17 o
   2   8   5        326.30        380.69        26.80 o
   3   8   5         36.47         14.30        14.43 o
   4   8   5        164.08        206.10        16.06 o
   5   8   5         24.64          2.94         8.85 o
   6   8   5         94.97         90.81        12.96 o
   7   8   5          3.55         -0.82         5.71 o
  -7   9   5          6.32          0.94         5.79 o
  -6   9   5         53.15         62.87        11.56 o
  -5   9   5          8.98         12.45        10.41 o
  -4   9   5        186.16        225.63        16.10 o
  -3   9   5         61.61         58.42         8.62 o
  -2   9   5         15.98         35.57         7.59 o
  -1   9   5         17.23         28.20         9.03 o
   0   9   5          5.50          6.63        13.11 o
   1   9   5         60.74         98.48        16.27 o
   2   9   5         82.36        113.23        23.38 o
   3   9   5         23.16         60.46        15.12 o
   4   9   5         56.48         67.05        20.85 o
   5   9   5          0.55          3.31         4.48 o
   6   9   5          2.13          0.17         8.98 o
  -5  10   5          0.56         -1.03         5.31 o
  -4  10   5         19.56         30.61        16.73 o
  -3  10   5         32.90         11.84         9.18 o
  -2  10   5         12.93          4.64         6.40 o
  -1  10   5         11.23          1.84         7.30 o
   0  10   5         30.26         31.50        13.29 o
   1  10   5         69.84         63.42        15.68 o
   2  10   5          7.67         -1.06         4.76 o
   3  10   5         12.34         13.19         6.41 o
   4  10   5         35.89         21.90         5.70 o
  -2  11   5         31.42         25.33         8.77 o
  -1  11   5         34.21         58.06         9.70 o
   0  11   5         18.76         19.49         5.93 o
   1  11   5         23.92         21.26         5.77 o
 -11   0   6        123.86        112.79        17.17 o
 -10   0   6         67.64         47.64         8.97 o
  -9   0   6        571.98        581.65        26.59 o
  -8   0   6          7.69         11.55         5.75 o
  -7   0   6       3534.97       3592.03        79.80 o
  -6   0   6         57.80         57.16         6.28 o
  -5   0   6       5432.72       6245.99       237.91 o
  -4   0   6       3435.08       3762.35       147.14 o
  -3   0   6       4168.03       4809.68       182.31 o
  -2   0   6      25245.71      23553.42      2184.02 o
  -1   0   6         50.34         66.69         6.39 o
   0   0   6      17923.92      17090.72       617.80 o
   1   0   6       1711.01       1756.53        71.65 o
   2   0   6      29334.49      24676.46      1281.78 o
   3   0   6         35.75         30.20        19.59 o
   4   0   6       6209.29       5641.66       364.82 o
   5   0   6        216.06        246.88        22.92 o
   6   0   6       2891.46       2990.45       101.97 o
   7   0   6       1184.03       1104.12        49.06 o
   8   0   6       1136.85       1071.39        53.91 o
   9   0   6        782.68        763.25        52.53 o
  10   0   6        321.26        331.71        30.00 o
 -11   1   6         26.18         19.81         4.75 o
 -10   1   6         61.92         60.17         8.01 o
  -9   1   6          2.52          5.14         5.10 o
  -8   1   6        652.18        646.99        18.49 o
  -7   1   6         56.90         73.46         6.22 o
  -6   1   6       1162.95       1220.99        27.01 o
  -5   1   6        188.35        206.53        11.54 o
  -4   1   6       2604.13       2842.85        72.21 o
  -3   1   6       1372.28       1521.79        45.91 o
  -2   1   6       3920.43       4386.04       136.18 o
  -1   1   6       2168.05       2310.25        57.02 o
   0   1   6       3982.77       4084.88       120.22 o
   1   1   6       7601.30       7337.67       200.38 o
   2   1   6        249.55        268.38        12.91 o
   3   1   6       7442.92       7235.82       240.50 o
   4   1   6         48.16         63.60        17.46 o
   5   1   6       3005.18       3022.99        76.49 o
   6   1   6        159.84        155.03        11.96 o
   7   1   6         65.38         79.29         8.81 o
   8   1   6        283.28        241.02        12.67 o
   9   1   6         28.22         26.60         8.15 o
  10   1   6        105.30         87.61        10.12 o
 -11   2   6          5.36          5.19         3.88 o
 -10   2   6          1.34          6.01         4.35 o
  -9   2   6         22.46         28.32         6.34 o
  -8   2   6        360.90        374.38        13.79 o
  -7   2   6         96.46        134.19         9.36 o
  -6   2   6        363.65        431.24        16.67 o
  -5   2   6        343.97        341.79        19.20 o
  -4   2   6       2505.21       2760.17       112.39 o
  -3   2   6         39.20         39.54         7.49 o
  -2   2   6       1093.57       1027.17        54.87 o
  -1   2   6        450.62        428.41        20.46 o
   0   2   6       3825.24       4031.17       128.88 o
   1   2   6         76.79         66.58         8.55 o
   2   2   6       5735.17       5551.10       177.76 o
   3   2   6        131.49        107.71         9.33 o
   4   2   6        737.80        734.46        31.95 o
   5   2   6        256.91        266.03        15.17 o
   6   2   6        251.16        284.29        18.75 o
   7   2   6        589.33        576.81        22.65 o
   8   2   6         19.61         27.36         6.79 o
   9   2   6        131.20        157.12        16.42 o
  10   2   6         23.67         25.56         7.27 o
 -11   3   6          0.33          2.54         4.07 o
 -10   3   6        217.40        211.27        14.29 o
  -9   3   6          1.96          0.65         4.68 o
  -8   3   6       1384.43       1379.66        38.51 o
  -7   3   6         16.47         16.33         7.11 o
  -6   3   6       1910.40       1967.73        38.76 o
  -5   3   6       1538.22       1550.65        33.95 o
  -4   3   6       2296.74       2432.89        88.86 o
  -3   3   6       8074.28       8324.03       309.76 o
  -2   3   6       2961.70       3127.80       101.58 o
  -1   3   6      11623.72      11222.58       309.23 o
   0   3   6        821.03        867.92        31.00 o
   1   3   6       8728.50       7989.60       436.52 o
   2   3   6       2721.93       2698.12       105.02 o
   3   3   6       6513.21       5959.10       237.65 o
   4   3   6       1373.93       1335.75        48.22 o
   5   3   6       2260.44       2266.39        55.92 o
   6   3   6        776.65        782.76        24.61 o
   7   3   6         48.93         52.23         7.44 o
   8   3   6        588.22        548.87        23.54 o
   9   3   6         30.17         20.24         8.23 o
 -10   4   6          4.77          6.05         4.70 o
  -9   4   6        458.26        423.33        23.45 o
  -8   4   6         85.42         82.95        12.23 o
  -7   4   6       1015.09       1008.29        29.31 o
  -6   4   6         30.28         17.68         7.51 o
  -5   4   6        231.07        200.31        10.15 o
  -4   4   6        633.20        556.04        37.84 o
  -3   4   6         43.48         63.33         9.78 o
  -2   4   6       6697.64       6451.16       307.48 o
  -1   4   6        284.11        309.44        18.33 o
   0   4   6        974.07        905.34        40.95 o
   1   4   6        192.24        214.36        14.28 o
   2   4   6       2023.78       1732.64        68.02 o
   3   4   6         24.04         38.21         5.58 o
   4   4   6       1440.09       1333.24        48.90 o
   5   4   6         36.28         37.23         7.97 o
   6   4   6        266.70        284.19        14.43 o
   7   4   6         76.78         76.46         7.95 o
   8   4   6         84.25         75.75        10.07 o
   9   4   6         98.46         76.82        13.82 o
 -10   5   6         63.01         51.02        12.04 o
  -9   5   6         15.83         13.70         6.50 o
  -8   5   6        121.62        115.40        12.98 o
  -7   5   6         48.08         37.31         8.15 o
  -6   5   6         42.21         38.50         6.60 o
  -5   5   6        587.18        558.72        18.73 o
  -4   5   6        197.15        213.91        11.85 o
  -3   5   6       1400.23       1305.59        76.51 o
  -2   5   6        121.33         98.26        11.02 o
  -1   5   6        908.34        910.04        34.95 o
   0   5   6       1101.32       1164.33        52.74 o
   1   5   6         24.27         34.48         7.47 o
   2   5   6        575.38        605.13        39.23 o
   3   5   6         36.95         26.70         5.61 o
   4   5   6       1031.06       1017.61        48.23 o
   5   5   6          3.68          5.76         5.60 o
   6   5   6        292.06        292.63        16.10 o
   7   5   6          4.23         -2.80         6.11 o
   8   5   6         43.25         51.52        10.18 o
   9   5   6          2.65         18.37        11.02 o
  -9   6   6        133.93        101.50        15.86 o
  -8   6   6         41.23         35.69        13.01 o
  -7   6   6         85.22         61.22        11.49 o
  -6   6   6         75.43         49.80        12.00 o
  -5   6   6        291.60        311.33        14.52 o
  -4   6   6       1655.78       1592.04        49.79 o
  -3   6   6        127.72        166.12        12.58 o
  -2   6   6       2669.43       2554.46        67.10 o
  -1   6   6        342.86        339.97        18.09 o
   0   6   6       2048.71       1948.35        60.55 o
   1   6   6         83.28         70.30         9.87 o
   2   6   6       2154.58       2100.40        58.45 o
   3   6   6        463.13        535.04        21.97 o
   4   6   6       1118.71       1095.03        50.34 o
   5   6   6        130.70        178.43        15.96 o
   6   6   6        234.41        211.09        15.32 o
   7   6   6        298.71        316.34        16.59 o
   8   6   6         14.69         11.19         8.22 o
  -9   7   6          0.01         -3.61         4.34 o
  -8   7   6         49.24         46.75        14.49 o
  -7   7   6          1.22          5.89         8.03 o
  -6   7   6         77.93         66.09         8.99 o
  -5   7   6          6.52         -4.56         4.56 o
  -4   7   6        185.97        239.28        13.46 o
  -3   7   6         25.04         33.28         9.12 o
  -2   7   6         86.85         67.74         9.12 o
  -1   7   6        301.41        410.18        26.71 o
   0   7   6        158.23        191.80        13.27 o
   1   7   6        284.81        345.19        22.02 o
   2   7   6         90.42        134.61        11.90 o
   3   7   6        268.75        363.56        23.67 o
   4   7   6          0.57          0.32        11.45 o
   5   7   6         48.16         44.52         8.62 o
   6   7   6          5.03         11.18         6.27 o
   7   7   6         14.03          6.61         5.62 o
  -8   8   6          8.07          7.33        10.41 o
  -7   8   6         39.09         28.31         8.50 o
  -6   8   6          4.03          7.26         8.16 o
  -5   8   6          2.38         18.73         8.45 o
  -4   8   6         39.40         11.13         8.64 o
  -3   8   6         48.31         40.11         6.88 o
  -2   8   6         10.23         10.45         7.54 o
  -1   8   6         31.31         16.69        10.14 o
   0   8   6         31.64         34.25         9.29 o
   1   8   6         11.65         31.65         9.79 o
   2   8   6         59.07         45.18        12.84 o
   3   8   6        122.27        128.52        29.14 o
   4   8   6         69.27         53.05        16.37 o
   5   8   6          1.25          3.87         4.36 o
   6   8   6         21.88         17.62         7.34 o
  -7   9   6          0.41          1.22         9.79 o
  -6   9   6         42.18         44.72        10.39 o
  -5   9   6         26.53          7.66         5.36 o
  -4   9   6         40.48         41.41         8.77 o
  -3   9   6          9.07         21.09         8.30 o
  -2   9   6         16.96         16.55         6.95 o
  -1   9   6         62.07        118.74        23.52 o
   0   9   6          1.32          5.16        10.62 o
   1   9   6         18.49         12.59         9.59 o
   2   9   6          0.29         -0.48         9.09 o
   3   9   6         82.62         69.22        17.65 o
   4   9   6          8.97         14.03        15.96 o
   5   9   6          4.67         11.92         5.29 o
  -5  10   6         33.93         31.02        13.06 o
  -4  10   6         17.21          9.96         5.51 o
  -3  10   6         34.62         33.87        10.56 o
  -2  10   6         26.27         31.54         9.85 o
  -1  10   6          0.78          2.37         5.69 o
   0  10   6        122.67        163.43        20.05 o
   1  10   6          0.39         -3.67        15.92 o
   2  10   6          7.44         23.46         8.99 o
   3  10   6          0.06          1.18         7.06 o
   4  10   6          3.73          0.36         6.36 o
  -1  11   6          9.74          2.38         6.12 o
   0  11   6          2.39          0.78         6.93 o
 -11   1   7          3.02          0.38         3.49 o
 -10   1   7         31.57         25.49         5.01 o
  -9   1   7        399.87        434.53        23.95 o
  -8   1   7        252.16        256.71        12.00 o
  -7   1   7       1239.09       1364.92        29.57 o
  -6   1   7        169.08        249.40        10.34 o
  -5   1   7       6660.77       7376.65       176.03 o
  -4   1   7        106.43        146.93         8.58 o
  -3   1   7       8710.53       9562.21       289.44 o
  -2   1   7       5392.52       6286.51       192.71 o
  -1   1   7      17830.29      17513.78       446.82 o
   0   1   7        734.72        691.46        29.39 o
   1   1   7       8569.36       8203.25       251.39 o
   2   1   7       2019.38       1957.36        76.06 o
   3   1   7       4989.83       4833.26       207.18 o
   4   1   7       3825.48       3629.71       104.45 o
   5   1   7       1011.94       1094.02        37.10 o
   6   1   7       1954.49       1987.15        53.68 o
   7   1   7        576.55        630.69        25.18 o
   8   1   7        846.35        822.49        27.45 o
   9   1   7         47.31         40.75         9.38 o
  10   1   7        139.02        131.97        12.90 o
 -11   2   7         58.13         49.95         7.49 o
 -10   2   7         30.67         28.99         5.98 o
  -9   2   7        170.80        183.65        11.80 o
  -8   2   7        220.16        249.54        11.78 o
  -7   2   7        269.67        263.81        16.21 o
  -6   2   7       1135.00       1124.48        26.71 o
  -5   2   7         39.91         52.66        13.09 o
  -4   2   7       3477.28       3636.56       144.55 o
  -3   2   7        274.41        301.41        20.43 o
  -2   2   7      10321.00      10207.24       306.12 o
  -1   2   7         94.20        169.75        16.25 o
   0   2   7       7804.56       7328.01       261.96 o
   1   2   7         96.90         92.77         8.07 o
   2   2   7       9525.62       8909.89       241.76 o
   3   2   7       1734.18       1536.85        72.77 o
   4   2   7       2468.73       2375.37        98.99 o
   5   2   7       3489.51       3481.20        85.50 o
   6   2   7        569.10        588.35        23.71 o
   7   2   7       3050.11       2901.52        70.89 o
   8   2   7          5.15          2.20         5.35 o
   9   2   7        896.12        855.09        35.16 o
 -11   3   7         22.28         19.19         8.72 o
 -10   3   7          3.38         -1.49         5.65 o
  -9   3   7          4.65          5.54         5.74 o
  -8   3   7         24.79         32.50         6.84 o
  -7   3   7          0.49          2.42         5.17 o
  -6   3   7         68.59         79.62         7.31 o
  -5   3   7        215.01        205.76        12.51 o
  -4   3   7        145.83        172.07        16.73 o
  -3   3   7        158.77        165.52        14.86 o
  -2   3   7        298.23        348.68        18.85 o
  -1   3   7       1007.28       1011.44        31.52 o
   0   3   7        185.69        187.82        16.01 o
   1   3   7        950.42        904.30        42.71 o
   2   3   7          3.15         10.22         6.13 o
   3   3   7        261.58        258.64        15.10 o
   4   3   7         26.13         11.55         7.09 o
   5   3   7        387.80        409.34        19.69 o
   6   3   7         51.79         49.70         7.33 o
   7   3   7          4.21         22.47         6.49 o
   8   3   7          6.27          0.88         6.03 o
   9   3   7         41.15         25.38         8.41 o
 -10   4   7         20.04         20.99         6.01 o
  -9   4   7         78.61         85.01        11.89 o
  -8   4   7         67.54         66.47         9.54 o
  -7   4   7        272.78        282.00        14.69 o
  -6   4   7        953.01        985.09        32.15 o
  -5   4   7         20.45          7.22         5.74 o
  -4   4   7       2766.55       2662.71        61.42 o
  -3   4   7        157.63        140.00        14.57 o
  -2   4   7       2787.21       2931.49        99.25 o
  -1   4   7        728.16        748.39        29.72 o
   0   4   7       5040.83       4775.75       190.30 o
   1   4   7       5693.87       5598.74       185.44 o
   2   4   7       2084.96       1955.07        56.15 o
   3   4   7       3231.35       3266.84        87.91 o
   4   4   7       1103.10       1050.17        38.64 o
   5   4   7       1819.15       1915.80        69.11 o
   6   4   7         22.71         17.35         6.04 o
   7   4   7       1031.93       1116.58        39.24 o
   8   4   7         21.97         14.89        16.02 o
   9   4   7        284.50        294.88        27.34 o
 -10   5   7         54.01         44.13         8.68 o
  -9   5   7         66.93         38.64        11.55 o
  -8   5   7        174.45        193.18        15.83 o
  -7   5   7        503.42        405.53        20.76 o
  -6   5   7        151.43        177.29        11.02 o
  -5   5   7       1872.85       1776.58        45.45 o
  -4   5   7         20.97         21.58         6.82 o
  -3   5   7       5057.30       4830.07       122.40 o
  -2   5   7         78.22         55.83         7.40 o
  -1   5   7       2734.98       2621.33        67.38 o
   0   5   7        627.80        646.32        25.92 o
   1   5   7       2771.89       2430.36        62.39 o
   2   5   7        739.56        764.88        30.80 o
   3   5   7       1892.54       1803.18        52.26 o
   4   5   7       1447.82       1530.73        48.36 o
   5   5   7        829.90        791.10        33.91 o
   6   5   7        633.51        683.51        32.97 o
   7   5   7         23.26         17.69        10.43 o
   8   5   7        699.28        674.77        32.10 o
  -9   6   7          8.54          2.65        10.41 o
  -8   6   7         58.85         44.12        16.65 o
  -7   6   7         24.40         19.62         8.14 o
  -6   6   7         27.17          7.95         5.19 o
  -5   6   7         23.10         21.01         5.30 o
  -4   6   7          1.92         12.57         5.33 o
  -3   6   7        146.22        126.89        13.87 o
  -2   6   7       1080.08       1061.68        36.32 o
  -1   6   7         82.58         87.16         9.42 o
   0   6   7        771.80        824.26        29.95 o
   1   6   7        344.73        322.81        18.96 o
   2   6   7        575.57        622.65        27.20 o
   3   6   7         33.13         29.98        10.96 o
   4   6   7         18.73          7.98        10.90 o
   5   6   7        288.68        319.49        24.73 o
   6   6   7         95.76         77.48        10.05 o
   7   6   7         43.11         44.50         6.18 o
   8   6   7          6.45        -10.61        10.61 o
  -9   7   7         24.43          9.36        11.84 o
  -8   7   7         11.96          7.35         4.75 o
  -7   7   7         52.97         47.18        11.97 o
  -6   7   7         64.63         57.85        11.78 o
  -5   7   7         46.07         44.83         7.82 o
  -4   7   7         31.91         21.36         6.94 o
  -3   7   7        330.05        329.30        17.21 o
  -2   7   7         80.95        108.29        12.39 o
  -1   7   7         67.99         82.98        11.20 o
   0   7   7          6.90          1.12         6.33 o
   1   7   7        109.62         51.20        13.00 o
   2   7   7        248.78        234.12        17.72 o
   3   7   7        263.09        263.50        29.37 o
   4   7   7        103.42        112.00        15.43 o
   5   7   7         23.70         33.55        15.73 o
   6   7   7         32.18         30.54         6.48 o
   7   7   7          4.79          0.93         6.42 o
  -8   8   7          1.37          9.93        10.61 o
  -7   8   7          5.32          8.10         8.16 o
  -6   8   7         11.88         16.10         5.23 o
  -5   8   7         45.02         22.66         6.22 o
  -4   8   7         64.24         64.83        10.24 o
  -3   8   7        197.43        178.33        15.23 o
  -2   8   7         81.19         88.14        11.57 o
  -1   8   7         94.83         92.65        17.06 o
   0   8   7         67.24         66.50        12.32 o
   1   8   7         55.50         59.14        10.51 o
   2   8   7         23.03         28.35        10.77 o
   3   8   7         14.54         30.23         9.95 o
   4   8   7         20.83          2.85         6.36 o
   5   8   7        116.68        163.41        14.74 o
   6   8   7         26.69         13.97         4.40 o
  -6   9   7         16.97         33.92         8.82 o
  -5   9   7          0.42          5.24         7.13 o
  -4   9   7         67.63         81.24        14.67 o
  -3   9   7        117.99         69.85        11.77 o
  -2   9   7          0.64         -0.37         5.27 o
  -1   9   7         24.70         36.50        13.43 o
   0   9   7         69.59         88.74        21.35 o
   1   9   7         45.83         77.24        27.15 o
   2   9   7         26.54         -2.36         8.10 o
   3   9   7          1.34         -5.08         5.08 o
   4   9   7         12.68         47.02        15.64 o
   5   9   7          2.19          9.22         4.36 o
  -5  10   7          0.01         20.41        12.65 o
  -4  10   7          0.67         -3.64         5.19 o
  -3  10   7          4.73         -2.63         9.85 o
  -2  10   7         32.48         40.81         8.17 o
  -1  10   7          2.91          7.09         7.00 o
   0  10   7         19.70         59.00        16.55 o
   1  10   7         32.34         46.84        11.02 o
   2  10   7          2.00         -5.36         6.19 o
   3  10   7          7.03         11.92         5.89 o
 -11   0   8          3.01          1.72         7.64 o
 -10   0   8        235.28        227.87        15.99 o
  -9   0   8          4.95         -0.20         5.49 o
  -8   0   8       1647.09       1743.57        55.83 o
  -7   0   8        334.47        356.76        17.00 o
  -6   0   8       6833.20       7211.91       178.95 o
  -5   0   8        777.56        957.85        52.46 o
  -4   0   8      10540.12      11564.89       426.32 o
  -3   0   8       4146.28       5043.48       191.87 o
  -2   0   8      18390.81      18728.10      1225.25 o
  -1   0   8       4811.10       5043.54       191.85 o
   0   0   8       5684.21       6188.57       369.27 o
   1   0   8      21678.43      17551.03      1404.19 o
   2   0   8       3719.62       4070.98       249.32 o
   3   0   8       7750.05       7308.66       442.77 o
   4   0   8        156.71        151.00        57.54 o
   5   0   8       7465.94       7143.58       246.89 o
   6   0   8        173.81        151.36        17.74 o
   7   0   8       1240.05       1228.98        53.95 o
   8   0   8         94.11         60.85        15.48 o
   9   0   8        256.45        226.89        24.61 o
 -11   1   8         28.68         20.70         4.26 o
 -10   1   8         35.81         37.26         6.93 o
  -9   1   8         78.98         82.38         7.24 o
  -8   1   8         91.73        100.17         7.68 o
  -7   1   8         74.72         58.28         5.61 o
  -6   1   8        629.74        741.96        18.96 o
  -5   1   8        532.39        561.58        27.86 o
  -4   1   8         42.15         55.33         8.20 o
  -3   1   8        302.72        312.22        17.52 o
  -2   1   8        109.23        102.41        13.94 o
  -1   1   8        694.09        664.60        26.26 o
   0   1   8       3680.03       3561.26       125.65 o
   1   1   8        212.70        177.01        16.27 o
   2   1   8       4603.88       4601.60       196.64 o
   3   1   8         60.83         53.40        20.41 o
   4   1   8       3237.82       3060.52       104.41 o
   5   1   8          4.26         -2.96         9.85 o
   6   1   8       1350.40       1370.83        42.00 o
   7   1   8          4.02         -2.63         9.27 o
   8   1   8        546.79        475.98        18.76 o
   9   1   8          7.23          8.20         6.11 o
 -11   2   8          6.30         13.56         4.40 o
 -10   2   8         37.83         37.03         6.80 o
  -9   2   8          0.50          5.86         7.11 o
  -8   2   8        229.66        247.06        14.10 o
  -7   2   8          4.22         12.35         4.57 o
  -6   2   8       1126.34       1286.32        28.85 o
  -5   2   8         18.26         32.61         8.58 o
  -4   2   8        611.36        737.98        39.91 o
  -3   2   8         19.43         15.06         6.04 o
  -2   2   8       4802.44       5599.73       212.42 o
  -1   2   8       1543.19       1604.65        50.67 o
   0   2   8        965.44       1032.28        36.02 o
   1   2   8       3996.33       3916.12       113.05 o
   2   2   8       1643.55       1716.57        58.00 o
   3   2   8       2278.46       1984.67       185.49 o
   4   2   8          0.04          8.21        11.15 o
   5   2   8       1511.52       1494.04        47.08 o
   6   2   8          3.84          5.06         4.99 o
   7   2   8        184.02        204.20        17.30 o
   8   2   8         37.12         32.26         5.16 o
   9   2   8        137.23        139.76        14.18 o
 -11   3   8         13.32          7.85         4.53 o
 -10   3   8          8.13          7.72         7.31 o
  -9   3   8        245.72        262.86        15.64 o
  -8   3   8          1.67          6.31         5.91 o
  -7   3   8        407.20        425.90        19.55 o
  -6   3   8        148.42        150.48        10.03 o
  -5   3   8       3610.04       3663.14        70.30 o
  -4   3   8        353.35        381.93        76.75 o
  -3   3   8       4812.21       4961.69       192.02 o
  -2   3   8        572.12        460.63        26.06 o
  -1   3   8       5599.99       5651.83       181.18 o
   0   3   8       5164.06       4808.27       118.81 o
   1   3   8       5636.81       5262.19       259.81 o
   2   3   8      10670.28       9196.09       417.43 o
   3   3   8       1403.93       1406.49        61.74 o
   4   3   8       7290.66       6998.78       203.48 o
   5   3   8         51.79         55.53         8.77 o
   6   3   8       4153.50       4272.77        95.87 o
   7   3   8         78.85         65.65         8.49 o
   8   3   8       1268.84       1183.73        40.49 o
   9   3   8         42.99         28.96         8.05 o
 -10   4   8         35.86         15.90         8.60 o
  -9   4   8         27.63         25.55         7.20 o
  -8   4   8         90.87         84.88        10.40 o
  -7   4   8          0.91         16.58         6.86 o
  -6   4   8        265.66        254.39        15.16 o
  -5   4   8          7.69          4.36         5.88 o
  -4   4   8       3687.48       3646.58        78.34 o
  -3   4   8         33.10         21.77         8.02 o
  -2   4   8       3802.20       3629.91       183.12 o
  -1   4   8        103.92         94.29         9.74 o
   0   4   8       3292.55       3042.33       109.79 o
   1   4   8       2763.04       2581.50        97.96 o
   2   4   8        435.85        383.74        21.67 o
   3   4   8       1638.51       1590.35        47.93 o
   4   4   8         62.03         63.16        10.31 o
   5   4   8       1115.36       1094.57        40.72 o
   6   4   8         11.49         17.54         5.23 o
   7   4   8        703.69        668.06        23.49 o
   8   4   8         36.72         28.92         8.93 o
   9   4   8         79.02         91.49        31.63 o
 -10   5   8         27.79         15.80         6.08 o
  -9   5   8         19.27          2.41         9.82 o
  -8   5   8          0.24         -3.14         6.77 o
  -7   5   8         22.12          3.65         8.97 o
  -6   5   8        131.11        111.85         9.39 o
  -5   5   8         52.77         57.68         7.80 o
  -4   5   8        309.56        281.28        14.63 o
  -3   5   8        825.94        877.05        30.61 o
  -2   5   8        195.70        188.72        13.28 o
  -1   5   8        571.38        551.32        23.51 o
   0   5   8        249.94        219.38        15.02 o
   1   5   8        432.93        423.00        20.79 o
   2   5   8        873.06        829.75        31.64 o
   3   5   8          0.63          6.71         7.44 o
   4   5   8         22.69         31.25        11.67 o
   5   5   8         10.71          4.97        13.19 o
   6   5   8        139.33        193.25        12.80 o
   7   5   8         71.88         68.36         7.53 o
   8   5   8         12.15          9.93        10.66 o
  -9   6   8         21.59         14.28         9.79 o
  -8   6   8        107.54         76.44        14.17 o
  -7   6   8          5.28         10.27         6.13 o
  -6   6   8        223.10        196.56        14.23 o
  -5   6   8        167.54        138.25        11.56 o
  -4   6   8        903.41        942.90        32.08 o
  -3   6   8         31.72         49.47         9.15 o
  -2   6   8       1571.66       1604.86        57.68 o
  -1   6   8        643.59        608.80        26.32 o
   0   6   8        997.27        971.30        40.07 o
   1   6   8       1200.16       1216.78        44.50 o
   2   6   8        953.21        865.39        39.62 o
   3   6   8       1818.75       1922.82        69.73 o
   4   6   8        376.54        317.49        23.82 o
   5   6   8        551.56        663.55        30.96 o
   6   6   8         22.52         40.96         7.67 o
   7   6   8        413.56        431.78        35.26 o
   8   6   8          1.86          9.79        15.92 o
  -8   7   8          3.40          2.11         6.13 o
  -7   7   8        213.45        206.89        18.05 o
  -6   7   8         13.79         11.29         7.02 o
  -5   7   8        743.69        699.11        36.23 o
  -4   7   8         62.05         57.07         7.99 o
  -3   7   8        542.27        571.23        25.27 o
  -2   7   8         16.19         16.36         9.02 o
  -1   7   8        804.90        887.07        37.49 o
   0   7   8        248.99        277.66        18.70 o
   1   7   8        628.63        711.55        35.08 o
   2   7   8        559.15        655.97        43.08 o
   3   7   8        167.20        189.05        21.04 o
   4   7   8        563.69        673.81        37.67 o
   5   7   8         16.67          1.73         4.77 o
   6   7   8        142.72        157.56        12.01 o
   7   7   8          0.02          6.81         6.98 o
  -7   8   8          0.21          2.36         6.56 o
  -6   8   8         11.53          7.11         7.96 o
  -5   8   8        164.49        132.78        26.01 o
  -4   8   8         21.73         18.89         7.89 o
  -3   8   8          1.58         -3.71         5.44 o
  -2   8   8          8.28         10.04        12.00 o
  -1   8   8         84.90         76.60        16.72 o
   0   8   8         47.74         49.39        14.50 o
   1   8   8          5.37          9.41         9.87 o
   2   8   8          5.42         -1.73        11.86 o
   3   8   8         44.78         36.03        10.50 o
   4   8   8         47.52         40.31         7.69 o
   5   8   8         90.66        129.46        11.54 o
   6   8   8         67.82         58.75        10.00 o
  -6   9   8          0.95         13.27         8.77 o
  -5   9   8          7.43          7.15         4.91 o
  -4   9   8         17.86         12.90         6.01 o
  -3   9   8         43.48         34.75         8.48 o
  -2   9   8        100.38         78.04        17.05 o
  -1   9   8         99.05         70.19        15.97 o
   0   9   8        155.32        181.25        23.64 o
   1   9   8         19.26         33.03        15.00 o
   2   9   8        228.02        206.45        49.97 o
   3   9   8          0.35          8.88         7.13 o
   4   9   8         25.28         42.88        20.78 o
   5   9   8          3.32          8.32         4.61 o
  -4  10   8          8.01          1.93         6.94 o
  -3  10   8          3.48         -6.08         6.08 o
  -2  10   8         13.34          6.63         6.48 o
  -1  10   8          0.32          2.50         6.24 o
   0  10   8         88.31        112.33        19.45 o
   1  10   8          7.40          4.60         9.93 o
   2  10   8         58.85         59.08         9.15 o
   3  10   8          5.55         17.24         7.25 o
 -11   1   9         88.96         65.09         7.95 o
 -10   1   9         21.03         19.56         4.39 o
  -9   1   9        783.65        790.19        22.39 o
  -8   1   9        189.37        170.18        10.47 o
  -7   1   9       2100.39       2211.31        53.19 o
  -6   1   9         53.20         74.39         6.63 o
  -5   1   9       4494.38       4702.78        99.74 o
  -4   1   9       1402.46       1565.30        58.51 o
  -3   1   9       6281.48       7171.77       221.60 o
  -2   1   9       8372.62       9070.76       275.62 o
  -1   1   9       1633.92       1856.12        55.03 o
   0   1   9      15781.87      14556.06       377.30 o
   1   1   9        173.03        176.82        13.08 o
   2   1   9       9007.87       8745.37       348.29 o
   3   1   9        853.75        883.83        42.80 o
   4   1   9       4500.29       4333.50       124.84 o
   5   1   9        563.29        500.64        45.02 o
   6   1   9        642.45        704.86        27.63 o
   7   1   9        901.46        839.52        30.94 o
   8   1   9        159.49        172.69        15.08 o
   9   1   9        144.61        107.61        12.74 o
 -11   2   9          0.62          0.90         3.26 o
 -10   2   9        310.11        283.21        16.42 o
  -9   2   9         28.99         25.93         5.87 o
  -8   2   9        638.75        649.89        19.71 o
  -7   2   9        193.97        215.68        11.23 o
  -6   2   9        928.24       1017.25        29.50 o
  -5   2   9       1968.08       2010.22        44.81 o
  -4   2   9       1781.27       1717.88        77.81 o
  -3   2   9       5522.52       5961.81       227.58 o
  -2   2   9       1513.63       1586.46        69.96 o
  -1   2   9       6099.06       5836.60       158.73 o
   0   2   9         62.24         76.00         8.20 o
   1   2   9      13484.23      12150.30       321.90 o
   2   2   9         29.66         65.86        16.73 o
   3   2   9       6332.30       5747.21       174.83 o
   4   2   9         41.13         48.90        11.32 o
   5   2   9       2134.90       2126.95        73.28 o
   6   2   9        263.30        240.52        18.42 o
   7   2   9        714.95        691.63        27.16 o
   8   2   9        184.90        153.30        10.52 o
   9   2   9        115.44        121.32        13.44 o
 -11   3   9          0.62          6.76         5.33 o
 -10   3   9         10.81         15.76         7.93 o
  -9   3   9          1.78          1.68         4.79 o
  -8   3   9         13.71          9.81         5.36 o
  -7   3   9         43.06         34.72         5.94 o
  -6   3   9          6.65         21.92         9.03 o
  -5   3   9        683.41        653.60        21.69 o
  -4   3   9        672.38        749.47        29.89 o
  -3   3   9        848.36        900.64        63.26 o
  -2   3   9          8.90          6.36         4.18 o
  -1   3   9        390.93        548.19        30.78 o
   0   3   9          2.43          6.32         4.86 o
   1   3   9         91.49        104.73        11.57 o
   2   3   9       1030.04        910.99        30.14 o
   3   3   9          2.94         19.66         7.46 o
   4   3   9         12.92         13.75         8.06 o
   5   3   9         35.43         45.53         9.11 o
   6   3   9          7.67         13.49        13.38 o
   7   3   9          1.33          1.01         5.69 o
   8   3   9          5.31          6.23         5.13 o
   9   3   9          6.45         27.02         9.87 o
 -10   4   9          5.62          3.36         6.52 o
  -9   4   9          0.66         -1.67         4.78 o
  -8   4   9        105.44        108.39        13.08 o
  -7   4   9         96.50        109.21        17.78 o
  -6   4   9        182.52        195.69        12.91 o
  -5   4   9        256.11        246.96        11.93 o
  -4   4   9       2809.26       2880.68        59.94 o
  -3   4   9       1367.74       1336.73        52.70 o
  -2   4   9        462.81        527.74        38.65 o
  -1   4   9       2645.78       2519.25        81.28 o
   0   4   9         54.59         63.38        10.79 o
   1   4   9       3837.38       3615.47        85.75 o
   2   4   9         33.72         16.53         6.81 o
   3   4   9       2476.47       2357.31        76.86 o
   4   4   9        176.77        157.04        14.99 o
   5   4   9        363.11        379.11        19.53 o
   6   4   9        183.02        202.32        13.98 o
   7   4   9        400.64        441.16        20.04 o
   8   4   9        209.70        221.60        20.75 o
 -10   5   9          2.03         18.37         8.98 o
  -9   5   9         85.64         74.14        13.31 o
  -8   5   9          6.81         16.17         7.78 o
  -7   5   9        270.80        307.72        27.43 o
  -6   5   9        133.76        114.54        10.34 o
  -5   5   9       1234.29       1271.40        35.24 o
  -4   5   9         82.33         73.56         8.43 o
  -3   5   9       1513.51       1525.46        49.03 o
  -2   5   9        392.69        337.79        22.93 o
  -1   5   9        387.62        400.18        22.58 o
   0   5   9       2573.83       2417.59        70.58 o
   1   5   9         57.39         42.56         9.05 o
   2   5   9       3811.35       3788.93       101.10 o
   3   5   9        196.70        153.93        19.77 o
   4   5   9        894.25        949.95        34.31 o
   5   5   9          7.16         14.56        15.30 o
   6   5   9        284.01        308.36        16.29 o
   7   5   9         50.59         61.00        12.26 o
   8   5   9         71.56         81.22        24.08 o
  -9   6   9         16.29         10.54         6.62 o
  -8   6   9         24.64          5.66         6.88 o
  -7   6   9        292.04        294.89        25.22 o
  -6   6   9        170.41        153.63        20.04 o
  -5   6   9        180.97        203.72        15.38 o
  -4   6   9          7.53          7.20         4.95 o
  -3   6   9          9.15          9.32         6.71 o
  -2   6   9        723.05        710.69        38.67 o
  -1   6   9          1.11         18.69        13.61 o
   0   6   9        142.13        163.13        14.27 o
   1   6   9         20.27         49.45        11.28 o
   2   6   9        298.01        309.90        22.31 o
   3   6   9          4.35         -9.87        10.85 o
   4   6   9        173.92        195.84        20.56 o
   5   6   9        206.90        193.11        16.11 o
   6   6   9         52.09         41.16         7.75 o
   7   6   9         28.58         24.20        10.91 o
  -8   7   9          1.60          4.08         6.35 o
  -7   7   9         53.17         47.00         9.70 o
  -6   7   9        133.81        113.98        17.73 o
  -5   7   9        252.99        291.83        18.61 o
  -4   7   9        805.83        753.91        31.54 o
  -3   7   9        140.60        115.61        18.83 o
  -2   7   9        488.19        439.90        37.88 o
  -1   7   9          9.71          3.56         7.70 o
   0   7   9       1042.13       1003.83        38.74 o
   1   7   9        154.75        187.96        19.14 o
   2   7   9        199.41        193.96        26.68 o
   3   7   9          3.77          7.61         9.04 o
   4   7   9         26.05         19.39         9.61 o
   5   7   9        246.25        289.62        18.51 o
   6   7   9         54.81         34.86         6.00 o
  -7   8   9          9.05         19.57         7.55 o
  -6   8   9        123.99        167.11        19.44 o
  -5   8   9         30.50         26.06         7.91 o
  -4   8   9        212.53        240.70        31.27 o
  -3   8   9        357.19        342.14        25.03 o
  -2   8   9        293.51        274.66        31.73 o
  -1   8   9        564.93        618.92        55.46 o
   0   8   9         42.50         42.45        12.64 o
   1   8   9        613.44        673.41        57.36 o
   2   8   9          3.21         24.19        13.96 o
   3   8   9        328.65        304.63        28.23 o
   4   8   9        148.01        200.79        14.66 o
   5   8   9        127.47         90.98        18.97 o
  -6   9   9          0.17          0.82         8.57 o
  -5   9   9         10.80         16.29         9.90 o
  -4   9   9          1.61          7.12         8.13 o
  -3   9   9          1.11         12.86         8.13 o
  -2   9   9         65.99         80.09        14.91 o
  -1   9   9          1.75         -5.59        12.04 o
   0   9   9         19.03         27.55        10.10 o
   1   9   9          1.77        -10.45        13.47 o
   2   9   9         19.52         47.38        10.71 o
   3   9   9          2.68          1.24         4.95 o
   4   9   9         44.72         51.36         7.99 o
  -4  10   9          6.46          4.67         5.03 o
  -3  10   9        113.37         72.10        13.96 o
  -2  10   9          0.00         -1.51         4.94 o
  -1  10   9        100.04         66.60        11.43 o
   0  10   9          2.01          4.77        10.31 o
   1  10   9         45.86         52.99        15.29 o
   2  10   9         14.73         54.01        13.42 o
 -10   0  10        442.34        419.57        19.26 o
  -9   0  10         11.73         13.79         5.65 o
  -8   0  10        415.14        452.45        24.11 o
  -7   0  10         49.48         53.09         8.61 o
  -6   0  10       1443.85       1443.66        40.34 o
  -5   0  10       1735.43       1924.97        58.00 o
  -4   0  10        318.10        355.84        29.79 o
  -3   0  10      10815.10      12665.40       991.42 o
  -2   0  10       2610.89       2808.38       170.59 o
  -1   0  10      14022.64      14490.43       531.92 o
   0   0  10        428.68        392.52        25.48 o
   1   0  10      15582.29      15160.08       799.42 o
   2   0  10       2180.56       2089.36       153.45 o
   3   0  10       6808.20       6728.65       288.33 o
   4   0  10       4394.04       4025.84       156.64 o
   5   0  10       1924.06       1980.52       111.90 o
   6   0  10       2995.29       2941.47       107.14 o
   7   0  10         96.83        110.32        14.75 o
   8   0  10       1532.22       1443.97        78.34 o
   9   0  10          6.60         18.61        11.02 o
 -11   1  10         27.33          8.98         9.39 o
 -10   1  10          4.98         13.57         4.33 o
  -9   1  10        425.45        422.03        15.29 o
  -8   1  10        229.80        256.91        11.96 o
  -7   1  10        444.41        446.32        17.28 o
  -6   1  10       1492.46       1618.47        32.56 o
  -5   1  10        893.66        966.58        27.02 o
  -4   1  10       4258.95       4790.44       154.41 o
  -3   1  10         28.21         36.53         6.97 o
  -2   1  10       6092.37       6557.95       222.32 o
  -1   1  10        177.39        189.00        10.40 o
   0   1  10       4119.65       4129.24       116.03 o
   1   1  10         38.87         37.60        10.40 o
   2   1  10       2743.42       2712.88       132.14 o
   3   1  10        126.09        107.35        15.47 o
   4   1  10       1222.27       1220.20        50.46 o
   5   1  10        326.80        301.46        22.63 o
   6   1  10        190.90        206.68        14.96 o
   7   1  10        523.73        508.88        22.76 o
   8   1  10         18.89         24.35         7.33 o
   9   1  10        208.40        194.68        16.11 o
 -11   2  10          0.23          4.93         4.60 o
 -10   2  10         45.08         36.04         6.35 o
  -9   2  10          2.34         12.11         4.87 o
  -8   2  10          1.78          2.40         5.17 o
  -7   2  10         56.54         70.39         7.21 o
  -6   2  10         70.49         87.00        10.69 o
  -5   2  10        600.24        669.26        20.07 o
  -4   2  10         65.06         82.31         8.40 o
  -3   2  10       1215.75       1494.52        68.22 o
  -2   2  10         61.12         60.17        12.24 o
  -1   2  10         74.62        102.93         9.19 o
   0   2  10        274.80        307.54        16.81 o
   1   2  10        224.03        241.53        15.99 o
   2   2  10        647.56        616.47        29.55 o
   3   2  10        145.02        160.23        17.80 o
   4   2  10         91.34         94.58        19.64 o
   5   2  10        156.56        198.87        19.07 o
   6   2  10        222.58        242.55        17.65 o
   7   2  10          2.01          0.17         4.41 o
   8   2  10        126.61        110.14         7.96 o
   9   2  10         15.64         19.14         6.98 o
 -10   3  10         65.96         53.39         8.24 o
  -9   3  10        292.97        336.64        16.67 o
  -8   3  10        312.97        353.20        20.15 o
  -7   3  10        145.33        139.77         9.68 o
  -6   3  10       1739.58       1740.75        53.30 o
  -5   3  10        137.89        152.93         9.53 o
  -4   3  10       2760.12       2649.97        75.67 o
  -3   3  10         70.10         70.10         9.04 o
  -2   3  10       6379.21       6513.57       250.33 o
  -1   3  10        746.05        821.95        33.15 o
   0   3  10       5485.20       5374.97       174.15 o
   1   3  10        812.08        717.75        30.80 o
   2   3  10       3816.90       3548.12        85.70 o
   3   3  10        928.82        936.45        38.67 o
   4   3  10       1162.80       1238.41        49.13 o
   5   3  10       1406.88       1436.70        47.73 o
   6   3  10        160.62        208.46        18.62 o
   7   3  10        805.50        822.66        31.26 o
   8   3  10         57.91         56.53        10.96 o
 -10   4  10         30.73         16.45         5.45 o
  -9   4  10          1.28          7.26         5.00 o
  -8   4  10        192.31        202.13        23.75 o
  -7   4  10          7.73         23.51         7.22 o
  -6   4  10        161.59        129.27        11.09 o
  -5   4  10        259.22        229.94        11.68 o
  -4   4  10         24.09         38.54         5.78 o
  -3   4  10       1189.59       1100.80        37.07 o
  -2   4  10         24.73         12.38         6.23 o
  -1   4  10       3442.45       3341.00       103.75 o
   0   4  10          2.14          1.63         5.95 o
   1   4  10       1938.89       1909.77        53.52 o
   2   4  10        102.52        111.10        16.64 o
   3   4  10        652.08        657.49        36.65 o
   4   4  10        470.45        513.50        31.50 o
   5   4  10        139.71        127.17        12.17 o
   6   4  10        360.61        389.99        18.47 o
   7   4  10         64.45         55.84         7.48 o
   8   4  10        199.20        181.11        22.55 o
 -10   5  10         22.28         16.16         5.69 o
  -9   5  10          0.09          0.85         4.87 o
  -8   5  10          4.50          5.20         5.63 o
  -7   5  10          0.23          5.59         6.56 o
  -6   5  10        169.30        206.24        15.59 o
  -5   5  10        274.48        251.33        18.81 o
  -4   5  10         47.64         37.95         7.50 o
  -3   5  10         56.18         48.17        11.71 o
  -2   5  10        244.64        219.65        21.76 o
  -1   5  10        969.29        980.31        37.63 o
   0   5  10         87.57         96.70        13.11 o
   1   5  10        710.38        699.49        36.72 o
   2   5  10        129.67        112.84        12.84 o
   3   5  10        349.56        372.05        25.73 o
   4   5  10         25.91         30.66        15.06 o
   5   5  10        788.13        788.13        30.50 o
   6   5  10          0.16          4.38         6.39 o
   7   5  10         61.19         48.23         6.74 o
  -9   6  10         12.09          9.72         5.19 o
  -8   6  10         22.13         21.57         8.02 o
  -7   6  10         46.27         40.01        11.84 o
  -6   6  10         20.64         27.87         8.94 o
  -5   6  10        633.47        591.97        23.93 o
  -4   6  10         65.60         81.80         9.30 o
  -3   6  10        321.06        298.62        18.29 o
  -2   6  10        247.12        243.01        18.50 o
  -1   6  10        271.77        263.67        18.48 o
   0   6  10        127.89        126.77        17.61 o
   1   6  10        512.99        537.06        28.62 o
   2   6  10        184.88        165.26        21.75 o
   3   6  10         46.71         42.64        15.61 o
   4   6  10        148.45        200.93        20.31 o
   5   6  10         20.82         27.47         8.04 o
   6   6  10        377.00        468.39        22.98 o
   7   6  10          6.53          3.09         3.95 o
  -8   7  10          6.10          2.55         5.33 o
  -7   7  10         21.26         19.31         7.73 o
  -6   7  10          4.21         19.49        10.68 o
  -5   7  10         34.92         62.40         9.19 o
  -4   7  10         17.30         19.26         6.83 o
  -3   7  10         12.97         10.56         5.81 o
  -2   7  10         71.83         86.43        12.68 o
  -1   7  10         36.45         17.43        11.85 o
   0   7  10        210.74        186.54        28.64 o
   1   7  10          0.18          4.25         7.56 o
   2   7  10        159.17        208.31        30.26 o
   3   7  10         25.32         54.68        12.19 o
   4   7  10        355.46        416.98        40.00 o
   5   7  10          4.66          7.44         5.83 o
   6   7  10         32.38         30.57         5.35 o
  -7   8  10          4.21          5.89         8.57 o
  -6   8  10          1.87          9.25         7.27 o
  -5   8  10         60.23         58.72        11.14 o
  -4   8  10         86.59         63.86        13.42 o
  -3   8  10        104.59        112.55        22.30 o
  -2   8  10         58.75         75.61        15.63 o
  -1   8  10         12.23         15.81        11.17 o
   0   8  10        111.27        107.49        31.59 o
   1   8  10         52.52         12.27         8.25 o
   2   8  10        157.90        251.17        35.78 o
   3   8  10          0.87          0.86         7.06 o
   4   8  10         16.04         17.85         5.55 o
   5   8  10          0.22         -0.98         4.11 o
  -6   9  10         26.49         13.06        13.06 o
  -5   9  10          0.63          2.07         7.55 o
  -4   9  10        115.48         79.19        10.47 o
  -3   9  10         22.10          2.00         7.90 o
  -2   9  10         50.40         41.88        10.13 o
  -1   9  10         37.20         28.97        10.57 o
   0   9  10         52.43         64.12        14.43 o
   1   9  10         36.90         58.91        18.07 o
   2   9  10         75.25         90.68        19.48 o
   3   9  10         71.65         92.71        10.90 o
   4   9  10         70.32         46.10        13.37 o
  -3  10  10         63.06         66.08        14.34 o
  -2  10  10          0.13          5.80         5.22 o
  -1  10  10         20.85         16.50         7.20 o
   0  10  10          0.69          6.66         9.28 o
   1  10  10          1.72          4.29         4.89 o
 -10   1  11         29.90         20.08         4.29 o
  -9   1  11          1.94         -3.66         3.66 o
  -8   1  11        165.72        188.16        10.75 o
  -7   1  11        117.59        147.39         9.65 o
  -6   1  11        418.53        468.46        15.82 o
  -5   1  11        194.14        264.38        11.57 o
  -4   1  11       2520.70       2726.05        85.55 o
  -3   1  11        654.18        736.81        49.29 o
  -2   1  11       1371.95       1402.38        52.48 o
  -1   1  11       2193.66       2306.42        60.20 o
   0   1  11       4767.66       4949.15       121.13 o
   1   1  11       4057.11       3738.70       111.32 o
   2   1  11       1566.87       1543.48        51.55 o
   3   1  11       6049.08       5810.88       146.94 o
   4   1  11        189.29        206.71        19.90 o
   5   1  11       3279.90       3409.98       108.58 o
   6   1  11         45.40         44.84         8.54 o
   7   1  11       2035.69       2070.54        63.80 o
   8   1  11         28.80         21.13         4.61 o
 -11   2  11         35.69         29.92         7.94 o
 -10   2  11         42.17         38.45         6.86 o
  -9   2  11         33.35         34.06         6.46 o
  -8   2  11        127.72        134.75        12.56 o
  -7   2  11       1221.14       1303.89        30.47 o
  -6   2  11         20.38         30.36         6.42 o
  -5   2  11       3219.43       3259.55        62.93 o
  -4   2  11         67.80         75.22         8.48 o
  -3   2  11       7142.67       7390.22       382.39 o
  -2   2  11        960.33       1093.53        53.83 o
  -1   2  11       4102.94       4276.03       121.25 o
   0   2  11       3991.68       3921.18       113.40 o
   1   2  11       2888.03       2843.84        80.78 o
   2   2  11       3242.98       2924.17        89.41 o
   3   2  11        107.96        113.72        14.60 o
   4   2  11       4978.59       4544.77       205.46 o
   5   2  11         20.14         26.55         9.31 o
   6   2  11       2694.21       2805.65        78.98 o
   7   2  11          2.72         -3.59         5.16 o
   8   2  11        715.98        746.89        35.41 o
 -10   3  11          4.79         -1.50         5.93 o
  -9   3  11         15.26         14.05         5.27 o
  -8   3  11         18.91         32.39         7.13 o
  -7   3  11         41.90         43.80         6.87 o
  -6   3  11        474.28        433.71        19.12 o
  -5   3  11        160.49        172.76        10.54 o
  -4   3  11          4.58          4.42         6.09 o
  -3   3  11          7.16         21.99         7.33 o
  -2   3  11        520.42        512.44        27.86 o
  -1   3  11        459.90        469.00        23.80 o
   0   3  11       1155.38       1131.91        54.95 o
   1   3  11         25.82         38.24         7.68 o
   2   3  11        732.51        741.55        32.83 o
   3   3  11         52.16         42.70        11.01 o
   4   3  11        421.15        431.54        27.18 o
   5   3  11        566.24        516.45        31.28 o
   6   3  11         95.14         93.48        12.60 o
   7   3  11         40.73         32.13         6.68 o
   8   3  11         11.76          7.94        10.00 o
 -10   4  11          7.78          6.21         4.48 o
  -9   4  11         54.94         66.72        14.09 o
  -8   4  11          6.06         -4.37         4.37 o
  -7   4  11        502.53        501.80        22.35 o
  -6   4  11        195.18        183.58        16.21 o
  -5   4  11       1661.06       1606.05        42.41 o
  -4   4  11        436.00        416.94        16.40 o
  -3   4  11        783.43        800.80        26.80 o
  -2   4  11        571.30        575.00        31.17 o
  -1   4  11       1466.76       1477.42        49.01 o
   0   4  11       2513.28       2396.28        74.45 o
   1   4  11       1071.39       1013.11        41.59 o
   2   4  11       1885.24       1810.18        59.32 o
   3   4  11        270.35        277.63        22.10 o
   4   4  11       1913.84       2007.21        74.90 o
   5   4  11          4.38         31.42        10.00 o
   6   4  11        829.16        936.15        33.90 o
   7   4  11         82.79         83.88        11.08 o
   8   4  11         83.86        102.03        26.12 o
  -9   5  11          1.02         -1.45         5.92 o
  -8   5  11         58.29         32.50         8.49 o
  -7   5  11         86.52         77.86        10.42 o
  -6   5  11        768.82        747.20        27.59 o
  -5   5  11         53.94         59.17         7.16 o
  -4   5  11        482.40        485.10        19.94 o
  -3   5  11        433.41        413.72        20.20 o
  -2   5  11       1116.29       1081.52        49.18 o
  -1   5  11       1250.40       1221.94        43.62 o
   0   5  11        632.30        589.77        25.68 o
   1   5  11       1982.71       1931.35        64.06 o
   2   5  11        162.59        156.02        21.23 o
   3   5  11       1557.29       1649.73        64.07 o
   4   5  11         70.26         66.67        19.04 o
   5   5  11       1408.54       1503.98        39.64 o
   6   5  11          7.93         24.12         7.88 o
   7   5  11        417.99        441.90        42.83 o
  -9   6  11          3.52          2.61         5.19 o
  -8   6  11          0.99         -5.62         5.62 o
  -7   6  11         17.54         18.39         7.23 o
  -6   6  11         33.42         24.32         7.92 o
  -5   6  11          4.57          6.54         9.52 o
  -4   6  11        159.79        129.98        11.97 o
  -3   6  11         79.44         68.14         8.25 o
  -2   6  11         45.15         35.01         8.26 o
  -1   6  11         11.90         23.38        10.34 o
   0   6  11         90.87         57.39        11.99 o
   1   6  11         42.31         63.07        11.10 o
   2   6  11          3.87          4.32         8.77 o
   3   6  11         33.02         22.88        10.42 o
   4   6  11         47.93         73.28        16.80 o
   5   6  11         11.28          9.26         6.07 o
   6   6  11         67.65         96.46         9.41 o
  -8   7  11         10.64         -0.16        12.76 o
  -7   7  11          0.56          5.63         5.84 o
  -6   7  11          9.54          1.30         7.68 o
  -5   7  11          4.02         11.62         8.95 o
  -4   7  11          7.12          8.51         7.13 o
  -3   7  11         75.42         62.27        14.49 o
  -2   7  11          5.80         21.34         8.58 o
  -1   7  11        169.26        166.18        16.46 o
   0   7  11         17.17          2.57         7.62 o
   1   7  11        122.14        104.56        18.20 o
   2   7  11        149.44        150.89        25.56 o
   3   7  11        105.82         93.51        18.04 o
   4   7  11         65.92         94.15        11.61 o
   5   7  11        152.42        166.27        13.03 o
   6   7  11          1.64          6.75         4.41 o
  -7   8  11          5.74         19.18        11.43 o
  -6   8  11          6.51         10.50        20.46 o
  -5   8  11         30.57         29.65         8.57 o
  -4   8  11          1.18          1.83         6.59 o
  -3   8  11         96.27         78.86        12.12 o
  -2   8  11          2.77          0.09         9.93 o
  -1   8  11        315.76        379.24        31.34 o
   0   8  11         30.59         28.99        15.88 o
   1   8  11        210.28        149.41        32.65 o
   2   8  11         92.56         91.59        13.90 o
   3   8  11         99.30        125.89        30.15 o
   4   8  11         74.21         86.21         9.28 o
   5   8  11         22.07         15.00         4.75 o
  -5   9  11          0.31         13.01        10.00 o
  -4   9  11         20.66         20.80         7.31 o
  -3   9  11         22.46         10.63         6.20 o
  -2   9  11         29.45         22.62         8.86 o
  -1   9  11         14.36         10.24         5.41 o
   0   9  11          1.65          0.74         8.40 o
   1   9  11          0.50          5.32        20.20 o
   2   9  11          1.50          3.04         8.33 o
   3   9  11         44.94         88.94         9.25 o
  -3  10  11          1.33          4.61         7.24 o
  -2  10  11          0.72         -0.49         8.57 o
  -1  10  11          5.80          2.84         5.84 o
   0  10  11         17.29          6.51         4.98 o
 -10   0  12          0.18          2.03         8.27 o
  -9   0  12        136.11        159.34        14.58 o
  -8   0  12        200.44        216.13        16.52 o
  -7   0  12        149.67        158.92        14.29 o
  -6   0  12       1798.15       1938.99        63.05 o
  -5   0  12       1546.21       1597.87        56.75 o
  -4   0  12       1441.22       1571.75        68.57 o
  -3   0  12       2277.29       2345.23       106.63 o
  -2   0  12       2957.69       2804.30       176.31 o
  -1   0  12         60.87        122.42        25.51 o
   0   0  12       5660.99       5271.42       215.62 o
   1   0  12        128.43        163.85        24.78 o
   2   0  12       8141.14       7276.89       247.14 o
   3   0  12          2.91          1.32        12.74 o
   4   0  12       3595.13       3447.86       141.39 o
   5   0  12        281.28        216.89        29.32 o
   6   0  12       2030.86       2106.88        86.87 o
   7   0  12        130.38        118.51        14.78 o
   8   0  12        360.05        411.75        43.67 o
 -10   1  12         29.89         25.44         5.86 o
  -9   1  12          0.13          0.58         4.78 o
  -8   1  12         19.65         21.21         5.00 o
  -7   1  12          8.18         22.77         5.41 o
  -6   1  12        589.98        658.08        24.61 o
  -5   1  12         29.39         27.20         5.91 o
  -4   1  12        100.74         91.99         9.04 o
  -3   1  12         67.93         77.58        10.24 o
  -2   1  12        240.22        244.48        24.66 o
  -1   1  12       1747.46       1782.35        68.22 o
   0   1  12         33.63         22.83         6.08 o
   1   1  12       2986.50       2560.37        64.65 o
   2   1  12         19.04         27.75         9.27 o
   3   1  12       1878.80       1772.98        60.37 o
   4   1  12          7.60         14.75        17.50 o
   5   1  12        654.10        608.69        27.94 o
   6   1  12         39.94         32.11         7.16 o
   7   1  12        242.21        241.26        14.63 o
   8   1  12          6.07         11.31         6.93 o
 -10   2  12          4.02          6.58         4.17 o
  -9   2  12         31.48         27.81         5.29 o
  -8   2  12         48.10         45.48         7.50 o
  -7   2  12         59.13         74.15         8.00 o
  -6   2  12       1241.59       1340.45        34.04 o
  -5   2  12        423.63        447.25        19.73 o
  -4   2  12        608.00        652.23        21.26 o
  -3   2  12        380.39        436.49        18.09 o
  -2   2  12       1915.85       1931.63        76.99 o
  -1   2  12         10.50         14.46         9.72 o
   0   2  12       2969.36       3007.40        91.68 o
   1   2  12        295.00        295.08        16.07 o
   2   2  12       3313.68       3265.06        90.09 o
   3   2  12        150.90        118.48        13.83 o
   4   2  12        717.76        803.34        35.72 o
   5   2  12        623.10        579.81        33.90 o
   6   2  12        203.40        292.78        17.89 o
   7   2  12         86.01         73.23         9.15 o
   8   2  12         25.66         21.95        11.18 o
 -10   3  12        154.21        162.22        12.87 o
  -9   3  12          1.12         -1.97         5.68 o
  -8   3  12        265.63        271.88        17.92 o
  -7   3  12         33.45         21.77         5.81 o
  -6   3  12       2429.37       2482.39        59.24 o
  -5   3  12        289.05        303.42        14.62 o
  -4   3  12       1550.17       1548.39        39.19 o
  -3   3  12       1779.89       1778.86        62.90 o
  -2   3  12        875.13        891.86        40.96 o
  -1   3  12       6058.25       5633.84       169.20 o
   0   3  12        327.19        310.55        24.73 o
   1   3  12       7205.65       6258.34       151.15 o
   2   3  12         31.70         60.48        13.64 o
   3   3  12       3328.05       3516.76       106.75 o
   4   3  12         82.97         92.06        15.87 o
   5   3  12       1799.42       1780.12       101.99 o
   6   3  12        276.78        290.58        17.77 o
   7   3  12        646.80        714.14        25.70 o
   8   3  12        123.68        106.50        11.66 o
 -10   4  12          3.20          3.62         4.03 o
  -9   4  12         98.06        104.80        10.92 o
  -8   4  12         36.12         32.51         7.24 o
  -7   4  12        161.13        168.45        17.64 o
  -6   4  12          0.83         -4.52         4.52 o
  -5   4  12        126.27        111.70         9.80 o
  -4   4  12        164.46        167.50        11.82 o
  -3   4  12        559.92        575.40        22.53 o
  -2   4  12        147.52        120.33        18.92 o
  -1   4  12        364.94        326.18        25.01 o
   0   4  12       1481.61       1359.74        44.36 o
   1   4  12        927.31        849.29        36.01 o
   2   4  12       1052.95       1056.41        46.65 o
   3   4  12         11.54          5.94         9.74 o
   4   4  12       1627.78       1695.56        73.91 o
   5   4  12          2.92          2.82         8.35 o
   6   4  12        620.97        623.57        27.54 o
   7   4  12         26.97         34.74         5.20 o
  -9   5  12          7.06         10.09         5.57 o
  -8   5  12         29.65         12.81        10.23 o
  -7   5  12          5.56         10.66         5.63 o
  -6   5  12         44.40         43.78        10.08 o
  -5   5  12         12.35         12.24         7.96 o
  -4   5  12        100.20        108.25         9.53 o
  -3   5  12        214.64        252.42        15.97 o
  -2   5  12         52.22         76.33        13.44 o
  -1   5  12        160.62        147.37        13.98 o
   0   5  12        464.22        455.35        23.98 o
   1   5  12        199.54        200.36        19.23 o
   2   5  12          8.18          6.61        12.37 o
   3   5  12          9.14         11.92        11.95 o
   4   5  12         99.06        102.21        11.97 o
   5   5  12        105.79         97.12        10.27 o
   6   5  12        115.24        138.58        16.00 o
   7   5  12         17.08         18.03         4.81 o
  -9   6  12         11.80         10.18         7.35 o
  -8   6  12         29.65         25.43         7.40 o
  -7   6  12        206.41        167.91        17.14 o
  -6   6  12        197.96        202.47        22.91 o
  -5   6  12        167.09        175.38        24.08 o
  -4   6  12        513.68        487.66        23.63 o
  -3   6  12        180.31        190.07        16.21 o
  -2   6  12       1711.44       1673.21        74.62 o
  -1   6  12         69.53         88.18        16.94 o
   0   6  12       2608.41       2500.86        76.99 o
   1   6  12          8.40         -4.37         7.21 o
   2   6  12       1038.40       1125.46        71.25 o
   3   6  12        160.84        223.15        22.67 o
   4   6  12       1079.88       1202.26        46.04 o
   5   6  12        133.83        171.51        14.37 o
   6   6  12        240.93        255.00        16.99 o
  -8   7  12         63.97         68.00         9.37 o
  -7   7  12         62.98         38.50         8.73 o
  -6   7  12        138.24        103.06        17.36 o
  -5   7  12         51.93         31.29        13.78 o
  -4   7  12        290.72        292.99        33.27 o
  -3   7  12         61.17         59.29        12.22 o
  -2   7  12         94.27        106.26        20.20 o
  -1   7  12        152.19        139.35        16.15 o
   0   7  12         13.00         -3.01        11.68 o
   1   7  12        316.34        364.87        31.68 o
   2   7  12         33.62         45.51        11.90 o
   3   7  12        395.42        542.12        37.11 o
   4   7  12         29.34         15.07         6.22 o
   5   7  12         74.62        118.07        14.14 o
  -7   8  12          3.60         -6.94         6.94 o
  -6   8  12         14.85         17.55        10.82 o
  -5   8  12          0.30          1.72         5.28 o
  -4   8  12          8.69          7.57         5.33 o
  -3   8  12         15.29         20.69         7.03 o
  -2   8  12        169.48        110.51        20.61 o
  -1   8  12         35.89         38.90        11.90 o
   0   8  12          2.87         -0.12         9.07 o
   1   8  12         19.94         41.74        11.61 o
   2   8  12         44.94         98.94        14.50 o
   3   8  12         53.79         52.11        13.61 o
   4   8  12          4.40         11.34         7.41 o
  -5   9  12         26.62         12.62         8.22 o
  -4   9  12         37.19         31.94         6.53 o
  -3   9  12         10.42          7.28         4.81 o
  -2   9  12          9.51          1.60         5.35 o
  -1   9  12         21.50         21.77        10.84 o
   0   9  12         67.30         62.25         8.67 o
   1   9  12         51.31         31.97        22.25 o
   2   9  12          3.53         -5.72         5.72 o
 -10   1  13         74.99         65.35         7.02 o
  -9   1  13         85.15         63.52         8.56 o
  -8   1  13        307.96        306.68        16.27 o
  -7   1  13        896.52       1015.04        29.93 o
  -6   1  13        495.57        519.80        19.22 o
  -5   1  13       1013.52       1051.75        30.63 o
  -4   1  13        152.73        183.87        11.54 o
  -3   1  13       1973.53       1932.61        60.59 o
  -2   1  13         34.28         37.13         9.95 o
  -1   1  13       7209.60       7099.38       256.76 o
   0   1  13        610.79        585.95        31.94 o
   1   1  13       6103.63       5546.20       126.31 o
   2   1  13        110.95         84.49        12.37 o
   3   1  13       2247.47       2257.75        73.29 o
   4   1  13        930.04        853.27        42.67 o
   5   1  13        411.84        525.17        30.56 o
   6   1  13       1002.20        968.54        36.51 o
   7   1  13         88.79        104.39         9.37 o
   8   1  13        440.82        470.81        31.15 o
 -10   2  13          1.37         13.44         6.37 o
  -9   2  13        161.05        109.52         9.78 o
  -8   2  13         49.63         61.91        12.46 o
  -7   2  13        130.64        111.26        13.44 o
  -6   2  13        193.71        204.03        14.23 o
  -5   2  13        500.90        443.13        22.74 o
  -4   2  13       3085.48       2893.22        68.42 o
  -3   2  13        315.02        292.95        17.06 o
  -2   2  13       3190.61       2883.13       132.47 o
  -1   2  13        141.77        156.72        19.76 o
   0   2  13       6130.56       5459.95       132.12 o
   1   2  13         15.06         15.56         8.29 o
   2   2  13       2269.39       2118.93        66.00 o
   3   2  13        494.09        529.28        28.58 o
   4   2  13       1216.86       1273.44        47.49 o
   5   2  13        385.37        360.60        22.89 o
   6   2  13        218.15        250.28        16.96 o
   7   2  13        307.95        331.83        16.64 o
 -10   3  13          9.22          4.65         4.68 o
  -9   3  13          0.06          0.25         6.12 o
  -8   3  13          9.24          3.32         5.35 o
  -7   3  13          0.02         -0.51         5.17 o
  -6   3  13          1.69         -3.49         5.17 o
  -5   3  13        316.52        300.69        16.54 o
  -4   3  13          3.19          2.56        10.07 o
  -3   3  13          0.89         -4.44         5.47 o
  -2   3  13        180.17        156.57        15.46 o
  -1   3  13         50.07         78.57        13.22 o
   0   3  13        259.00        243.47        15.81 o
   1   3  13         30.66         45.58        11.64 o
   2   3  13         23.87         12.54         9.98 o
   3   3  13        143.36        111.19        16.03 o
   4   3  13        222.99        246.41        20.71 o
   5   3  13         10.22         30.04        17.61 o
   6   3  13         72.84        102.03        10.02 o
   7   3  13         18.87         17.06         4.54 o
 -10   4  13          3.70         -0.07         4.31 o
  -9   4  13         19.78         16.26         5.81 o
  -8   4  13         42.51         22.36         6.68 o
  -7   4  13          6.88         14.01         5.99 o
  -6   4  13         73.38         77.26        15.69 o
  -5   4  13        168.82        177.14        11.10 o
  -4   4  13        278.77        319.28        19.07 o
  -3   4  13        122.29        166.41        17.02 o
  -2   4  13        688.34        750.30        34.96 o
  -1   4  13         15.56         23.26        18.02 o
   0   4  13       1016.80        958.99        36.44 o
   1   4  13         92.83        104.41        15.26 o
   2   4  13        708.51        764.55        39.03 o
   3   4  13        793.37        872.91        44.64 o
   4   4  13        299.62        375.32        20.89 o
   5   4  13        377.68        424.44        20.01 o
   6   4  13        180.78        207.40        13.51 o
   7   4  13        247.28        280.91        15.43 o
  -9   5  13         12.28          7.01         6.91 o
  -8   5  13        138.24        134.84        20.74 o
  -7   5  13        134.98        123.83        13.18 o
  -6   5  13        387.32        419.07        24.36 o
  -5   5  13        240.70        212.20        13.08 o
  -4   5  13        103.76         97.04        10.01 o
  -3   5  13       1423.26       1398.79        42.60 o
  -2   5  13        206.22        176.03        16.82 o
  -1   5  13       2089.35       1924.61        87.22 o
   0   5  13        128.48        109.69        11.90 o
   1   5  13       2102.14       1903.43        62.03 o
   2   5  13         28.64         20.62        10.75 o
   3   5  13       1827.87       1969.26        94.30 o
   4   5  13         81.67         91.09        10.53 o
   5   5  13        578.42        638.57        27.87 o
   6   5  13        207.88        228.18        34.34 o
  -8   6  13         31.47         33.79         9.06 o
  -7   6  13         68.36         58.12        10.47 o
  -6   6  13         27.84         25.22         8.47 o
  -5   6  13         98.00        104.72        13.21 o
  -4   6  13         35.68         26.14         7.77 o
  -3   6  13        392.53        409.57        20.14 o
  -2   6  13        340.25        346.36        24.03 o
  -1   6  13        326.80        293.27        25.89 o
   0   6  13        702.73        694.82        32.51 o
   1   6  13         48.60         42.15        15.85 o
   2   6  13        243.77        276.65        25.38 o
   3   6  13         64.26         51.95        15.02 o
   4   6  13        100.58         94.98        11.30 o
   5   6  13          0.44         -5.17         7.52 o
   6   6  13          4.20          3.52         4.37 o
  -7   7  13         55.43         33.80         8.49 o
  -6   7  13          1.17         -7.10         7.10 o
  -5   7  13        175.35        141.42        15.78 o
  -4   7  13         11.75          9.16         4.83 o
  -3   7  13        261.82        289.41        19.81 o
  -2   7  13         33.94         35.20         8.25 o
  -1   7  13        604.93        576.96        42.17 o
   0   7  13        124.62        105.86        17.80 o
   1   7  13        107.92        108.05        26.74 o
   2   7  13        322.13        358.85        32.20 o
   3   7  13         12.50         10.36        13.61 o
   4   7  13        302.74        335.95        17.86 o
   5   7  13         24.64         10.07         5.50 o
  -6   8  13         72.00         68.82        12.82 o
  -5   8  13          7.79         11.17        18.77 o
  -4   8  13         13.75         11.56         6.33 o
  -3   8  13          0.73         -4.27         5.15 o
  -2   8  13        121.24        115.20        19.07 o
  -1   8  13          7.76          9.09         6.29 o
   0   8  13         45.35         76.16        14.29 o
   1   8  13          4.28         11.02        13.08 o
   2   8  13        105.30        133.25        16.25 o
   3   8  13         18.92         21.81         5.70 o
  -4   9  13         42.05         41.71        17.14 o
  -3   9  13          5.79          2.64         8.99 o
  -2   9  13         57.45         51.45        13.57 o
  -1   9  13          2.67          4.29         5.22 o
   0   9  13         19.47         25.19         7.22 o
   1   9  13        121.20        210.78        30.44 o
   2   9  13          6.38          1.87         4.34 o
 -10   0  14         67.36         68.46        13.43 o
  -9   0  14         40.89         23.54         6.74 o
  -8   0  14        125.74        142.52        15.21 o
  -7   0  14         14.59          6.96         6.33 o
  -6   0  14       3223.41       3476.90       114.41 o
  -5   0  14         60.68         90.32        16.67 o
  -4   0  14       3612.02       3478.37       118.62 o
  -3   0  14        635.36        696.27        32.72 o
  -2   0  14       5908.43       5302.37       158.80 o
  -1   0  14       1530.25       1521.47       104.68 o
   0   0  14       5599.27       5294.15       236.74 o
   1   0  14       2399.99       2036.02       115.01 o
   2   0  14        558.38        627.74        39.62 o
   3   0  14       3991.38       3687.63       177.11 o
   4   0  14        259.94        316.18        45.94 o
   5   0  14       4056.09       3821.77       270.93 o
   6   0  14         28.98          3.48        19.67 o
   7   0  14        979.63       1098.88        55.21 o
 -10   1  14          4.05         -1.63         4.94 o
  -9   1  14         29.87         23.69         6.08 o
  -8   1  14          9.00          9.51         4.74 o
  -7   1  14        374.56        403.81        17.87 o
  -6   1  14        192.88        180.41        13.10 o
  -5   1  14        519.26        511.84        22.03 o
  -4   1  14         52.23         59.99         6.85 o
  -3   1  14       2425.18       2301.48        54.65 o
  -2   1  14        515.42        551.01        29.28 o
  -1   1  14       1696.96       1588.01        55.06 o
   0   1  14        669.39        561.40        30.17 o
   1   1  14        716.19        617.35        31.19 o
   2   1  14       1245.10       1113.58        43.96 o
   3   1  14         28.36         38.21        12.42 o
   4   1  14        831.38        793.24        33.56 o
   5   1  14         18.83         20.98        12.11 o
   6   1  14        509.13        520.04        25.67 o
   7   1  14         27.65         24.52         5.10 o
 -10   2  14          2.33         -1.51         3.16 o
  -9   2  14          0.99          2.30         3.92 o
  -8   2  14         12.34          7.53         5.11 o
  -7   2  14          0.73         10.63         5.74 o
  -6   2  14        346.72        393.76        19.45 o
  -5   2  14        336.78        311.00        18.47 o
  -4   2  14        275.22        275.03        13.37 o
  -3   2  14         16.96         17.49         6.44 o
  -2   2  14        848.52        838.05        37.02 o
  -1   2  14        109.30        101.82        12.14 o
   0   2  14        803.32        794.38        32.77 o
   1   2  14        415.50        379.43        27.14 o
   2   2  14        103.73        117.33        15.38 o
   3   2  14        340.95        351.54        24.00 o
   4   2  14          8.14          1.19        11.55 o
   5   2  14        548.37        570.27        26.68 o
   6   2  14          8.41         70.36        42.85 o
   7   2  14        120.82        151.71         9.98 o
 -10   3  14          6.36         -3.63         3.63 o
  -9   3  14         32.90         28.38         6.58 o
  -8   3  14         10.33          5.76         4.42 o
  -7   3  14        448.42        498.17        23.25 o
  -6   3  14         76.01         73.78        11.39 o
  -5   3  14        296.36        287.98        12.97 o
  -4   3  14          3.07          4.18         7.00 o
  -3   3  14       1443.30       1485.29        45.95 o
  -2   3  14        802.45        753.09        45.65 o
  -1   3  14       1790.14       1677.84        77.23 o
   0   3  14        959.75        868.82        36.38 o
   1   3  14       1010.15        942.17        54.64 o
   2   3  14       1801.34       1666.21        80.28 o
   3   3  14        105.20        142.64        17.75 o
   4   3  14       1781.48       1853.84        77.86 o
   5   3  14         18.26         13.91         6.47 o
   6   3  14        898.35        978.27        34.04 o
   7   3  14         17.93         14.46         4.36 o
  -9   4  14         12.74         13.36         4.92 o
  -8   4  14         17.67         13.80         5.45 o
  -7   4  14        124.63        110.67        12.69 o
  -6   4  14         72.05         64.86        14.12 o
  -5   4  14         69.01         52.31         6.99 o
  -4   4  14        994.12        920.81        33.37 o
  -3   4  14          5.41         19.18         5.64 o
  -2   4  14       1118.75       1029.63        44.73 o
  -1   4  14         58.03         44.11        12.97 o
   0   4  14        724.03        630.42        31.57 o
   1   4  14         14.46          9.13        18.50 o
   2   4  14         86.89         88.22        15.05 o
   3   4  14        426.72        446.50        33.13 o
   4   4  14        218.12        213.09        20.20 o
   5   4  14        238.92        256.72        19.34 o
   6   4  14         39.57         37.75         6.31 o
  -9   5  14          7.60         -6.56         8.75 o
  -8   5  14          0.53          2.60         6.60 o
  -7   5  14          1.61         -6.88         6.88 o
  -6   5  14         87.31         86.59        11.54 o
  -5   5  14          8.03          8.70         4.97 o
  -4   5  14        198.25        199.63        14.53 o
  -3   5  14        101.16         92.18        11.03 o
  -2   5  14        687.46        689.78        30.34 o
  -1   5  14         15.86         26.09        22.21 o
   0   5  14        449.22        438.58        30.42 o
   1   5  14         66.36         76.89        14.07 o
   2   5  14        124.77        134.76        21.59 o
   3   5  14         41.23         42.53        12.18 o
   4   5  14        135.04        177.62        13.82 o
   5   5  14         70.06         79.30        17.60 o
   6   5  14         12.19         12.17         5.33 o
  -8   6  14         29.77         28.42         6.72 o
  -7   6  14         61.78         65.09        10.43 o
  -6   6  14         43.92         40.09         9.39 o
  -5   6  14         39.51         37.09         6.52 o
  -4   6  14        471.78        458.35        28.92 o
  -3   6  14          6.78         -2.61         6.30 o
  -2   6  14        609.77        671.11        39.82 o
  -1   6  14         34.50         23.98        17.73 o
   0   6  14        471.34        447.80        35.10 o
   1   6  14        235.42        271.42        29.21 o
   2   6  14         73.53         81.48        19.23 o
   3   6  14        526.80        656.23        37.40 o
   4   6  14         25.57         22.39        16.00 o
   5   6  14        258.04        282.56        17.89 o
  -7   7  14          2.04         13.99         6.86 o
  -6   7  14         73.70         81.27        14.35 o
  -5   7  14         31.23         32.17        13.47 o
  -4   7  14          4.97          2.89         4.44 o
  -3   7  14        142.26        126.71        21.21 o
  -2   7  14         36.15         29.25         9.60 o
  -1   7  14        170.29        200.66        15.41 o
   0   7  14         23.12         44.48        15.97 o
   1   7  14        115.76        154.79        24.31 o
   2   7  14         40.77         81.50        13.83 o
   3   7  14         58.29         37.43        14.84 o
   4   7  14         88.41         96.83         9.97 o
  -6   8  14          8.74         -1.88         6.72 o
  -5   8  14         18.35         52.24        18.77 o
  -4   8  14          4.01          4.63         4.16 o
  -3   8  14         57.12         49.26         8.67 o
  -2   8  14          0.30          4.85         4.94 o
  -1   8  14         47.54         69.99        13.31 o
   0   8  14          7.96          4.68         9.68 o
   1   8  14        214.11        207.33        20.32 o
   2   8  14          0.74         -5.38         7.11 o
   3   8  14         75.63         63.07         8.49 o
  -3   9  14         11.90          7.40         5.25 o
  -2   9  14         33.39         32.37         7.87 o
  -1   9  14         10.62          8.78         6.07 o
   0   9  14        134.39        159.87        29.02 o
 -10   1  15          2.14          7.88         6.42 o
  -9   1  15         74.44         87.40        10.00 o
  -8   1  15        210.09        253.19        15.72 o
  -7   1  15        959.63       1095.99        38.34 o
  -6   1  15         74.74         52.58         8.87 o
  -5   1  15        772.76        820.19        34.44 o
  -4   1  15        859.01        900.19        26.93 o
  -3   1  15        188.84        178.02        12.26 o
  -2   1  15       2094.56       2029.50        57.66 o
  -1   1  15        137.71        142.90        14.69 o
   0   1  15       3302.15       3107.49        98.66 o
   1   1  15        326.25        269.02        41.17 o
   2   1  15       1745.06       1649.28        53.99 o
   3   1  15         97.71         38.41        16.12 o
   4   1  15       1653.72       1672.34        71.60 o
   5   1  15         24.54         13.79         6.76 o
   6   1  15        856.47        999.85        35.48 o
   7   1  15        103.71         91.38         8.08 o
 -10   2  15          3.97         -4.09         4.09 o
  -9   2  15         12.07         11.66         6.13 o
  -8   2  15         87.43         76.72         9.48 o
  -7   2  15         44.79         58.51         9.53 o
  -6   2  15        330.77        321.05        18.37 o
  -5   2  15        378.54        380.82        20.04 o
  -4   2  15        638.72        596.04        21.25 o
  -3   2  15        577.79        531.40        23.84 o
  -2   2  15        619.07        564.15        32.78 o
  -1   2  15       3306.13       2996.14        81.38 o
   0   2  15        134.14        109.33        16.77 o
   1   2  15       2658.72       2231.20        69.29 o
   2   2  15         80.31         36.57        14.93 o
   3   2  15       4595.64       4315.31       177.04 o
   4   2  15        292.06        293.72        23.45 o
   5   2  15       2256.07       2254.78        62.59 o
   6   2  15        143.65        154.71        19.55 o
   7   2  15        558.05        616.29        25.61 o
  -9   3  15         13.76          8.84         4.64 o
  -8   3  15          7.83          8.22         5.75 o
  -7   3  15         17.25         12.30         5.22 o
  -6   3  15         34.25         27.12         7.91 o
  -5   3  15        398.80        364.87        15.09 o
  -4   3  15        107.13         69.97         7.82 o
  -3   3  15        140.41        114.98        17.73 o
  -2   3  15         28.02         57.25        14.02 o
  -1   3  15         16.97        -10.72        10.72 o
   0   3  15         41.46         29.50        14.50 o
   1   3  15         30.15          0.82        11.82 o
   2   3  15        313.14        270.63        27.31 o
   3   3  15        214.85        204.67        21.68 o
   4   3  15         46.75         45.69         9.64 o
   5   3  15         12.97         19.31        10.18 o
   6   3  15         66.17         51.33         7.33 o
  -9   4  15          6.25         -1.08         6.01 o
  -8   4  15         61.69         62.10         9.23 o
  -7   4  15        139.59        149.05        13.79 o
  -6   4  15        252.86        302.93        21.49 o
  -5   4  15        686.14        620.06        32.75 o
  -4   4  15        128.35        166.57        14.18 o
  -3   4  15       1560.88       1583.16        59.48 o
  -2   4  15         28.08         29.35        12.70 o
  -1   4  15       1588.59       1438.05        53.25 o
   0   4  15         46.52         73.24        14.61 o
   1   4  15        794.68        790.27        41.05 o
   2   4  15        220.12        249.68        24.63 o
   3   4  15        704.97        770.68        34.81 o
   4   4  15        139.29        151.66        17.12 o
   5   4  15        417.65        507.99        20.56 o
   6   4  15         73.42         93.53         8.54 o
  -8   5  15          2.98          1.11         7.55 o
  -7   5  15         60.10         82.70        11.72 o
  -6   5  15         35.41         15.37        16.27 o
  -5   5  15        147.99        144.56        10.80 o
  -4   5  15         76.63         61.59        12.32 o
  -3   5  15         79.28         61.35        13.70 o
  -2   5  15        231.25        256.87        19.57 o
  -1   5  15         58.71         58.95        11.93 o
   0   5  15        497.82        426.44        30.59 o
   1   5  15          7.14         50.63        21.25 o
   2   5  15       1034.39       1092.87        76.33 o
   3   5  15         10.08         12.56        11.99 o
   4   5  15        461.25        559.01        26.57 o
   5   5  15         11.60          9.98        10.55 o
  -8   6  15         11.01          1.80        18.98 o
  -7   6  15          8.44          2.42        10.49 o
  -6   6  15          1.83         -6.56        10.57 o
  -5   6  15         11.01         26.96         9.84 o
  -4   6  15         17.35         24.02         6.08 o
  -3   6  15         33.03         29.19         8.48 o
  -2   6  15         16.65         18.65         6.36 o
  -1   6  15          8.18          5.34         5.32 o
   0   6  15         41.74         45.69        13.44 o
   1   6  15          7.40          0.53        10.24 o
   2   6  15         55.36         72.96        13.44 o
   3   6  15         23.68         32.50        20.31 o
   4   6  15         62.94         66.65         9.16 o
   5   6  15         27.97         30.12         6.89 o
  -7   7  15         11.93         14.19         7.54 o
  -6   7  15          7.21         -4.56         8.57 o
  -5   7  15         75.65         52.94        22.65 o
  -4   7  15         32.96         77.49        17.35 o
  -3   7  15         49.00         23.55         6.76 o
  -2   7  15        221.78        237.12        21.25 o
  -1   7  15         49.22         37.93         7.17 o
   0   7  15         62.70         50.98         8.88 o
   1   7  15          1.37         13.49        12.48 o
   2   7  15        172.11        172.10        19.77 o
   3   7  15          4.67         28.80         8.20 o
  -5   8  15          8.06         -1.87         6.64 o
  -4   8  15         26.17         23.14         5.81 o
  -3   8  15        108.31        133.53        16.37 o
  -2   8  15         31.16         10.84        14.95 o
  -1   8  15         96.43        118.17        13.01 o
   0   8  15         65.02         63.17        10.26 o
   1   8  15        148.64        183.57        14.33 o
   2   8  15          3.33          4.26         5.41 o
 -10   0  16         40.45         33.76         8.60 o
  -9   0  16          4.94         -1.32         7.35 o
  -8   0  16        253.61        256.20        21.82 o
  -7   0  16        120.02        143.16        23.26 o
  -6   0  16         50.47         36.62         9.93 o
  -5   0  16        272.19        360.30        28.33 o
  -4   0  16        465.28        361.20        22.94 o
  -3   0  16       2344.02       2347.37        79.99 o
  -2   0  16         28.88         24.59         9.94 o
  -1   0  16       3190.75       3204.22       225.65 o
   0   0  16        252.23        214.18        46.10 o
   1   0  16       1532.45       1565.78       105.09 o
   2   0  16        702.38        695.18        62.67 o
   3   0  16       2000.33       1945.16       126.73 o
   4   0  16        441.97        411.36        89.58 o
   5   0  16        585.53        612.49        53.44 o
   6   0  16        230.78        226.73        21.37 o
 -10   1  16          4.35         12.27         5.39 o
  -9   1  16          1.72          6.65         5.21 o
  -8   1  16         17.85         26.90         6.55 o
  -7   1  16        120.25        126.21        13.28 o
  -6   1  16         34.28         38.70         7.95 o
  -5   1  16          7.42         14.68         5.56 o
  -4   1  16        145.02        139.80        10.77 o
  -3   1  16          8.77         26.61        14.72 o
  -2   1  16        386.72        362.19        22.36 o
  -1   1  16        149.68        130.14        17.42 o
   0   1  16       1718.54       1640.53        82.17 o
   1   1  16         33.96         16.30        13.26 o
   2   1  16       1747.44       1608.38        65.74 o
   3   1  16         26.68         67.50        15.99 o
   4   1  16       1009.49       1045.61        41.59 o
   5   1  16        106.77         81.66        10.92 o
   6   1  16        233.51        263.90        15.90 o
  -9   2  16         65.63         83.72        10.06 o
  -8   2  16         12.69         14.20         4.92 o
  -7   2  16        157.67        210.77        18.28 o
  -6   2  16         23.67         23.31         7.94 o
  -5   2  16        210.81        227.79        17.96 o
  -4   2  16        182.33        191.69        11.97 o
  -3   2  16        528.86        557.89        23.79 o
  -2   2  16        159.47        151.50        19.25 o
  -1   2  16        357.67        423.16        27.56 o
   0   2  16          8.50          9.75        12.11 o
   1   2  16         37.69         27.39        14.48 o
   2   2  16        482.70        390.28        46.54 o
   3   2  16        255.06        296.96        35.61 o
   4   2  16        304.57        328.68        21.33 o
   5   2  16         66.59         78.04         8.84 o
   6   2  16         83.66         92.52         8.63 o
  -9   3  16         13.37         17.18         4.63 o
  -8   3  16        172.08        185.99        14.42 o
  -7   3  16        228.39        213.82        15.09 o
  -6   3  16        276.06        291.32        24.94 o
  -5   3  16         55.11         61.49         9.70 o
  -4   3  16        840.57        855.04        29.63 o
  -3   3  16          4.71         11.30         5.09 o
  -2   3  16       2340.11       2165.65        73.73 o
  -1   3  16          0.18         -1.15        22.01 o
   0   3  16       4013.24       3500.37       171.05 o
   1   3  16        203.71        190.10        20.95 o
   2   3  16       2593.87       2547.97        86.78 o
   3   3  16        244.86        244.82        28.74 o
   4   3  16       1135.38       1206.58        44.60 o
   5   3  16        494.10        475.65        28.96 o
   6   3  16        198.18        216.67        11.82 o
  -9   4  16         14.47         18.22         7.14 o
  -8   4  16         55.91         45.57         8.39 o
  -7   4  16         44.61         39.76         8.47 o
  -6   4  16         41.52         40.24         9.26 o
  -5   4  16        159.04        139.05        17.85 o
  -4   4  16        212.84        214.13        13.18 o
  -3   4  16        228.67        242.99        17.36 o
  -2   4  16         32.32         18.11         6.36 o
  -1   4  16        434.96        382.89        32.10 o
   0   4  16         13.44          9.22        11.38 o
   1   4  16       1019.81        960.73        68.83 o
   2   4  16         10.67          4.31         9.04 o
   3   4  16        487.13        516.77        27.21 o
   4   4  16          4.02         -1.69         6.24 o
   5   4  16        149.24        138.24        10.10 o
  -8   5  16         25.15         22.02         7.24 o
  -7   5  16         21.31         27.72         8.41 o
  -6   5  16        148.73        154.41        15.50 o
  -5   5  16         26.16         34.97        10.61 o
  -4   5  16        103.27         95.53        10.96 o
  -3   5  16         41.52         42.26         8.32 o
  -2   5  16        330.45        352.27        25.65 o
  -1   5  16         42.96         46.38        13.17 o
   0   5  16         83.31         90.45        14.49 o
   1   5  16        177.47        197.43        28.44 o
   2   5  16          9.28         13.01         9.10 o
   3   5  16        276.05        292.68        23.95 o
   4   5  16         10.49         12.25         5.87 o
   5   5  16        121.46        130.84        12.42 o
  -7   6  16         96.18         96.06        17.35 o
  -6   6  16          2.18          9.88         7.24 o
  -5   6  16        176.44        185.83        31.40 o
  -4   6  16          6.37          4.72         5.25 o
  -3   6  16        269.26        283.85        24.91 o
  -2   6  16          0.79          7.24         4.90 o
  -1   6  16        311.03        367.25        20.46 o
   0   6  16         37.55         41.13         9.79 o
   1   6  16        543.93        587.08        39.77 o
   2   6  16         32.59         58.57        17.90 o
   3   6  16        335.98        393.82        19.56 o
   4   6  16        126.55        183.03        12.94 o
  -6   7  16         11.21          8.13         7.06 o
  -5   7  16          2.17          5.32         7.22 o
  -4   7  16         85.17         78.23        11.55 o
  -3   7  16         45.03         46.54         8.49 o
  -2   7  16         81.11         86.40        10.25 o
  -1   7  16          1.58          0.63         6.66 o
   0   7  16        188.86        212.11        14.99 o
   1   7  16          6.36          8.56         6.36 o
   2   7  16        197.73        275.96        17.68 o
   3   7  16          3.22          7.25         5.53 o
  -4   8  16          1.10         25.71        19.18 o
  -3   8  16          1.28          4.80         4.06 o
  -2   8  16          5.29         -3.52         5.40 o
  -1   8  16         21.08         25.99         9.02 o
   0   8  16         25.95         16.96         7.59 o
   1   8  16          6.50         21.58         7.80 o
  -9   1  17          9.54         11.55         5.40 o
  -8   1  17        291.76        302.55        19.47 o
  -7   1  17        311.19        300.23        21.14 o
  -6   1  17        125.80        119.43        24.92 o
  -5   1  17         29.26         26.76         6.97 o
  -4   1  17        689.71        692.41        24.42 o
  -3   1  17         20.41         19.42         9.82 o
  -2   1  17       2309.46       2177.47        94.66 o
  -1   1  17        486.09        509.12        37.00 o
   0   1  17        855.25        841.78        43.07 o
   1   1  17        914.48        862.20        53.44 o
   2   1  17        434.05        424.43        34.67 o
   3   1  17       1310.63       1344.61        61.62 o
   4   1  17         40.26         51.79         9.42 o
   5   1  17        590.50        694.63        33.29 o
   6   1  17         19.08          4.92         4.29 o
  -9   2  17         83.42         72.51        10.97 o
  -8   2  17          1.90         -3.26         5.39 o
  -7   2  17         91.15        108.63        12.12 o
  -6   2  17         27.80         20.65        11.72 o
  -5   2  17        903.17        907.44        38.34 o
  -4   2  17          8.61         15.89         7.23 o
  -3   2  17       1992.57       1863.10        65.49 o
  -2   2  17         28.84         21.30         7.01 o
  -1   2  17       2412.39       2135.07       133.41 o
   0   2  17         51.19         23.55        11.97 o
   1   2  17       1078.31        977.92        48.26 o
   2   2  17        507.76        488.70        36.21 o
   3   2  17        517.95        570.91        35.53 o
   4   2  17        416.28        438.15        25.75 o
   5   2  17        265.10        290.52        15.20 o
   6   2  17        389.26        414.80        19.00 o
  -9   3  17          2.19          5.58         7.05 o
  -8   3  17         20.21          9.52         6.81 o
  -7   3  17         13.83          2.32         5.50 o
  -6   3  17          2.94         -4.89         5.63 o
  -5   3  17         52.04         45.97        13.65 o
  -4   3  17          0.89          5.93         6.55 o
  -3   3  17        223.21        224.20        14.73 o
  -2   3  17         36.66         34.18         8.72 o
  -1   3  17         71.28         62.91        12.61 o
   0   3  17        175.07        105.77        15.39 o
   1   3  17         73.89         61.39        14.57 o
   2   3  17        149.40        150.94        21.24 o
   3   3  17         34.59         48.11        13.70 o
   4   3  17         21.42         28.60         6.89 o
   5   3  17          0.56         -4.03         4.03 o
  -8   4  17          4.67         -1.63        10.49 o
  -7   4  17         60.91         58.94         9.73 o
  -6   4  17         16.98         25.24         8.91 o
  -5   4  17        184.75        204.74        18.76 o
  -4   4  17         33.19         32.05         7.77 o
  -3   4  17        713.06        747.31        42.71 o
  -2   4  17         23.03         19.05         6.78 o
  -1   4  17        781.31        767.13        50.11 o
   0   4  17        329.78        307.64        31.58 o
   1   4  17        354.63        358.41        26.50 o
   2   4  17        938.66        998.62        46.10 o
   3   4  17         59.20         77.22        11.81 o
   4   4  17        744.00        899.22        31.68 o
   5   4  17         13.67         59.86        13.92 o
  -8   5  17         32.82         32.65        10.61 o
  -7   5  17         50.82         61.27        11.78 o
  -6   5  17        176.17        185.31        17.46 o
  -5   5  17         57.57         47.16         9.86 o
  -4   5  17        540.92        548.40        23.86 o
  -3   5  17          2.80          7.07         4.87 o
  -2   5  17        847.88        881.72        42.36 o
  -1   5  17        145.28        148.15        14.99 o
   0   5  17        698.29        654.31        42.17 o
   1   5  17        188.68        170.51        16.84 o
   2   5  17        270.56        267.43        20.69 o
   3   5  17        221.03        310.26        19.55 o
   4   5  17         41.00         37.23         7.76 o
  -7   6  17         21.83         25.62         8.92 o
  -6   6  17          1.30         -1.63         7.22 o
  -5   6  17         59.81         86.37        17.33 o
  -4   6  17         71.43         68.51         7.25 o
  -3   6  17         50.43         49.30         7.39 o
  -2   6  17         39.17         30.65         8.37 o
  -1   6  17        231.91        216.65        21.14 o
   0   6  17         68.00         61.68         9.31 o
   1   6  17         98.81         74.52        11.38 o
   2   6  17          0.26          6.25        10.31 o
   3   6  17         97.97        117.42        12.31 o
  -5   7  17          1.47         -6.63         6.63 o
  -4   7  17          7.33         23.67        27.34 o
  -3   7  17         29.39         36.06         6.01 o
  -2   7  17          2.73         12.53         6.02 o
  -1   7  17         53.11         57.36         9.45 o
   0   7  17         11.40         12.60         7.70 o
   1   7  17         92.63        114.40        11.64 o
   2   7  17          0.31         -4.79         4.79 o
  -3   8  17         84.66         69.42        12.45 o
  -2   8  17          7.47          3.58         6.23 o
  -1   8  17         92.12        121.99        15.40 o
  -9   0  18         25.76         30.30         7.94 o
  -8   0  18         58.23         37.09         9.99 o
  -7   0  18         51.65         36.62        12.05 o
  -6   0  18        176.99        191.79        26.68 o
  -5   0  18        863.70        828.81        77.95 o
  -4   0  18        909.25        878.37        42.92 o
  -3   0  18        668.37        610.84        44.99 o
  -2   0  18       1253.82       1266.81        72.02 o
  -1   0  18        755.55        614.95        61.22 o
   0   0  18       1446.60       1311.46        89.00 o
   1   0  18        344.33        391.75        84.48 o
   2   0  18       2813.72       2877.48       206.26 o
   3   0  18         12.72         -4.58        16.73 o
   4   0  18       2027.33       1925.25       234.65 o
   5   0  18        102.49         76.59        25.56 o
  -9   1  18          8.81         -1.27         4.39 o
  -8   1  18        179.94        178.62        15.85 o
  -7   1  18          5.10         16.30         7.56 o
  -6   1  18         32.92         23.76         9.31 o
  -5   1  18          2.17         13.04         6.48 o
  -4   1  18        162.08        142.32        11.50 o
  -3   1  18         74.46         78.72         9.67 o
  -2   1  18         54.81         37.28        12.07 o
  -1   1  18        213.94        224.93        27.38 o
   0   1  18         12.71         21.96        10.58 o
   1   1  18        278.37        256.28        23.97 o
   2   1  18          2.85         38.57        11.67 o
   3   1  18        291.19        317.06        25.67 o
   4   1  18         15.17         11.22         7.35 o
   5   1  18        127.45        150.29        11.99 o
  -9   2  18         26.79         20.43         9.90 o
  -8   2  18         75.18         63.73         8.44 o
  -7   2  18          1.90          5.08         6.06 o
  -6   2  18         21.24         25.70        10.90 o
  -5   2  18         66.68         51.37        14.48 o
  -4   2  18         87.30         93.19        10.48 o
  -3   2  18        251.89        280.77        17.23 o
  -2   2  18        171.20        198.70        16.62 o
  -1   2  18        161.78        155.46        21.56 o
   0   2  18        212.95        164.97        24.68 o
   1   2  18         99.14         91.96        16.16 o
   2   2  18        574.43        669.37        41.25 o
   3   2  18         15.70          6.40         7.94 o
   4   2  18        276.68        335.63        19.04 o
   5   2  18         45.34         45.30         8.70 o
  -8   3  18        269.09        313.80        20.46 o
  -7   3  18         11.40         -0.51         5.79 o
  -6   3  18        196.60        230.28        20.14 o
  -5   3  18         10.63         22.01        12.88 o
  -4   3  18        484.95        464.70        26.44 o
  -3   3  18        314.28        323.83        18.90 o
  -2   3  18        192.48        190.85        19.76 o
  -1   3  18        528.68        450.11        53.87 o
   0   3  18        120.47         86.11        14.50 o
   1   3  18        770.02        738.09        45.63 o
   2   3  18         22.43         25.67        10.21 o
   3   3  18        911.14        980.01        41.23 o
   4   3  18          0.78          1.14         5.39 o
   5   3  18        393.14        481.19        23.02 o
  -8   4  18         16.01         19.48         7.77 o
  -7   4  18         51.93         49.12        10.31 o
  -6   4  18         24.54         24.00         8.84 o
  -5   4  18        189.15        186.52        20.36 o
  -4   4  18          0.48          1.43         4.42 o
  -3   4  18        176.31        167.32        15.90 o
  -2   4  18         65.76         79.08        11.98 o
  -1   4  18        271.84        224.03        20.76 o
   0   4  18        278.49        216.29        20.48 o
   1   4  18         55.99         51.09        11.89 o
   2   4  18        277.65        277.76        28.68 o
   3   4  18          6.67         12.73         7.34 o
   4   4  18        347.53        375.26        22.33 o
  -7   5  18          2.97         -6.30         6.30 o
  -6   5  18          0.60         10.20        10.20 o
  -5   5  18         13.52         10.48         8.31 o
  -4   5  18          0.18          6.19         4.84 o
  -3   5  18        137.11        171.05        12.81 o
  -2   5  18          1.07          9.09         6.39 o
  -1   5  18        109.34        126.43        14.31 o
   0   5  18          2.13         15.34         7.13 o
   1   5  18         95.19         96.98        12.72 o
   2   5  18         38.40         37.93        16.49 o
   3   5  18         40.52         62.26         9.77 o
  -6   6  18          3.58         -7.75         7.75 o
  -5   6  18         26.04         31.02         9.70 o
  -4   6  18         38.76         29.08         6.05 o
  -3   6  18         83.85         80.46         8.56 o
  -2   6  18        116.22        133.81        13.55 o
  -1   6  18          8.70          5.30         5.39 o
   0   6  18        197.64        183.57        20.65 o
   1   6  18          0.76          3.74         5.66 o
   2   6  18        155.87        185.30        16.76 o
  -4   7  18         89.48         71.42        15.10 o
  -3   7  18          1.05         -3.54         4.94 o
  -2   7  18        103.90        132.36        10.63 o
  -1   7  18         17.86         20.36         6.07 o
   0   7  18         77.46         78.82        11.99 o
   1   7  18         74.90         93.93         8.80 o
  -8   1  19          8.19         10.02         5.30 o
  -7   1  19         11.37         31.03         8.54 o
  -6   1  19         50.32         33.08         8.96 o
  -5   1  19        229.38        255.08        26.04 o
  -4   1  19         58.26         36.65         7.50 o
  -3   1  19        633.39        626.36        29.21 o
  -2   1  19          3.40         -6.76         7.22 o
  -1   1  19        791.17        788.19        64.03 o
   0   1  19        134.75        153.30        15.89 o
   1   1  19       2396.46       2143.74        79.15 o
   2   1  19         95.48         84.83        18.13 o
   3   1  19        845.70        947.14        81.75 o
   4   1  19        114.72        165.99        15.22 o
  -8   2  19          1.13          6.07         5.69 o
  -7   2  19         67.04         60.34        10.13 o
  -6   2  19        210.12        248.49        19.18 o
  -5   2  19          7.43          3.41         7.44 o
  -4   2  19        335.50        389.03        19.81 o
  -3   2  19          5.64         -1.22         4.57 o
  -2   2  19        872.39        797.24        43.80 o
  -1   2  19         39.84         39.65        10.11 o
   0   2  19        583.71        517.49        33.20 o
   1   2  19        207.53        175.76        39.49 o
   2   2  19       1027.37       1071.03        61.85 o
   3   2  19        173.61        177.44        21.02 o
   4   2  19        509.64        569.35        23.13 o
  -8   3  19         30.30         31.28         7.51 o
  -7   3  19         11.03         10.55         8.48 o
  -6   3  19          3.92         -2.68         5.54 o
  -5   3  19          5.46          0.54         7.35 o
  -4   3  19         84.98         69.20         7.46 o
  -3   3  19         10.97          9.36         6.85 o
  -2   3  19          3.78         12.78         5.98 o
  -1   3  19        179.17        168.08        21.97 o
   0   3  19        127.84         93.50        18.00 o
   1   3  19         33.96         -0.01        10.04 o
   2   3  19          4.40          3.48         9.59 o
   3   3  19         20.22         29.46         7.09 o
   4   3  19          1.02         -0.13         4.64 o
  -7   4  19          6.30          7.04         6.77 o
  -6   4  19         20.59         25.87        11.60 o
  -5   4  19          1.13         -5.74         9.18 o
  -4   4  19        247.11        234.87        26.56 o
  -3   4  19         56.50         40.82         7.09 o
  -2   4  19        327.17        385.24        22.17 o
  -1   4  19          1.34         -1.31         7.63 o
   0   4  19        170.32        161.87        16.28 o
   1   4  19         57.04         46.13        12.33 o
   2   4  19        229.65        323.08        24.00 o
   3   4  19        130.10        163.06        13.73 o
  -7   5  19          0.87          4.90         8.57 o
  -6   5  19          5.30         -5.11         5.11 o
  -5   5  19         52.07         68.62        12.86 o
  -4   5  19          3.68          5.24         4.11 o
  -3   5  19         98.71         95.99        10.12 o
  -2   5  19         17.12         13.19         5.22 o
  -1   5  19        483.00        555.91        27.62 o
   0   5  19         16.33          5.77         6.76 o
   1   5  19        424.06        464.43        30.30 o
   2   5  19         21.96         57.07        10.06 o
  -5   6  19         44.53         45.98        10.75 o
  -4   6  19         47.36         37.43        10.00 o
  -3   6  19          8.51         13.27         4.14 o
  -2   6  19          0.39          2.47         5.54 o
  -1   6  19         28.11         27.19         7.95 o
   0   6  19         23.48         35.00         9.78 o
   1   6  19         38.97         35.83         7.60 o
  -2   7  19          6.55         23.72         7.35 o
  -1   7  19        149.74        166.47        13.03 o
  -8   0  20         49.39         47.87        11.85 o
  -7   0  20         22.06         35.68        14.49 o
  -6   0  20        202.71        212.80        24.10 o
  -5   0  20          1.78          0.34        14.49 o
  -4   0  20        852.06        830.66        45.07 o
  -3   0  20         35.68         12.91        12.24 o
  -2   0  20       1191.49       1074.24        63.05 o
  -1   0  20         12.72          5.80        18.37 o
   0   0  20       1138.09       1084.62        60.36 o
   1   0  20        284.84        213.77        26.96 o
   2   0  20       1056.36       1148.61        81.21 o
   3   0  20        574.13        630.59        90.17 o
   4   0  20        157.66        238.59        21.49 o
  -8   1  20         55.70         52.52        10.26 o
  -7   1  20         13.40         18.60         5.63 o
  -6   1  20         28.89         13.43         8.37 o
  -5   1  20        397.17        399.33        26.19 o
  -4   1  20          0.34         -3.84         6.18 o
  -3   1  20        409.07        391.23        20.24 o
  -2   1  20         21.55         22.11         9.60 o
  -1   1  20        604.78        581.93        32.01 o
   0   1  20        112.09        101.71        14.09 o
   1   1  20        374.65        257.81        24.67 o
   2   1  20         72.79         37.11        10.79 o
   3   1  20        187.05        172.93        15.76 o
   4   1  20         93.04         79.37         8.79 o
  -8   2  20          4.07          4.54         4.94 o
  -7   2  20         40.06         45.90        10.05 o
  -6   2  20         46.67         46.95        11.53 o
  -5   2  20         41.97         46.21        12.82 o
  -4   2  20        247.91        262.05        14.64 o
  -3   2  20         61.87        111.07        12.37 o
  -2   2  20         27.66         33.91         9.78 o
  -1   2  20        174.28        177.39        18.47 o
   0   2  20         60.25         44.35        18.67 o
   1   2  20        139.27        129.07        20.72 o
   2   2  20         15.80          0.49        11.57 o
   3   2  20         92.88         95.14        12.45 o
  -7   3  20         45.01         54.93         9.31 o
  -6   3  20          5.36          5.31        10.58 o
  -5   3  20        316.74        384.92        27.78 o
  -4   3  20          7.83         10.01         6.71 o
  -3   3  20        349.69        388.28        19.52 o
  -2   3  20         48.38         51.50         8.90 o
  -1   3  20        687.24        693.57        35.62 o
   0   3  20        339.34        373.49        35.17 o
   1   3  20        409.54        406.04        31.52 o
   2   3  20        358.67        394.86        23.98 o
   3   3  20        215.74        271.78        16.27 o
  -7   4  20         17.75         19.07        13.67 o
  -6   4  20         48.81         64.50        11.40 o
  -5   4  20         12.76          1.15         9.39 o
  -4   4  20        126.10        140.76        19.28 o
  -3   4  20          3.95         -0.96         5.01 o
  -2   4  20        501.52        503.75        24.82 o
  -1   4  20         45.10         37.29        10.08 o
   0   4  20        169.40        119.79        15.65 o
   1   4  20          9.65         12.20         7.06 o
   2   4  20        299.86        321.16        19.58 o
  -6   5  20          7.05         12.45        15.71 o
  -5   5  20          2.09          2.23        15.92 o
  -4   5  20          2.42         13.33         8.16 o
  -3   5  20          4.62          0.34         4.24 o
  -2   5  20         32.89         35.39         8.60 o
  -1   5  20          1.54          5.16         5.02 o
   0   5  20        157.53        226.44        16.15 o
   1   5  20          7.66         20.77        10.31 o
  -4   6  20        233.80        303.52        21.21 o
  -3   6  20         55.06         60.84        11.24 o
  -2   6  20        251.70        282.75        14.91 o
  -1   6  20         33.09         61.63        12.67 o
   0   6  20        145.69        163.68        18.01 o
  -7   1  21        183.42        202.12        22.33 o
  -6   1  21         39.00         53.37        11.76 o
  -5   1  21        221.90        230.38        20.90 o
  -4   1  21         12.04         29.90        10.44 o
  -3   1  21        211.38        194.84        14.03 o
  -2   1  21        172.98        227.52        16.44 o
  -1   1  21         78.60         65.73        11.57 o
   0   1  21        463.03        468.54        27.62 o
   1   1  21        130.36        102.11        14.07 o
   2   1  21        412.91        459.63        25.68 o
   3   1  21         22.59         18.15         7.95 o
  -7   2  21          0.50          4.27         5.90 o
  -6   2  21        157.90        147.71        15.77 o
  -5   2  21          0.97         26.10        10.49 o
  -4   2  21        531.42        514.26        34.71 o
  -3   2  21         55.47         40.89        13.84 o
  -2   2  21        570.45        523.25        27.45 o
  -1   2  21         50.12         70.49        12.37 o
   0   2  21        163.52        144.64        21.45 o
   1   2  21        560.78        524.07        40.19 o
   2   2  21         43.10         51.03        11.74 o
   3   2  21        368.32        421.76        18.52 o
  -7   3  21          7.11          5.82        10.00 o
  -6   3  21          2.84         12.44         6.42 o
  -5   3  21          1.29        -17.60        30.00 o
  -4   3  21         12.34         17.63        10.00 o
  -3   3  21          8.19         10.73         7.47 o
  -2   3  21         50.44         49.73         8.72 o
  -1   3  21        141.21        121.17        17.90 o
   0   3  21         43.68         60.94        17.89 o
   1   3  21         60.55         48.84         9.73 o
   2   3  21          0.06          5.59        10.38 o
  -6   4  21         20.96         21.06         7.95 o
  -5   4  21        133.54        159.80        16.55 o
  -4   4  21         21.59         20.75         7.78 o
  -3   4  21        105.19        129.03        14.20 o
  -2   4  21         13.68         11.37         5.35 o
  -1   4  21        144.63        186.61        16.37 o
   0   4  21          2.24         12.77         6.48 o
   1   4  21        317.60        354.08        20.45 o
  -4   5  21          1.63         -0.39        20.41 o
  -3   5  21        240.14        304.82        23.87 o
  -2   5  21         37.48         34.55         5.82 o
  -1   5  21        182.21        210.19        15.92 o
   0   5  21         81.43        104.64        16.97 o
  -7   0  22          1.79         24.90        12.65 o
  -6   0  22         55.76         58.77        17.14 o
  -5   0  22         88.73        103.25        24.49 o
  -4   0  22         55.28         29.79        14.69 o
  -3   0  22        162.26        188.55        20.81 o
  -2   0  22          9.89          2.55         7.15 o
  -1   0  22        562.76        525.99        39.75 o
   0   0  22          6.90         61.08        29.18 o
   1   0  22        450.96        369.71        38.86 o
   2   0  22         21.69          0.59        10.24 o
  -6   1  22          1.70         -2.78         6.05 o
  -5   1  22          6.99         20.81        14.69 o
  -4   1  22          8.60          5.08         8.71 o
  -3   1  22          4.58          3.90         4.71 o
  -2   1  22         40.83         43.31         9.03 o
  -1   1  22          1.42         15.51         9.48 o
   0   1  22        139.70        110.33        12.60 o
   1   1  22          0.07          8.22         9.17 o
   2   1  22        187.96        198.22        16.17 o
  -6   2  22          8.55         11.93         6.74 o
  -5   2  22         34.37         48.57        10.76 o
  -4   2  22         18.49         21.67        14.73 o
  -3   2  22         24.54         47.74         8.12 o
  -2   2  22          0.20          7.61         5.42 o
  -1   2  22        244.76        277.87        21.10 o
   0   2  22          1.18          5.42         6.21 o
   1   2  22         70.30         77.41        11.62 o
   2   2  22         44.51         20.84         8.57 o
  -6   3  22         19.05         33.19         9.11 o
  -5   3  22         89.87         53.06        14.69 o
  -4   3  22         75.83        136.06        19.79 o
  -3   3  22         14.30          7.56         5.05 o
  -2   3  22        269.53        306.64        18.57 o
  -1   3  22         16.24         16.97         6.70 o
   0   3  22        541.96        644.88        51.04 o
   1   3  22         24.19          9.07         9.66 o
  -4   4  22         15.85          9.13         8.37 o
  -3   4  22         14.79         67.34        29.38 o
  -2   4  22         82.76         64.96         7.89 o
  -1   4  22          9.52          2.96         5.03 o
   0   4  22          2.04         -4.55         5.35 o
  -5   1  23         20.82         10.93        14.28 o
  -4   1  23         55.56         31.37        11.54 o
  -3   1  23         43.81         37.85        36.53 o
  -2   1  23        244.20        243.02        20.21 o
  -1   1  23         35.31         24.30         9.29 o
   0   1  23        219.84        225.21        24.34 o
   1   1  23        157.77        168.27        19.15 o
  -5   2  23        115.09        173.45        25.71 o
  -4   2  23         11.96         29.79        11.84 o
  -3   2  23        266.46        297.07        33.87 o
  -2   2  23         34.02         38.58         6.06 o
  -1   2  23        261.36        273.50        18.53 o
   0   2  23        168.69        204.89        18.52 o
  -4   3  23          6.48          4.49         9.39 o
  -3   3  23          3.20         -4.90         7.35 o
  -2   3  23          0.52          5.85         4.02 o
  -1   3  23          1.42          0.64         4.37 o
  -4   0  24        108.32        109.78        20.00 o
  -3   0  24        153.35        102.03        23.26 o
  -2   0  24         82.69         75.50        11.84 o
  -1   0  24         50.91         37.95        11.02 o
  -3   1  24         22.00         20.00        13.47 o
  -2   1  24        138.77        129.90        15.49 o
                                                
